# Supplementary material for: Copper-catalyzed asymmetric hydrogenation of 2-substituted ketones via dynamic kinetic resolution
Source: Chem Sci. 2018 Apr 23;9(19):4505–10. doi: 10.1039/c8sc00434j (PMC5958347; doi:10.1039/c8sc00434j)
Supplement: Supplementary file 2 [file SC-009-C8SC00434J-s002.cif]

# Electronic Supplementary Material (ESI) for Chemical Science.
# This journal is © The Royal Society of Chemistry 2018

####################################################################### 
# 
# This file contains crystal structure data downloaded from the 
# Cambridge Structural Database (CSD) hosted by the Cambridge 
# Crystallographic Data Centre (CCDC).
# 
# Full information about CCDC data access policies and citation 
# guidelines are available at http://www.ccdc.cam.ac.uk/access/V1 
# 
# Audit and citation data items may have been added by the CCDC. 
# Please retain this information to preserve the provenance of 
# this file and to allow appropriate attribution of the data. 
# 
#######################################################################

data_scan_0m
_database_code_depnum_ccdc_archive 'CCDC 1816601'
_audit_update_record             
;
2018-01-12 deposited with the CCDC.
2018-04-20 downloaded from the CCDC.
;
_audit_creation_date             2017-10-27
_audit_creation_method           
;
Olex2 1.2
(compiled 2016.11.30 svn.r3356 for OlexSys, GUI svn.r5269)
;
_chemical_name_common            ?
_chemical_name_systematic        ?
_chemical_formula_moiety         'C44 H56 Cl2 Cu2 O4 P4, C H2 Cl2'
_chemical_formula_sum            'C45 H58 Cl4 Cu2 O4 P4'
_chemical_formula_weight         1055.67
_chemical_absolute_configuration ?
_chemical_melting_point          ?
loop_
_atom_type_symbol
_atom_type_description
_atom_type_scat_dispersion_real
_atom_type_scat_dispersion_imag
_atom_type_scat_source
C C 0.0181 0.0091 'International Tables Vol C Tables 4.2.6.8 and 6.1.1.4'
H H 0.0000 0.0000 'International Tables Vol C Tables 4.2.6.8 and 6.1.1.4'
Cl Cl 0.3639 0.7018 'International Tables Vol C Tables 4.2.6.8 and 6.1.1.4'
Cu Cu -1.9646 0.5888 'International Tables Vol C Tables 4.2.6.8 and 6.1.1.4'
O O 0.0492 0.0322 'International Tables Vol C Tables 4.2.6.8 and 6.1.1.4'
P P 0.2955 0.4335 'International Tables Vol C Tables 4.2.6.8 and 6.1.1.4'

_shelx_space_group_comment       
;
The symmetry employed for this shelxl refinement is uniquely defined
by the following loop, which should always be used as a source of
symmetry information in preference to the above space-group names.
They are only intended as comments.
;
_space_group_crystal_system      orthorhombic
_space_group_IT_number           19
_space_group_name_H-M_alt        'P 21 21 21'
_space_group_name_Hall           'P 2ac 2ab'
loop_
_space_group_symop_operation_xyz
'x, y, z'
'x+1/2, -y+1/2, -z'
'-x, y+1/2, -z+1/2'
'-x+1/2, -y, z+1/2'

_cell_length_a                   10.5101(4)
_cell_length_b                   20.6596(9)
_cell_length_c                   22.4637(8)
_cell_angle_alpha                90
_cell_angle_beta                 90
_cell_angle_gamma                90
_cell_volume                     4877.6(3)
_cell_formula_units_Z            4
_cell_measurement_reflns_used    9675
_cell_measurement_temperature    293(2)
_cell_measurement_theta_max      66.433
_cell_measurement_theta_min      2.906
_shelx_estimated_absorpt_T_max   0.955
_shelx_estimated_absorpt_T_min   0.707
_exptl_absorpt_coefficient_mu    4.651
_exptl_absorpt_correction_T_max  1.0000
_exptl_absorpt_correction_T_min  0.8054
_exptl_absorpt_correction_type   multi-scan
_exptl_absorpt_process_details   
;
SADABS-2016/2 (Bruker,2016/2) was used for absorption correction.
wR2(int) was 0.1027 before and 0.0519 after correction.
The Ratio of minimum to maximum transmission is 0.8054.
The \l/2 correction factor is 0.00150.
;
_exptl_absorpt_special_details   ?
_exptl_crystal_colour            Orange
_exptl_crystal_density_diffrn    1.438
_exptl_crystal_density_meas      ?
_exptl_crystal_density_method    ?
_exptl_crystal_description       plate
_exptl_crystal_F_000             2184
_exptl_crystal_size_max          0.08
_exptl_crystal_size_mid          0.03
_exptl_crystal_size_min          0.01
_exptl_transmission_factor_max   ?
_exptl_transmission_factor_min   ?
_diffrn_reflns_av_R_equivalents  0.0303
_diffrn_reflns_av_unetI/netI     0.0398
_diffrn_reflns_Laue_measured_fraction_full 0.992
_diffrn_reflns_Laue_measured_fraction_max 0.992
_diffrn_reflns_limit_h_max       12
_diffrn_reflns_limit_h_min       -12
_diffrn_reflns_limit_k_max       24
_diffrn_reflns_limit_k_min       -23
_diffrn_reflns_limit_l_max       26
_diffrn_reflns_limit_l_min       -26
_diffrn_reflns_number            22897
_diffrn_reflns_point_group_measured_fraction_full 0.972
_diffrn_reflns_point_group_measured_fraction_max 0.972
_diffrn_reflns_theta_full        66.495
_diffrn_reflns_theta_max         66.495
_diffrn_reflns_theta_min         2.906
_diffrn_ambient_temperature      293.15
_diffrn_detector_area_resol_mean ?
_diffrn_measured_fraction_theta_full 0.992
_diffrn_measured_fraction_theta_max 0.992
_diffrn_measurement_device_type  'Bruker APEX-II CCD'
_diffrn_measurement_method       '\f and \w scans'
_diffrn_radiation_type           CuK\a
_diffrn_radiation_wavelength     1.54184
_diffrn_source                   ?
_reflns_Friedel_coverage         0.757
_reflns_Friedel_fraction_full    0.946
_reflns_Friedel_fraction_max     0.946
_reflns_number_gt                7902
_reflns_number_total             8378
_reflns_special_details          
;
 Reflections were merged by SHELXL according to the crystal
 class for the calculation of statistics and refinement.
 
 _reflns_Friedel_fraction is defined as the number of unique
 Friedel pairs measured divided by the number that would be
 possible theoretically, ignoring centric projections and
 systematic absences.
;
_reflns_threshold_expression     'I > 2\s(I)'
_computing_cell_refinement       'SAINT v8.37A (Bruker, 2015)'
_computing_data_collection       ?
_computing_data_reduction        'SAINT v8.37A (Bruker, 2015)'
_computing_molecular_graphics    'Olex2 (Dolomanov et al., 2009)'
_computing_publication_material  'Olex2 (Dolomanov et al., 2009)'
_computing_structure_refinement  'XL (Sheldrick, 2008)'
_computing_structure_solution    'ShelXT (Sheldrick, 2015)'
_refine_diff_density_max         0.507
_refine_diff_density_min         -0.437
_refine_diff_density_rms         0.060
_refine_ls_abs_structure_details 
;
 Flack x determined using 3227 quotients [(I+)-(I-)]/[(I+)+(I-)]
 (Parsons, Flack and Wagner, Acta Cryst. B69 (2013) 249-259).
;
_refine_ls_abs_structure_Flack   0.037(7)
_refine_ls_extinction_coef       .
_refine_ls_extinction_method     none
_refine_ls_goodness_of_fit_ref   1.037
_refine_ls_hydrogen_treatment    constr
_refine_ls_matrix_type           full
_refine_ls_number_parameters     544
_refine_ls_number_reflns         8378
_refine_ls_number_restraints     0
_refine_ls_R_factor_all          0.0343
_refine_ls_R_factor_gt           0.0315
_refine_ls_restrained_S_all      1.037
_refine_ls_shift/su_max          0.001
_refine_ls_shift/su_mean         0.000
_refine_ls_structure_factor_coef Fsqd
_refine_ls_weighting_details     
'w=1/[\s^2^(Fo^2^)+(0.0490P)^2^+0.6026P] where P=(Fo^2^+2Fc^2^)/3'
_refine_ls_weighting_scheme      calc
_refine_ls_wR_factor_gt          0.0802
_refine_ls_wR_factor_ref         0.0816
_refine_special_details          ?
_olex2_refinement_description    
;
1. Fixed Uiso
 At 1.2 times of:
  All C(H) groups, All C(H,H) groups
 At 1.5 times of:
  All C(H,H,H) groups
2.a Secondary CH2 refined with riding coordinates:
 C17(H17A,H17B), C22(H22A,H22B), C25(H25A,H25B), C36(H36A,H36B), C45(H45A,H45B)
2.b Aromatic/amide H refined with riding coordinates:
 C7(H7), C8(H8), C9(H9), C19(H19), C20(H20), C21(H21), C26(H26), C27(H27),
 C28(H28), C31(H31), C32(H32), C33(H33)
2.c Idealised Me refined as rotating group:
 C2(H2A,H2B,H2C), C3(H3A,H3B,H3C), C4(H4A,H4B,H4C), C14(H14A,H14B,H14C),
 C15(H15A,H15B,H15C), C16(H16A,H16B,H16C), C38(H38A,H38B,H38C), C39(H39A,H39B,
 H39C), C40(H40A,H40B,H40C), C42(H42A,H42B,H42C), C43(H43A,H43B,H43C), C44(H44A,
 H44B,H44C)
;
_atom_sites_solution_hydrogens   geom
_atom_sites_solution_primary     dual
_atom_sites_solution_secondary   ?
loop_
_atom_site_label
_atom_site_type_symbol
_atom_site_fract_x
_atom_site_fract_y
_atom_site_fract_z
_atom_site_U_iso_or_equiv
_atom_site_adp_type
_atom_site_occupancy
_atom_site_site_symmetry_order
_atom_site_calc_flag
_atom_site_refinement_flags_posn
_atom_site_refinement_flags_adp
_atom_site_refinement_flags_occupancy
_atom_site_disorder_assembly
_atom_site_disorder_group
Cu1 Cu 0.74040(6) 0.47075(3) 0.62320(2) 0.01954(14) Uani 1 1 d . . . . .
Cu2 Cu 0.90497(6) 0.58416(3) 0.62353(3) 0.02177(15) Uani 1 1 d . . . . .
P1 P 0.94994(10) 0.65488(6) 0.69662(4) 0.0212(2) Uani 1 1 d . . . . .
P2 P 1.02500(10) 0.61502(5) 0.54633(4) 0.0178(2) Uani 1 1 d . . . . .
Cl3 Cl 0.68816(10) 0.57747(5) 0.59694(5) 0.0246(2) Uani 1 1 d . . . . .
Cl4 Cl 0.94479(9) 0.48100(5) 0.66618(4) 0.0225(2) Uani 1 1 d . . . . .
P5 P 0.58765(10) 0.43494(5) 0.68328(4) 0.0180(2) Uani 1 1 d . . . . .
P6 P 0.75047(11) 0.39809(5) 0.55032(4) 0.0191(2) Uani 1 1 d . . . . .
Cl7 Cl 0.28488(12) 0.49972(6) 0.84165(5) 0.0407(3) Uani 1 1 d . . . . .
Cl8 Cl 0.02608(13) 0.44852(8) 0.84264(6) 0.0471(3) Uani 1 1 d . . . . .
O1 O 0.9674(3) 0.69190(15) 0.45293(12) 0.0267(7) Uani 1 1 d . . . . .
O2 O 1.1184(3) 0.61796(18) 0.78100(13) 0.0344(8) Uani 1 1 d . . . . .
O3 O 0.3393(3) 0.46619(15) 0.69178(13) 0.0227(6) Uani 1 1 d . . . . .
O4 O 0.9140(3) 0.29802(16) 0.53509(14) 0.0294(7) Uani 1 1 d . . . . .
C1 C 0.8525(5) 0.7282(2) 0.7150(2) 0.0287(10) Uani 1 1 d . . . . .
C2 C 0.9245(6) 0.7769(3) 0.7531(3) 0.0487(15) Uani 1 1 d . . . . .
H2A H 0.9925 0.7954 0.7302 0.073 Uiso 1 1 calc GR . . . .
H2B H 0.9589 0.7554 0.7874 0.073 Uiso 1 1 calc GR . . . .
H2C H 0.8675 0.8105 0.7657 0.073 Uiso 1 1 calc GR . . . .
C3 C 0.8106(5) 0.7592(3) 0.6561(2) 0.0377(12) Uani 1 1 d . . . . .
H3A H 0.7536 0.7944 0.6641 0.057 Uiso 1 1 calc GR . . . .
H3B H 0.7681 0.7274 0.6321 0.057 Uiso 1 1 calc GR . . . .
H3C H 0.8840 0.7751 0.6352 0.057 Uiso 1 1 calc GR . . . .
C4 C 0.7342(5) 0.7025(3) 0.7475(2) 0.0413(13) Uani 1 1 d . . . . .
H4A H 0.6780 0.7379 0.7564 0.062 Uiso 1 1 calc GR . . . .
H4B H 0.7596 0.6818 0.7838 0.062 Uiso 1 1 calc GR . . . .
H4C H 0.6910 0.6718 0.7225 0.062 Uiso 1 1 calc GR . . . .
C5 C 1.1158(4) 0.6777(2) 0.69117(18) 0.0218(9) Uani 1 1 d . . . . .
C6 C 1.1849(5) 0.6504(2) 0.73840(19) 0.0269(10) Uani 1 1 d . . . . .
C7 C 1.3162(5) 0.6551(2) 0.7421(2) 0.0317(11) Uani 1 1 d . . . . .
H7 H 1.3602 0.6360 0.7735 0.038 Uiso 1 1 calc R . . . .
C8 C 1.3804(4) 0.6887(2) 0.6982(2) 0.0292(11) Uani 1 1 d . . . . .
H8 H 1.4684 0.6926 0.7000 0.035 Uiso 1 1 calc R . . . .
C9 C 1.3137(4) 0.7168(2) 0.65149(19) 0.0251(10) Uani 1 1 d . . . . .
H9 H 1.3580 0.7406 0.6231 0.030 Uiso 1 1 calc R . . . .
C10 C 1.1823(4) 0.7103(2) 0.64598(18) 0.0212(9) Uani 1 1 d . . . . .
C11 C 1.1219(4) 0.7388(2) 0.59205(17) 0.0196(9) Uani 1 1 d . . . . .
C12 C 1.0620(4) 0.7007(2) 0.54811(17) 0.0165(8) Uani 1 1 d . . . . .
C13 C 1.1726(4) 0.5724(2) 0.52153(19) 0.0237(10) Uani 1 1 d . . . . .
C14 C 1.1294(5) 0.5044(2) 0.5018(2) 0.0313(11) Uani 1 1 d . . . . .
H14A H 1.2026 0.4787 0.4922 0.047 Uiso 1 1 calc GR . . . .
H14B H 1.0757 0.5081 0.4674 0.047 Uiso 1 1 calc GR . . . .
H14C H 1.0829 0.4842 0.5336 0.047 Uiso 1 1 calc GR . . . .
C15 C 1.2419(5) 0.6078(2) 0.4712(2) 0.0309(10) Uani 1 1 d . . . . .
H15A H 1.2712 0.6491 0.4853 0.046 Uiso 1 1 calc GR . . . .
H15B H 1.1846 0.6142 0.4384 0.046 Uiso 1 1 calc GR . . . .
H15C H 1.3133 0.5825 0.4583 0.046 Uiso 1 1 calc GR . . . .
C16 C 1.2601(5) 0.5651(3) 0.5750(2) 0.0328(11) Uani 1 1 d . . . . .
H16A H 1.3310 0.5381 0.5646 0.049 Uiso 1 1 calc GR . . . .
H16B H 1.2140 0.5457 0.6073 0.049 Uiso 1 1 calc GR . . . .
H16C H 1.2905 0.6070 0.5870 0.049 Uiso 1 1 calc GR . . . .
C17 C 0.9333(5) 0.6301(2) 0.47695(19) 0.0274(10) Uani 1 1 d . . . . .
H17A H 0.9516 0.5964 0.4481 0.033 Uiso 1 1 calc R . . . .
H17B H 0.8429 0.6292 0.4855 0.033 Uiso 1 1 calc R . . . .
C18 C 1.0209(4) 0.7305(2) 0.49589(18) 0.0210(9) Uani 1 1 d . . . . .
C19 C 1.0347(4) 0.7965(2) 0.48554(19) 0.0241(10) Uani 1 1 d . . . . .
H19 H 1.0076 0.8152 0.4501 0.029 Uiso 1 1 calc R . . . .
C20 C 1.0901(4) 0.8330(2) 0.5298(2) 0.0266(10) Uani 1 1 d . . . . .
H20 H 1.0980 0.8775 0.5247 0.032 Uiso 1 1 calc R . . . .
C21 C 1.1338(4) 0.8049(2) 0.58148(19) 0.0238(10) Uani 1 1 d . . . . .
H21 H 1.1725 0.8308 0.6101 0.029 Uiso 1 1 calc R . . . .
C22 C 0.9850(5) 0.6180(3) 0.7705(2) 0.0348(12) Uani 1 1 d . . . . .
H22A H 0.9425 0.6424 0.8016 0.042 Uiso 1 1 calc R . . . .
H22B H 0.9532 0.5740 0.7716 0.042 Uiso 1 1 calc R . . . .
C23 C 0.4662(4) 0.3857(2) 0.64584(17) 0.0190(9) Uani 1 1 d . . . . .
C24 C 0.3466(4) 0.4128(2) 0.65616(18) 0.0202(9) Uani 1 1 d . . . . .
C25 C 0.4625(4) 0.4952(2) 0.69986(18) 0.0212(9) Uani 1 1 d . . . . .
H25A H 0.4713 0.5103 0.7406 0.025 Uiso 1 1 calc R . . . .
H25B H 0.4714 0.5321 0.6735 0.025 Uiso 1 1 calc R . . . .
C26 C 0.2358(4) 0.3874(2) 0.63262(19) 0.0251(9) Uani 1 1 d . . . . .
H26 H 0.1571 0.4062 0.6404 0.030 Uiso 1 1 calc R . . . .
C27 C 0.2464(4) 0.3330(2) 0.5971(2) 0.0274(10) Uani 1 1 d . . . . .
H27 H 0.1738 0.3151 0.5801 0.033 Uiso 1 1 calc R . . . .
C28 C 0.3642(4) 0.3047(2) 0.5865(2) 0.0242(10) Uani 1 1 d . . . . .
H28 H 0.3688 0.2680 0.5626 0.029 Uiso 1 1 calc R . . . .
C29 C 0.4759(4) 0.3300(2) 0.61110(17) 0.0198(9) Uani 1 1 d . . . . .
C30 C 0.5954(4) 0.2922(2) 0.59917(18) 0.0215(9) Uani 1 1 d . . . . .
C31 C 0.5913(5) 0.2258(2) 0.6127(2) 0.0303(10) Uani 1 1 d . . . . .
H31 H 0.5183 0.2088 0.6301 0.036 Uiso 1 1 calc R . . . .
C32 C 0.6927(5) 0.1850(2) 0.6007(2) 0.0362(12) Uani 1 1 d . . . . .
H32 H 0.6869 0.1413 0.6101 0.043 Uiso 1 1 calc R . . . .
C33 C 0.8019(5) 0.2087(2) 0.5751(2) 0.0339(12) Uani 1 1 d . . . . .
H33 H 0.8702 0.1815 0.5670 0.041 Uiso 1 1 calc R . . . .
C34 C 0.8077(4) 0.2741(2) 0.56167(19) 0.0254(10) Uani 1 1 d . . . . .
C35 C 0.7070(4) 0.3167(2) 0.57318(18) 0.0217(9) Uani 1 1 d . . . . .
C36 C 0.9132(4) 0.3676(2) 0.5342(2) 0.0261(10) Uani 1 1 d . . . . .
H36A H 0.9405 0.3829 0.4955 0.031 Uiso 1 1 calc R . . . .
H36B H 0.9722 0.3840 0.5638 0.031 Uiso 1 1 calc R . . . .
C37 C 0.6742(4) 0.4130(2) 0.47634(18) 0.0253(10) Uani 1 1 d . . . . .
C38 C 0.6780(5) 0.3535(3) 0.4358(2) 0.0371(13) Uani 1 1 d . . . . .
H38A H 0.6307 0.3190 0.4538 0.056 Uiso 1 1 calc GR . . . .
H38B H 0.7647 0.3402 0.4302 0.056 Uiso 1 1 calc GR . . . .
H38C H 0.6411 0.3641 0.3980 0.056 Uiso 1 1 calc GR . . . .
C39 C 0.7448(5) 0.4704(3) 0.4487(2) 0.0357(11) Uani 1 1 d . . . . .
H39A H 0.7048 0.4821 0.4119 0.054 Uiso 1 1 calc GR . . . .
H39B H 0.8317 0.4585 0.4414 0.054 Uiso 1 1 calc GR . . . .
H39C H 0.7421 0.5065 0.4756 0.054 Uiso 1 1 calc GR . . . .
C40 C 0.5360(5) 0.4330(2) 0.4884(2) 0.0300(11) Uani 1 1 d . . . . .
H40A H 0.5349 0.4705 0.5137 0.045 Uiso 1 1 calc GR . . . .
H40B H 0.4920 0.3981 0.5076 0.045 Uiso 1 1 calc GR . . . .
H40C H 0.4947 0.4430 0.4514 0.045 Uiso 1 1 calc GR . . . .
C41 C 0.6267(4) 0.3942(2) 0.75520(18) 0.0234(9) Uani 1 1 d . . . . .
C42 C 0.7287(4) 0.3442(2) 0.7408(2) 0.0290(10) Uani 1 1 d . . . . .
H42A H 0.7541 0.3225 0.7766 0.044 Uiso 1 1 calc GR . . . .
H42B H 0.8010 0.3654 0.7234 0.044 Uiso 1 1 calc GR . . . .
H42C H 0.6952 0.3131 0.7131 0.044 Uiso 1 1 calc GR . . . .
C43 C 0.5111(5) 0.3631(3) 0.7847(2) 0.0316(11) Uani 1 1 d . . . . .
H43A H 0.4747 0.3316 0.7582 0.047 Uiso 1 1 calc GR . . . .
H43B H 0.4491 0.3958 0.7935 0.047 Uiso 1 1 calc GR . . . .
H43C H 0.5368 0.3422 0.8209 0.047 Uiso 1 1 calc GR . . . .
C44 C 0.6848(5) 0.4462(2) 0.7968(2) 0.0343(11) Uani 1 1 d . . . . .
H44A H 0.7098 0.4264 0.8337 0.051 Uiso 1 1 calc GR . . . .
H44B H 0.6227 0.4792 0.8045 0.051 Uiso 1 1 calc GR . . . .
H44C H 0.7579 0.4651 0.7781 0.051 Uiso 1 1 calc GR . . . .
C45 C 0.1620(5) 0.4634(3) 0.7988(2) 0.0346(12) Uani 1 1 d . . . . .
H45A H 0.1396 0.4918 0.7660 0.042 Uiso 1 1 calc R . . . .
H45B H 0.1925 0.4229 0.7821 0.042 Uiso 1 1 calc R . . . .

loop_
_atom_site_aniso_label
_atom_site_aniso_U_11
_atom_site_aniso_U_22
_atom_site_aniso_U_33
_atom_site_aniso_U_23
_atom_site_aniso_U_13
_atom_site_aniso_U_12
Cu1 0.0180(3) 0.0193(3) 0.0213(3) -0.0002(2) 0.0003(2) -0.0003(3)
Cu2 0.0206(3) 0.0215(3) 0.0232(3) 0.0017(3) 0.0034(3) -0.0030(3)
P1 0.0217(5) 0.0241(6) 0.0178(5) 0.0010(5) 0.0041(4) -0.0008(5)
P2 0.0163(5) 0.0201(6) 0.0171(5) 0.0014(4) -0.0001(4) -0.0011(4)
Cl3 0.0190(5) 0.0212(5) 0.0337(5) 0.0066(5) -0.0012(4) 0.0018(4)
Cl4 0.0180(5) 0.0208(5) 0.0288(5) 0.0032(4) -0.0030(4) 0.0012(4)
P5 0.0184(5) 0.0181(5) 0.0175(5) 0.0012(4) 0.0004(4) 0.0028(4)
P6 0.0184(5) 0.0207(5) 0.0181(4) -0.0004(4) 0.0002(4) 0.0016(5)
Cl7 0.0428(7) 0.0439(7) 0.0353(6) 0.0024(6) -0.0011(5) -0.0028(6)
Cl8 0.0328(7) 0.0703(10) 0.0383(6) 0.0106(6) 0.0065(5) -0.0014(7)
O1 0.0312(17) 0.0265(17) 0.0225(14) 0.0053(13) -0.0083(13) -0.0078(14)
O2 0.0373(19) 0.043(2) 0.0230(15) 0.0093(15) -0.0036(14) -0.0037(17)
O3 0.0202(15) 0.0224(16) 0.0255(14) -0.0007(14) 0.0022(12) 0.0048(13)
O4 0.0246(17) 0.0297(18) 0.0340(16) -0.0021(14) 0.0057(14) 0.0074(15)
C1 0.025(2) 0.028(3) 0.033(2) -0.008(2) 0.0076(19) 0.002(2)
C2 0.043(3) 0.045(3) 0.058(3) -0.023(3) 0.002(3) 0.006(3)
C3 0.032(3) 0.034(3) 0.047(3) 0.006(2) 0.008(2) 0.012(2)
C4 0.031(3) 0.044(3) 0.049(3) 0.004(3) 0.010(2) 0.006(2)
C5 0.022(2) 0.024(2) 0.020(2) -0.0037(18) 0.0009(17) -0.0003(18)
C6 0.035(3) 0.026(2) 0.020(2) 0.001(2) -0.0043(19) 0.000(2)
C7 0.036(3) 0.031(3) 0.028(2) 0.000(2) -0.014(2) 0.002(2)
C8 0.023(2) 0.033(3) 0.032(2) -0.005(2) -0.0059(19) 0.000(2)
C9 0.022(2) 0.028(2) 0.025(2) -0.003(2) 0.0021(18) -0.003(2)
C10 0.024(2) 0.023(2) 0.0167(19) -0.0061(18) 0.0019(16) -0.0019(18)
C11 0.014(2) 0.026(2) 0.0179(19) -0.0013(18) 0.0026(16) -0.0012(18)
C12 0.0109(19) 0.020(2) 0.0182(18) 0.0012(17) 0.0018(15) -0.0010(16)
C13 0.024(2) 0.025(2) 0.022(2) -0.0021(19) 0.0041(18) 0.0035(19)
C14 0.032(3) 0.029(3) 0.033(2) -0.006(2) 0.006(2) 0.001(2)
C15 0.027(2) 0.032(3) 0.034(2) -0.004(2) 0.010(2) -0.002(2)
C16 0.025(2) 0.036(3) 0.037(2) -0.007(2) -0.007(2) 0.009(2)
C17 0.030(3) 0.028(3) 0.025(2) 0.0020(19) -0.0077(19) -0.004(2)
C18 0.014(2) 0.028(3) 0.0206(19) 0.0001(19) -0.0037(17) -0.0013(18)
C19 0.019(2) 0.026(2) 0.027(2) 0.0086(19) 0.0001(18) -0.0003(19)
C20 0.024(2) 0.022(2) 0.034(2) 0.004(2) 0.003(2) -0.003(2)
C21 0.018(2) 0.027(3) 0.026(2) -0.0048(19) 0.0030(17) -0.0071(19)
C22 0.032(3) 0.046(3) 0.026(2) 0.010(2) 0.003(2) 0.002(2)
C23 0.019(2) 0.019(2) 0.0190(19) 0.0053(17) 0.0014(16) 0.0012(18)
C24 0.021(2) 0.020(2) 0.0190(19) 0.0052(18) 0.0017(17) 0.0004(18)
C25 0.022(2) 0.018(2) 0.023(2) -0.0002(18) 0.0016(17) 0.0038(18)
C26 0.017(2) 0.029(2) 0.030(2) 0.0057(19) 0.0031(18) 0.0024(19)
C27 0.021(2) 0.028(3) 0.033(2) 0.001(2) -0.004(2) -0.005(2)
C28 0.025(2) 0.018(2) 0.029(2) -0.0003(19) 0.0009(19) -0.0033(19)
C29 0.019(2) 0.020(2) 0.0205(19) 0.0044(17) 0.0011(16) 0.0016(18)
C30 0.026(2) 0.019(2) 0.0190(19) 0.0010(17) -0.0003(18) 0.0059(19)
C31 0.034(3) 0.023(2) 0.034(2) 0.000(2) 0.010(2) 0.003(2)
C32 0.051(3) 0.019(2) 0.039(3) 0.003(2) 0.011(2) 0.011(2)
C33 0.039(3) 0.027(3) 0.037(3) 0.004(2) 0.013(2) 0.014(2)
C34 0.027(2) 0.030(3) 0.019(2) -0.0018(19) 0.0026(18) 0.005(2)
C35 0.022(2) 0.024(2) 0.0185(19) -0.0019(18) -0.0047(16) 0.0019(19)
C36 0.022(2) 0.029(3) 0.027(2) -0.0058(19) 0.0002(18) 0.006(2)
C37 0.027(2) 0.029(3) 0.020(2) 0.0055(19) -0.0020(18) 0.001(2)
C38 0.051(3) 0.040(3) 0.021(2) -0.001(2) -0.010(2) 0.005(3)
C39 0.032(3) 0.042(3) 0.033(2) 0.016(2) -0.001(2) -0.002(3)
C40 0.029(2) 0.030(3) 0.031(2) 0.008(2) -0.006(2) 0.002(2)
C41 0.027(2) 0.023(2) 0.020(2) 0.0019(18) -0.0023(17) 0.0012(19)
C42 0.028(3) 0.031(3) 0.028(2) 0.006(2) -0.001(2) 0.003(2)
C43 0.031(3) 0.036(3) 0.027(2) 0.010(2) -0.001(2) 0.003(2)
C44 0.036(3) 0.030(3) 0.037(3) -0.003(2) -0.011(2) -0.002(2)
C45 0.035(3) 0.040(3) 0.029(2) -0.001(2) 0.007(2) 0.001(2)

_geom_special_details            
;
 All esds (except the esd in the dihedral angle between two l.s. planes)
 are estimated using the full covariance matrix.  The cell esds are taken
 into account individually in the estimation of esds in distances, angles
 and torsion angles; correlations between esds in cell parameters are only
 used when they are defined by crystal symmetry.  An approximate (isotropic)
 treatment of cell esds is used for estimating esds involving l.s. planes.
;
loop_
_geom_bond_atom_site_label_1
_geom_bond_atom_site_label_2
_geom_bond_distance
_geom_bond_site_symmetry_2
_geom_bond_publ_flag
Cu1 Cu2 2.9122(9) . ?
Cu1 Cl3 2.3474(12) . ?
Cu1 Cl4 2.3646(11) . ?
Cu1 P5 2.2240(12) . ?
Cu1 P6 2.2237(12) . ?
Cu2 P1 2.2482(13) . ?
Cu2 P2 2.2372(12) . ?
Cu2 Cl3 2.3597(12) . ?
Cu2 Cl4 2.3737(12) . ?
P1 C1 1.875(5) . ?
P1 C5 1.810(4) . ?
P1 C22 1.864(5) . ?
P2 C12 1.813(4) . ?
P2 C13 1.868(4) . ?
P2 C17 1.859(4) . ?
P5 C23 1.836(4) . ?
P5 C25 1.849(4) . ?
P5 C41 1.867(4) . ?
P6 C35 1.816(5) . ?
P6 C36 1.858(4) . ?
P6 C37 1.871(4) . ?
Cl7 C45 1.777(5) . ?
Cl8 C45 1.763(5) . ?
O1 C17 1.432(6) . ?
O1 C18 1.372(5) . ?
O2 C6 1.361(6) . ?
O2 C22 1.421(6) . ?
O3 C24 1.364(5) . ?
O3 C25 1.438(5) . ?
O4 C34 1.360(6) . ?
O4 C36 1.438(6) . ?
C1 C2 1.522(7) . ?
C1 C3 1.535(7) . ?
C1 C4 1.536(7) . ?
C2 H2A 0.9600 . ?
C2 H2B 0.9600 . ?
C2 H2C 0.9600 . ?
C3 H3A 0.9600 . ?
C3 H3B 0.9600 . ?
C3 H3C 0.9600 . ?
C4 H4A 0.9600 . ?
C4 H4B 0.9600 . ?
C4 H4C 0.9600 . ?
C5 C6 1.405(6) . ?
C5 C10 1.405(6) . ?
C6 C7 1.386(7) . ?
C7 H7 0.9300 . ?
C7 C8 1.382(7) . ?
C8 H8 0.9300 . ?
C8 C9 1.389(7) . ?
C9 H9 0.9300 . ?
C9 C10 1.393(6) . ?
C10 C11 1.489(6) . ?
C11 C12 1.411(6) . ?
C11 C21 1.391(7) . ?
C12 C18 1.393(6) . ?
C13 C14 1.540(6) . ?
C13 C15 1.531(6) . ?
C13 C16 1.521(6) . ?
C14 H14A 0.9600 . ?
C14 H14B 0.9600 . ?
C14 H14C 0.9600 . ?
C15 H15A 0.9600 . ?
C15 H15B 0.9600 . ?
C15 H15C 0.9600 . ?
C16 H16A 0.9600 . ?
C16 H16B 0.9600 . ?
C16 H16C 0.9600 . ?
C17 H17A 0.9700 . ?
C17 H17B 0.9700 . ?
C18 C19 1.391(6) . ?
C19 H19 0.9300 . ?
C19 C20 1.377(6) . ?
C20 H20 0.9300 . ?
C20 C21 1.378(6) . ?
C21 H21 0.9300 . ?
C22 H22A 0.9700 . ?
C22 H22B 0.9700 . ?
C23 C24 1.396(6) . ?
C23 C29 1.395(6) . ?
C24 C26 1.383(6) . ?
C25 H25A 0.9700 . ?
C25 H25B 0.9700 . ?
C26 H26 0.9300 . ?
C26 C27 1.382(7) . ?
C27 H27 0.9300 . ?
C27 C28 1.390(6) . ?
C28 H28 0.9300 . ?
C28 C29 1.398(6) . ?
C29 C30 1.503(6) . ?
C30 C31 1.404(6) . ?
C30 C35 1.404(6) . ?
C31 H31 0.9300 . ?
C31 C32 1.386(7) . ?
C32 H32 0.9300 . ?
C32 C33 1.373(8) . ?
C33 H33 0.9300 . ?
C33 C34 1.387(7) . ?
C34 C35 1.401(6) . ?
C36 H36A 0.9700 . ?
C36 H36B 0.9700 . ?
C37 C38 1.530(7) . ?
C37 C39 1.529(7) . ?
C37 C40 1.534(6) . ?
C38 H38A 0.9600 . ?
C38 H38B 0.9600 . ?
C38 H38C 0.9600 . ?
C39 H39A 0.9600 . ?
C39 H39B 0.9600 . ?
C39 H39C 0.9600 . ?
C40 H40A 0.9600 . ?
C40 H40B 0.9600 . ?
C40 H40C 0.9600 . ?
C41 C42 1.524(6) . ?
C41 C43 1.526(6) . ?
C41 C44 1.549(6) . ?
C42 H42A 0.9600 . ?
C42 H42B 0.9600 . ?
C42 H42C 0.9600 . ?
C43 H43A 0.9600 . ?
C43 H43B 0.9600 . ?
C43 H43C 0.9600 . ?
C44 H44A 0.9600 . ?
C44 H44B 0.9600 . ?
C44 H44C 0.9600 . ?
C45 H45A 0.9700 . ?
C45 H45B 0.9700 . ?

loop_
_geom_angle_atom_site_label_1
_geom_angle_atom_site_label_2
_geom_angle_atom_site_label_3
_geom_angle
_geom_angle_site_symmetry_1
_geom_angle_site_symmetry_3
_geom_angle_publ_flag
Cl3 Cu1 Cu2 51.97(3) . . ?
Cl3 Cu1 Cl4 103.35(4) . . ?
Cl4 Cu1 Cu2 52.22(3) . . ?
P5 Cu1 Cu2 134.01(4) . . ?
P5 Cu1 Cl3 107.23(4) . . ?
P5 Cu1 Cl4 115.96(4) . . ?
P6 Cu1 Cu2 121.11(4) . . ?
P6 Cu1 Cl3 117.40(4) . . ?
P6 Cu1 Cl4 108.53(4) . . ?
P6 Cu1 P5 104.87(5) . . ?
P1 Cu2 Cu1 130.51(4) . . ?
P1 Cu2 Cl3 115.21(5) . . ?
P1 Cu2 Cl4 104.57(4) . . ?
P2 Cu2 Cu1 124.21(4) . . ?
P2 Cu2 P1 105.21(5) . . ?
P2 Cu2 Cl3 111.41(4) . . ?
P2 Cu2 Cl4 117.99(5) . . ?
Cl3 Cu2 Cu1 51.59(3) . . ?
Cl3 Cu2 Cl4 102.70(4) . . ?
Cl4 Cu2 Cu1 51.94(3) . . ?
C1 P1 Cu2 124.84(16) . . ?
C5 P1 Cu2 108.81(14) . . ?
C5 P1 C1 109.3(2) . . ?
C5 P1 C22 88.6(2) . . ?
C22 P1 Cu2 115.26(19) . . ?
C22 P1 C1 104.0(2) . . ?
C12 P2 Cu2 112.46(13) . . ?
C12 P2 C13 106.8(2) . . ?
C12 P2 C17 88.0(2) . . ?
C13 P2 Cu2 124.38(15) . . ?
C17 P2 Cu2 113.92(16) . . ?
C17 P2 C13 105.0(2) . . ?
Cu1 Cl3 Cu2 76.44(4) . . ?
Cu1 Cl4 Cu2 75.85(4) . . ?
C23 P5 Cu1 114.08(13) . . ?
C23 P5 C25 88.31(19) . . ?
C23 P5 C41 107.45(19) . . ?
C25 P5 Cu1 114.32(14) . . ?
C25 P5 C41 106.59(19) . . ?
C41 P5 Cu1 121.07(15) . . ?
C35 P6 Cu1 113.88(14) . . ?
C35 P6 C36 88.5(2) . . ?
C35 P6 C37 107.2(2) . . ?
C36 P6 Cu1 114.57(15) . . ?
C36 P6 C37 106.1(2) . . ?
C37 P6 Cu1 121.49(16) . . ?
C18 O1 C17 110.8(3) . . ?
C6 O2 C22 113.0(4) . . ?
C24 O3 C25 111.1(3) . . ?
C34 O4 C36 111.4(3) . . ?
C2 C1 P1 112.7(4) . . ?
C2 C1 C3 110.6(5) . . ?
C2 C1 C4 111.4(4) . . ?
C3 C1 P1 107.7(3) . . ?
C3 C1 C4 108.8(4) . . ?
C4 C1 P1 105.5(3) . . ?
C1 C2 H2A 109.5 . . ?
C1 C2 H2B 109.5 . . ?
C1 C2 H2C 109.5 . . ?
H2A C2 H2B 109.5 . . ?
H2A C2 H2C 109.5 . . ?
H2B C2 H2C 109.5 . . ?
C1 C3 H3A 109.5 . . ?
C1 C3 H3B 109.5 . . ?
C1 C3 H3C 109.5 . . ?
H3A C3 H3B 109.5 . . ?
H3A C3 H3C 109.5 . . ?
H3B C3 H3C 109.5 . . ?
C1 C4 H4A 109.5 . . ?
C1 C4 H4B 109.5 . . ?
C1 C4 H4C 109.5 . . ?
H4A C4 H4B 109.5 . . ?
H4A C4 H4C 109.5 . . ?
H4B C4 H4C 109.5 . . ?
C6 C5 P1 110.0(3) . . ?
C6 C5 C10 118.8(4) . . ?
C10 C5 P1 130.8(3) . . ?
O2 C6 C5 117.6(4) . . ?
O2 C6 C7 120.2(4) . . ?
C7 C6 C5 122.2(5) . . ?
C6 C7 H7 120.7 . . ?
C8 C7 C6 118.5(4) . . ?
C8 C7 H7 120.7 . . ?
C7 C8 H8 119.9 . . ?
C7 C8 C9 120.2(4) . . ?
C9 C8 H8 119.9 . . ?
C8 C9 H9 119.1 . . ?
C8 C9 C10 121.8(4) . . ?
C10 C9 H9 119.1 . . ?
C5 C10 C11 124.4(4) . . ?
C9 C10 C5 118.4(4) . . ?
C9 C10 C11 117.2(4) . . ?
C12 C11 C10 122.7(4) . . ?
C21 C11 C10 119.2(4) . . ?
C21 C11 C12 117.9(4) . . ?
C11 C12 P2 131.0(3) . . ?
C18 C12 P2 110.3(3) . . ?
C18 C12 C11 118.8(4) . . ?
C14 C13 P2 105.7(3) . . ?
C15 C13 P2 112.9(3) . . ?
C15 C13 C14 111.4(4) . . ?
C16 C13 P2 108.2(3) . . ?
C16 C13 C14 108.4(4) . . ?
C16 C13 C15 110.0(4) . . ?
C13 C14 H14A 109.5 . . ?
C13 C14 H14B 109.5 . . ?
C13 C14 H14C 109.5 . . ?
H14A C14 H14B 109.5 . . ?
H14A C14 H14C 109.5 . . ?
H14B C14 H14C 109.5 . . ?
C13 C15 H15A 109.5 . . ?
C13 C15 H15B 109.5 . . ?
C13 C15 H15C 109.5 . . ?
H15A C15 H15B 109.5 . . ?
H15A C15 H15C 109.5 . . ?
H15B C15 H15C 109.5 . . ?
C13 C16 H16A 109.5 . . ?
C13 C16 H16B 109.5 . . ?
C13 C16 H16C 109.5 . . ?
H16A C16 H16B 109.5 . . ?
H16A C16 H16C 109.5 . . ?
H16B C16 H16C 109.5 . . ?
P2 C17 H17A 109.7 . . ?
P2 C17 H17B 109.7 . . ?
O1 C17 P2 109.6(3) . . ?
O1 C17 H17A 109.7 . . ?
O1 C17 H17B 109.7 . . ?
H17A C17 H17B 108.2 . . ?
O1 C18 C12 117.6(4) . . ?
O1 C18 C19 119.7(4) . . ?
C19 C18 C12 122.8(4) . . ?
C18 C19 H19 121.3 . . ?
C20 C19 C18 117.4(4) . . ?
C20 C19 H19 121.3 . . ?
C19 C20 H20 119.4 . . ?
C19 C20 C21 121.3(4) . . ?
C21 C20 H20 119.4 . . ?
C11 C21 H21 119.1 . . ?
C20 C21 C11 121.8(4) . . ?
C20 C21 H21 119.1 . . ?
P1 C22 H22A 109.7 . . ?
P1 C22 H22B 109.7 . . ?
O2 C22 P1 110.0(3) . . ?
O2 C22 H22A 109.7 . . ?
O2 C22 H22B 109.7 . . ?
H22A C22 H22B 108.2 . . ?
C24 C23 P5 109.1(3) . . ?
C29 C23 P5 131.5(3) . . ?
C29 C23 C24 119.3(4) . . ?
O3 C24 C23 118.2(4) . . ?
O3 C24 C26 118.9(4) . . ?
C26 C24 C23 122.9(4) . . ?
P5 C25 H25A 109.8 . . ?
P5 C25 H25B 109.8 . . ?
O3 C25 P5 109.5(3) . . ?
O3 C25 H25A 109.8 . . ?
O3 C25 H25B 109.8 . . ?
H25A C25 H25B 108.2 . . ?
C24 C26 H26 121.3 . . ?
C27 C26 C24 117.5(4) . . ?
C27 C26 H26 121.3 . . ?
C26 C27 H27 119.6 . . ?
C26 C27 C28 120.9(4) . . ?
C28 C27 H27 119.6 . . ?
C27 C28 H28 119.2 . . ?
C27 C28 C29 121.5(4) . . ?
C29 C28 H28 119.2 . . ?
C23 C29 C28 117.9(4) . . ?
C23 C29 C30 126.1(4) . . ?
C28 C29 C30 115.9(4) . . ?
C31 C30 C29 116.2(4) . . ?
C35 C30 C29 125.8(4) . . ?
C35 C30 C31 117.9(4) . . ?
C30 C31 H31 119.1 . . ?
C32 C31 C30 121.9(5) . . ?
C32 C31 H31 119.1 . . ?
C31 C32 H32 119.8 . . ?
C33 C32 C31 120.5(5) . . ?
C33 C32 H32 119.8 . . ?
C32 C33 H33 120.8 . . ?
C32 C33 C34 118.4(5) . . ?
C34 C33 H33 120.8 . . ?
O4 C34 C33 119.1(4) . . ?
O4 C34 C35 118.3(4) . . ?
C33 C34 C35 122.6(4) . . ?
C30 C35 P6 131.4(3) . . ?
C34 C35 P6 109.8(3) . . ?
C34 C35 C30 118.8(4) . . ?
P6 C36 H36A 109.7 . . ?
P6 C36 H36B 109.7 . . ?
O4 C36 P6 110.0(3) . . ?
O4 C36 H36A 109.7 . . ?
O4 C36 H36B 109.7 . . ?
H36A C36 H36B 108.2 . . ?
C38 C37 P6 112.6(3) . . ?
C38 C37 C39 111.6(4) . . ?
C38 C37 C40 110.3(4) . . ?
C39 C37 P6 106.2(3) . . ?
C39 C37 C40 108.8(4) . . ?
C40 C37 P6 107.1(3) . . ?
C37 C38 H38A 109.5 . . ?
C37 C38 H38B 109.5 . . ?
C37 C38 H38C 109.5 . . ?
H38A C38 H38B 109.5 . . ?
H38A C38 H38C 109.5 . . ?
H38B C38 H38C 109.5 . . ?
C37 C39 H39A 109.5 . . ?
C37 C39 H39B 109.5 . . ?
C37 C39 H39C 109.5 . . ?
H39A C39 H39B 109.5 . . ?
H39A C39 H39C 109.5 . . ?
H39B C39 H39C 109.5 . . ?
C37 C40 H40A 109.5 . . ?
C37 C40 H40B 109.5 . . ?
C37 C40 H40C 109.5 . . ?
H40A C40 H40B 109.5 . . ?
H40A C40 H40C 109.5 . . ?
H40B C40 H40C 109.5 . . ?
C42 C41 P5 106.0(3) . . ?
C42 C41 C43 111.5(4) . . ?
C42 C41 C44 108.8(4) . . ?
C43 C41 P5 113.0(3) . . ?
C43 C41 C44 110.1(4) . . ?
C44 C41 P5 107.3(3) . . ?
C41 C42 H42A 109.5 . . ?
C41 C42 H42B 109.5 . . ?
C41 C42 H42C 109.5 . . ?
H42A C42 H42B 109.5 . . ?
H42A C42 H42C 109.5 . . ?
H42B C42 H42C 109.5 . . ?
C41 C43 H43A 109.5 . . ?
C41 C43 H43B 109.5 . . ?
C41 C43 H43C 109.5 . . ?
H43A C43 H43B 109.5 . . ?
H43A C43 H43C 109.5 . . ?
H43B C43 H43C 109.5 . . ?
C41 C44 H44A 109.5 . . ?
C41 C44 H44B 109.5 . . ?
C41 C44 H44C 109.5 . . ?
H44A C44 H44B 109.5 . . ?
H44A C44 H44C 109.5 . . ?
H44B C44 H44C 109.5 . . ?
Cl7 C45 H45A 109.4 . . ?
Cl7 C45 H45B 109.4 . . ?
Cl8 C45 Cl7 111.1(3) . . ?
Cl8 C45 H45A 109.4 . . ?
Cl8 C45 H45B 109.4 . . ?
H45A C45 H45B 108.0 . . ?

_shelx_SHELXL_version_number     2014/7
loop_
_refln_index_h
_refln_index_k
_refln_index_l
_refln_F_squared_meas
_refln_F_squared_sigma
1 0 0 -0.31 0.73
-1 0 0 -0.35 1.02
2 0 0 664.49 22.87
-2 0 0 664.59 23.56
-3 0 0 -2.59 2.52
3 0 0 -2.4 2.86
3 0 0 -1.11 1.62
4 0 0 1598.84 55.59
4 0 0 1517.58 53.57
-4 0 0 1610.11 55.04
5 0 0 1.63 3.96
-5 0 0 -0.69 3.1
5 0 0 1.11 1.96
-6 0 0 939.82 36.7
6 0 0 968.17 37.6
-7 0 0 0.91 3.14
8 0 0 15.93 5.51
-8 0 0 7.13 4.18
-8 0 0 12.2 4.63
-9 0 0 -2.61 3.71
-10 0 0 66.53 7.59
-11 0 0 2.79 3.48
0 1 0 -0.94 0.28
0 -1 0 -1.57 0.28
-1 1 0 1522.04 51.9
1 1 0 1583.61 51.66
-1 -1 0 1548.3 51.62
1 -1 0 1569.01 51.92
-2 1 0 136.11 7.04
2 1 0 140.67 6.05
2 -1 0 139.83 7.17
2 -1 0 141.37 5.84
-2 -1 0 131.35 6.44
-3 1 0 286.71 12.41
-3 -1 0 282.07 11.91
3 -1 0 284.02 10.83
3 -1 0 257.51 12.46
3 1 0 288.1 11.1
-4 -1 0 74.23 6.3
-4 1 0 74.23 6.82
4 1 0 76.91 5.09
4 -1 0 79.67 7.2
4 -1 0 73.38 4.86
-5 -1 0 2019.62 69.5
5 -1 0 1899.45 67.57
5 -1 0 1965.63 70.09
-5 1 0 2063.13 69.92
5 1 0 2023.67 70.59
5 1 0 1972.91 68
-6 -1 0 39.44 5.82
6 1 0 45.37 6.93
6 -1 0 35.82 6.2
-6 1 0 42.13 6.09
-7 1 0 1078.39 42.32
-7 -1 0 1095.98 42
-8 1 0 123.78 10.11
-8 -1 0 129.27 10.72
-8 1 0 121.79 10.82
-8 -1 0 117.77 9.6
8 1 0 121.43 8.69
9 1 0 335.23 20.4
-9 1 0 309.83 16.64
-9 -1 0 305.25 16.29
-10 1 0 27.28 5.65
-10 -1 0 21.06 5.2
-11 1 0 347.76 16.61
-12 1 0 19.28 3.99
0 2 0 1129.66 36.96
0 2 0 1110.91 37.41
-1 2 0 7741.08 258.24
1 -2 0 8002.9 257.45
-1 -2 0 7725.43 257.09
1 2 0 7845.47 258.48
2 -2 0 705.14 25.69
-2 2 0 724.44 25.8
2 2 0 733.9 25.23
-2 -2 0 736.26 25.16
-3 2 0 213.15 10.58
3 2 0 221.22 9.47
-3 -2 0 226.28 9.82
3 -2 0 221.3 10.44
4 -2 0 1387.11 49.62
4 2 0 1391.97 48.4
-4 2 0 1429.79 49.76
-4 -2 0 1401.29 49.03
5 -2 0 108.58 8.72
5 2 0 114.1 6.81
-5 2 0 124.87 9.07
-5 -2 0 115.01 8.22
-6 2 0 520.47 22.43
6 2 0 515.18 23.43
6 -2 0 487.92 22.12
-6 -2 0 488.57 21.49
-7 2 0 1.99 3.49
-7 -2 0 0.58 3.12
-8 -2 0 47.67 6.22
-8 2 0 35.1 6.09
8 2 0 43.89 5.85
9 2 0 25.39 5.15
-9 -2 0 36.14 6.02
-9 2 0 33.75 6.02
-10 2 0 132.35 11.16
-11 2 0 -0.98 3.52
-12 2 0 81.69 7.29
0 3 0 1.08 0.83
0 3 0 0.36 1.25
1 3 0 111.25 5.22
-1 -3 0 108.48 3.99
-1 3 0 111.69 5.33
-2 -3 0 708.54 24.58
-2 3 0 711.28 25.62
2 3 0 719.94 25.23
2 -3 0 713.39 25.61
3 3 0 510.12 19.04
-3 -3 0 511.71 18.84
-3 3 0 518.23 19.94
3 -3 0 501.05 19.83
-4 3 0 854.39 32.28
-4 -3 0 874.77 31.33
4 -3 0 853.41 32.18
4 3 0 874.89 31.19
-5 -3 0 31.26 4.58
5 3 0 34.61 4.24
5 -3 0 36.43 5.43
-5 3 0 27.99 5
6 3 0 23.4 5.76
-6 3 0 24.13 5.15
6 -3 0 15.98 4.67
-6 -3 0 23.01 4.51
6 3 0 21.74 4.9
-7 3 0 124.55 9.93
-7 -3 0 141.04 10.02
-7 3 0 129.12 10.57
7 3 0 133.2 11.84
-8 3 0 419.9 20.29
8 3 0 441.78 19.34
-9 3 0 15.13 5.22
9 3 0 18.91 4.62
9 -3 0 12.65 5.28
10 3 0 28.02 6.48
-10 3 0 31.12 5.86
-11 3 0 36.97 5.85
-12 3 0 6.84 4.16
0 4 0 42.31 2.45
0 4 0 48.3 3.89
1 4 0 242.64 9.85
-1 4 0 227.35 9.37
2 -4 0 894.67 30.37
2 4 0 839.55 29.91
-2 4 0 820.27 30.04
-2 -4 0 833.64 28.65
-3 -4 0 810.95 28.39
-3 4 0 790.37 29.81
3 -4 0 811.58 29.75
3 4 0 831.49 29.21
4 -4 0 5.44 3.61
-4 4 0 5.85 3.31
-4 -4 0 6.88 2.65
4 4 0 7.04 2.62
5 4 0 1201.74 44.12
-5 4 0 1250.64 45.86
-5 -4 0 1260.25 44.29
5 -4 0 1246.55 45.36
6 4 0 7.24 2.89
-6 -4 0 5.99 3.22
-6 4 0 11.63 4.32
-7 4 0 94.36 9.44
7 4 0 80.65 10.11
7 4 0 83.12 7.22
-7 4 0 83.95 8.17
8 4 0 27.68 5.1
8 -4 0 19.15 5.14
-8 4 0 21.67 5.43
9 -4 0 222.18 13.56
-9 4 0 228.5 14.25
9 4 0 229.59 13.05
10 4 0 44.85 6.24
-10 4 0 42.14 6.67
-11 4 0 172.58 11.71
-12 4 0 34.62 6.16
0 5 0 -2.31 1.92
0 5 0 -1.08 1.11
1 5 0 1169.8 40.83
-1 5 0 1188.56 40.21
-2 -5 0 303.5 10.94
-2 5 0 320.18 13.03
2 5 0 326.33 13.15
3 -5 0 479.45 18.77
-3 5 0 471.87 18.7
-3 -5 0 448.87 16.69
3 5 0 457.72 18.22
4 -5 0 621.78 24.32
-4 5 0 627.26 24.61
4 5 0 595.47 23.39
-4 -5 0 609.51 22.46
5 -5 0 666.32 26.88
-5 -5 0 678.84 25.48
-5 5 0 667.03 27.47
5 5 0 684.09 26.18
6 5 0 94.82 7.45
-6 5 0 106.5 9.46
7 -5 0 51.28 6.41
-7 5 0 48.86 7.32
7 5 0 50.32 8.38
-7 5 0 52.84 6.94
7 5 0 53.49 6.25
8 -5 0 255.22 14.2
-8 5 0 250.68 14.84
8 5 0 268.23 13.94
9 5 0 618.59 25.82
-9 5 0 607.04 26.59
9 -5 0 590.02 25.52
-10 5 0 66.72 7.85
10 5 0 62.05 7.14
-11 5 0 42.69 6.52
-12 5 0 84.8 8.72
0 6 0 13.7 3.06
-1 6 0 2062.94 70.43
1 6 0 2139.89 71.52
2 6 0 19.54 3.32
-2 6 0 18.16 3.2
-3 6 0 1003.27 35.81
3 6 0 987.88 35.55
-3 -6 0 958.4 33.22
-4 6 0 930.11 34.51
4 6 0 894.45 33.64
5 6 0 71.68 6.44
-5 6 0 77.76 7.82
-6 6 0 11.27 4.44
6 6 0 12.4 3.67
-7 6 0 65.91 8.43
-7 6 0 76.71 7.94
7 6 0 64.05 6.94
7 -6 0 73.27 7.51
8 -6 0 5.54 4.45
8 6 0 8.28 3.91
-8 6 0 1.34 4
9 -6 0 63.58 7.76
9 6 0 58.9 7.18
-9 6 0 52.03 7.65
-10 6 0 374.51 18.84
10 6 0 380.67 17.98
-11 6 0 13.11 5
-12 6 0 263.75 15.26
0 7 0 1.49 1.05
0 7 0 0.46 2.43
-1 7 0 510.34 19.13
-1 7 0 535.14 20.24
1 7 0 541.23 20.58
-2 7 0 61.85 5.19
2 7 0 69.8 6.15
-3 7 0 59.27 5.89
3 7 0 61.72 6.06
-4 7 0 128.39 9.08
4 7 0 135.73 8.89
5 7 0 91.35 7.73
-5 7 0 99.92 8.69
6 7 0 553.28 24.04
-6 7 0 591.81 25.77
-7 7 0 171.05 11.86
7 -7 0 179.68 11.38
7 7 0 174.04 11.05
-7 7 0 157.87 12.24
8 7 0 62.21 7.27
-8 7 0 55.44 7.5
8 -7 0 74.03 8.14
-9 7 0 271.28 15.74
9 -7 0 277.89 15.13
9 7 0 276.75 15.01
10 7 0 283.69 14.84
-10 7 0 262.76 15.36
11 7 0 139.84 10.1
-11 7 0 157.53 10.92
0 8 0 446.28 18.2
1 8 0 653.5 24.79
-1 8 0 617.7 22.84
-1 8 0 652.85 24.41
-2 8 0 2.14 2.27
2 8 0 -0.3 2.52
-3 8 0 104.95 7.42
3 8 0 101.97 7.77
-4 8 0 534.76 22.47
4 8 0 538.43 22.4
5 8 0 712.41 29.27
-5 8 0 754.77 30.21
-6 8 0 -0.07 3.37
6 8 0 1.32 3.1
6 -8 0 5.86 4.71
-6 8 0 4.8 3.98
7 8 0 94.7 8.84
7 -8 0 105.8 9.35
-7 8 0 105.2 9.76
-8 8 0 121.27 10.22
8 8 0 127.07 9.81
8 -8 0 92.22 8.95
9 8 0 7.41 4.24
-9 8 0 -3.05 3.99
9 -8 0 10.24 4.71
-10 8 0 168.32 11.89
10 8 0 156.59 11.05
-11 8 0 59.78 7.3
11 8 0 48.12 6.06
0 9 0 -0.23 2.94
1 9 0 387.45 17.1
-1 9 0 404.02 17.07
2 9 0 86.98 7.41
-2 9 0 83.3 5.89
-2 9 0 88.19 6.73
-3 9 0 111.7 7.56
3 9 0 116.23 8.51
4 9 0 1087.69 41.41
-4 9 0 1110.94 41.24
5 9 0 81.94 7.87
-5 9 0 92.61 8.54
-6 9 0 248.07 14.67
6 -9 0 234.58 13.09
6 9 0 235.22 14.15
-6 9 0 220.99 13.22
7 -9 0 52.51 6.81
-7 9 0 73.58 8.19
-8 9 0 72.49 8.37
8 -9 0 76.12 8.39
8 9 0 75.83 8.54
9 -9 0 103 9.5
-9 9 0 111.09 10.15
9 9 0 124.81 10.22
10 9 0 25.54 5.49
-10 9 0 14.7 4.94
-11 9 0 105.92 8.94
11 9 0 95.53 8.13
0 10 0 1708.24 60.46
1 10 0 288.46 13.96
-1 10 0 278.71 13.56
2 10 0 35.2 5.24
-2 10 0 34.11 4.81
-3 10 0 39.5 5.13
-3 10 0 40.76 4.82
3 10 0 40.25 5.75
4 10 0 9.33 3.84
-4 10 0 12.05 3.66
5 10 0 1044.25 40.96
-5 10 0 1052.21 40.79
6 10 0 164.6 12.04
-6 10 0 139.24 10.57
6 -10 0 146.68 10.91
-6 10 0 162.42 11.86
7 -10 0 261.56 14.8
-7 10 0 263.68 14.67
-8 10 0 89.6 9.06
8 10 0 96.7 9.49
8 -10 0 70.57 8.1
9 -10 0 64.51 7.4
9 10 0 89.95 9.15
-9 10 0 74.08 7.94
10 10 0 3.65 4.16
-10 10 0 3.44 4.02
11 10 0 62.24 6.44
-11 10 0 72.57 7.33
0 11 0 -3.66 2.89
-1 11 0 8.24 3.55
1 11 0 4.35 3.38
-2 11 0 979.17 36.82
2 11 0 967.91 37.54
-3 11 0 382.23 17.58
3 11 0 394 18.65
4 11 0 1456.77 54.48
5 11 0 -1.32 3.02
-5 11 0 7.32 3.68
5 -11 0 0.44 4.05
6 -11 0 204.39 12.82
-6 11 0 212.92 12.49
7 -11 0 2.7 4.34
-7 11 0 10.41 4.44
8 11 0 63.04 8.15
8 -11 0 43.72 6.67
-8 11 0 48.55 6.93
-9 11 0 52.66 6.93
9 11 0 52.99 7.47
9 -11 0 44.21 6.25
10 11 0 5.11 4.27
-10 11 0 11.85 4.08
-11 11 0 12.88 4.57
0 12 0 17.55 4.53
1 12 0 12.81 4.39
-1 12 0 16.88 4.32
-2 12 0 81.25 7.72
2 12 0 82.94 8.22
3 12 0 30.01 5.77
-3 12 0 28.66 5.02
4 -12 0 352.2 17.47
4 12 0 388.79 19.33
5 -12 0 211.51 12.76
5 12 0 205.15 13.68
6 -12 0 42.61 6.44
-6 12 0 31.4 5.68
-7 12 0 43.56 6.52
7 -12 0 44.93 6.75
8 12 0 152.9 12.01
8 -12 0 134.64 11.23
-8 12 0 164.73 11.2
-9 12 0 138.44 10.12
9 -12 0 157.07 10.94
9 12 0 129.99 11.2
10 12 0 124.49 9.96
-10 12 0 132.35 9.05
0 13 0 -1.58 2.82
-1 13 0 1.18 3.17
1 13 0 -1.44 3.22
-2 13 0 27.96 5.37
2 13 0 23.4 5.51
3 13 0 1217.28 46.25
3 -13 0 1133.79 43.74
-3 13 0 1187.33 44.85
4 13 0 362.2 19.41
4 -13 0 380.84 18.06
5 -13 0 48.39 6.87
6 -13 0 23.1 5.48
7 -13 0 226.33 14
-7 13 0 234 13.37
8 13 0 112.29 10.52
8 -13 0 101.13 9.04
-8 13 0 106.78 9.33
9 13 0 130.68 10.68
9 -13 0 112.35 9.57
-9 13 0 117.01 8.84
10 13 0 4.82 3.7
-10 13 0 5.6 2.96
0 -14 0 30.29 5.39
0 14 0 16.65 4.83
1 -14 0 10.41 4.32
1 14 0 16.07 5.08
-1 14 0 12.3 4.32
-1 -14 0 1.83 4.22
2 14 0 169.56 12.16
-2 -14 0 161.25 11.5
2 -14 0 153.11 10.72
-2 14 0 163.77 11.39
3 14 0 14.46 4.87
3 -14 0 16.64 4.87
4 -14 0 558.19 24.3
5 -14 0 65.97 7.92
6 -14 0 14.05 5.42
7 -14 0 24.9 6
8 14 0 1043.12 39.51
8 -14 0 942.61 37.85
9 14 0 87.91 8.61
9 -14 0 80 7.58
-9 14 0 89.53 7.33
10 14 0 338.46 15.58
0 15 0 -3.07 3.27
0 -15 0 1.52 3.9
1 -15 0 207.72 12.55
1 15 0 207.5 13.8
-1 -15 0 210.67 12.83
-1 15 0 212.4 13.57
-2 -15 0 54.34 7.38
2 15 0 53.78 7.78
2 -15 0 59.38 7.03
-2 15 0 58.08 7.61
3 -15 0 1044.11 40.14
4 -15 0 371.79 18.73
5 -15 0 189.45 12.85
-6 15 0 139.35 10.42
6 -15 0 124.59 10.97
7 -15 0 176.7 12.33
8 -15 0 59.22 7.11
8 15 0 44.05 6.8
9 15 0 169.07 10.81
9 -15 0 142.18 11.53
0 -16 0 163.05 11.95
-1 -16 0 5.84 4.72
1 16 0 0.37 3.59
1 -16 0 5.38 4.59
-2 -16 0 486.07 21.68
2 -16 0 425.63 20.79
3 -16 0 45.51 6.88
4 -16 0 52.56 7.35
5 -16 0 126.25 10.81
6 -16 0 152.95 12.08
-6 16 0 146.28 10.93
7 -16 0 41.13 6.65
8 -16 0 2.98 4.36
8 16 0 -0.48 3.97
9 16 0 7.96 3.89
0 -17 0 2.53 4.69
0 17 0 -4.07 3.46
-1 -17 0 921.67 36.72
1 17 0 905.99 36.3
1 -17 0 950.3 36.9
2 -17 0 61.83 7.94
-2 -17 0 58.66 7.7
3 -17 0 -1.07 4.6
4 -17 0 8.46 5.37
5 -17 0 999.99 39.22
-5 17 0 1001.02 39.6
6 -17 0 37.92 6.41
-6 17 0 29.43 5.61
7 -17 0 87.55 8.39
8 17 0 58.15 6.81
8 -17 0 55.1 6.14
9 17 0 234.69 12.53
0 -18 0 57.26 7.8
0 18 0 76.22 8.29
1 18 0 2.94 3.67
-1 18 0 0.84 4.02
-1 -18 0 7.07 5.2
1 -18 0 5.78 5.35
-2 18 0 125.66 11.33
2 -18 0 124.55 10.95
3 -18 0 95.64 9.54
-3 18 0 84.61 9.6
4 -18 0 138.33 11.85
-4 18 0 158.14 11.85
-5 18 0 10.33 4.64
5 -18 0 13.32 5.34
-6 18 0 48.7 6.18
6 -18 0 53.76 7.11
7 -18 0 83.46 7.75
7 18 0 96.26 8.85
8 -18 0 15.79 4.79
8 18 0 22.59 4.81
0 -19 0 6.35 5.18
0 19 0 3.8 4.17
-1 -19 0 428.95 20.54
1 -19 0 388.77 20.13
1 19 0 397.38 19.56
-1 19 0 437.09 20.7
-2 19 0 37.3 6.81
2 -19 0 39.89 7.44
3 -19 0 28.52 6.59
-3 19 0 29.79 6.32
-4 19 0 39.44 6.67
4 -19 0 44.98 7.07
-5 19 0 171.33 11.52
5 -19 0 164.87 12.03
6 -19 0 103.95 8.81
-6 19 0 98.91 8.27
7 19 0 18.55 4.49
7 -19 0 17.08 4.76
0 20 0 76.45 8.22
0 -20 0 77.43 8.65
1 20 0 9.32 4.27
1 -20 0 12.24 5.77
-1 20 0 5.21 4.44
2 -20 0 4.03 5.22
-2 20 0 -3.94 3.82
-3 20 0 14.97 5.09
3 -20 0 21.39 6.53
-4 20 0 11.91 4.63
4 -20 0 1.05 5.29
5 -20 0 29.25 6.29
-5 20 0 19.12 4.67
-6 20 0 3.19 3.02
6 -20 0 8.81 5.02
7 20 0 -0.4 4.3
7 -20 0 -0.43 7.81
0 21 0 -1.67 3.59
0 -21 0 9.71 5.21
1 -21 0 97.2 9.56
1 21 0 88.79 8.52
-1 21 0 74.03 8.3
2 -21 0 32.2 6.71
-2 21 0 24.61 5.5
-3 21 0 12.36 4.52
3 -21 0 8.71 5.64
-4 21 0 46.47 6.37
4 -21 0 45.57 7.42
5 -21 0 36.63 6.71
-5 21 0 32.65 5
6 21 0 -0.6 4.95
-6 21 0 -0.65 3.22
6 -21 0 1.4 6.1
0 22 0 286.91 14.91
1 22 0 5.21 3.69
-1 22 0 4.6 3.88
1 -22 0 4.68 5.61
-2 22 0 26.05 5.24
2 -22 0 28.09 6.9
-3 22 0 13.96 4.45
3 -22 0 19.94 6.45
4 -22 0 152.52 11.8
-4 22 0 143.15 9.88
-5 22 0 13.85 4.37
5 -22 0 6.61 7.1
0 23 0 -3.33 2.81
-1 23 0 64.78 6.7
2 -23 0 75.77 9.16
-2 23 0 54.48 6.21
-3 23 0 2.55 4.03
-4 23 0 35.74 5.72
4 -23 0 43.68 9.02
0 24 0 6.4 2.92
-1 24 0 114.35 7.61
-2 24 0 2.55 3.74
0 0 1 -0.04 0.38
0 0 -1 -0.02 0.19
0 0 -1 0.03 0.22
-1 0 -1 1066.26 35.81
1 0 1 1063.65 35.26
1 0 -1 1084.33 35.71
-1 0 1 1059.28 35.93
-2 0 1 68.52 4.9
2 0 -1 71.89 4.08
-2 0 -1 78.14 4.71
2 0 1 74.84 3.6
3 0 -1 1054.13 36.73
3 0 1 1073.44 38.25
-3 0 -1 1064.39 37.45
-3 0 1 1096.7 37.74
3 0 1 1052.01 36.24
4 0 -1 1669.7 58.31
4 0 -1 1712.27 59.6
-4 0 1 1721.3 59.56
4 0 1 1672.86 57.75
4 0 1 1763.98 60.46
-4 0 -1 1722.66 59.43
5 0 1 989.27 36.99
-5 0 1 972.92 35.88
5 0 1 931.2 33.49
5 0 -1 927.84 34.16
-5 0 -1 960.87 35.63
5 0 -1 935.63 35.89
-6 0 1 200.42 12.01
6 0 1 194.73 12.98
6 0 -1 196 12.1
-6 0 -1 199.01 11.61
7 0 1 18.82 6.12
-7 0 -1 33.53 5.82
-7 0 1 26.95 5.59
-8 0 -1 7.86 4.31
-8 0 1 5.69 4.09
8 0 -1 14.57 4.21
-8 0 -1 9.65 4.61
-8 0 1 5.41 4.36
-9 0 -1 178.26 12.17
9 0 -1 178.68 11.04
-9 0 1 181.22 12.26
-10 0 -1 88.16 8.2
-10 0 1 89.38 8.43
-11 0 -1 13.63 4.07
-11 0 1 10.31 3.99
0 1 -1 139.25 5.24
0 -1 -1 154.28 5.17
-1 -1 -1 580.41 18.99
-1 1 1 559.8 19.4
1 1 -1 588.48 19.19
1 -1 1 599.97 19.76
1 -1 -1 562.97 19.09
1 -1 -1 530.31 18.86
-1 -1 1 518.97 19.06
-1 1 -1 538.02 19.23
1 1 1 526.85 18.84
2 -1 1 1899.72 63.57
-2 1 1 1894.6 64.79
2 -1 1 1941.66 65.14
2 1 -1 1925.15 64.26
-2 -1 -1 1881.82 64.33
-2 -1 1 1933.06 64.51
-2 1 -1 1906.25 64.65
2 -1 -1 1932.9 64.36
2 -1 -1 1954.69 64.16
2 1 1 1937.85 63.89
-3 1 1 212.4 10.07
3 -1 1 214.75 10.68
3 -1 1 203.42 8.02
-3 -1 -1 214.39 9.5
3 1 -1 208.29 8.87
-3 -1 1 197.22 9.64
3 -1 -1 193.7 9.59
3 1 1 196.88 8.31
-3 1 -1 187.89 9.68
3 -1 -1 202.31 8.71
-4 -1 -1 514.17 19.99
4 1 -1 527.76 19.33
4 -1 1 475.64 18.25
-4 1 1 515.9 20.56
4 -1 1 509.71 21.02
4 -1 -1 486.28 20.08
4 1 1 505.1 18.7
-4 1 -1 514.07 20.35
-4 -1 1 527.17 20.35
4 -1 -1 491.07 18.94
5 1 -1 753.96 29.62
-5 1 1 775.23 29.49
5 1 -1 768.91 27.83
5 -1 1 773.79 30.24
-5 -1 -1 778.75 29
5 1 1 747.24 30.46
5 1 1 724.86 27.1
-5 1 -1 755.27 29.19
5 -1 -1 731.73 29.09
-5 -1 1 752.9 29.03
5 -1 -1 706.65 27.36
-6 -1 -1 222.16 12.29
6 -1 1 238.88 14.04
-6 1 1 219.03 12.95
6 1 -1 224.21 13.45
6 1 -1 219.25 11.16
6 1 1 234.46 14.45
6 -1 -1 212.05 13.14
-6 1 -1 224.29 12.7
-6 -1 1 223.16 12.74
-7 1 1 142.49 11
-7 -1 -1 152.88 10.68
-7 1 -1 149.3 10.7
7 1 1 143 12.36
-7 -1 1 154.79 10.96
-8 -1 -1 32.59 5.55
-8 -1 -1 27.07 5.95
8 1 -1 46.87 5.99
-8 1 1 35.77 6.12
-8 1 1 22.21 6.14
-8 1 -1 47.77 8.81
8 -1 -1 44.87 5.93
-8 -1 1 34.36 5.8
-8 1 -1 39.22 6.12
-8 -1 1 38.89 6.5
-9 -1 -1 29 5.64
-9 1 1 24.3 5.61
9 1 -1 29.51 5.2
9 -1 -1 26.8 6.49
-9 1 -1 35.93 6.2
-9 -1 1 26.14 5.54
-10 1 1 32.19 5.95
-10 -1 -1 31.5 5.48
10 -1 1 24.85 5.97
10 1 -1 26.05 5.18
-10 1 -1 42.66 6.13
-10 -1 1 29.77 5.74
-11 1 1 13.59 4.41
-11 1 -1 22.93 4.85
-12 1 1 74.65 6.38
-12 1 -1 98.17 7.24
0 2 -1 5.48 1.11
0 2 -1 5.34 0.82
1 -2 1 407.78 15.16
-1 2 1 388.59 14.77
1 2 -1 397.5 14.63
-1 -2 -1 385.12 14.03
-1 -2 1 423.87 14.22
1 2 1 446.16 14.58
-1 2 -1 427.53 14.69
2 -2 1 23.62 3.67
-2 2 1 28.39 3.56
-2 -2 -1 26.49 2.68
2 2 -1 25.05 2.87
-2 -2 1 25.25 2.86
-2 2 -1 20.56 3.03
2 -2 -1 27.46 3.06
2 2 1 27.73 2.85
-3 2 1 2326.55 78.01
3 -2 1 2338.7 78.23
3 2 -1 2398.51 77.27
-3 -2 -1 2398.34 77.25
3 -2 -1 2183.72 76.77
3 2 1 2235.04 76.71
-3 -2 1 2324.04 77.35
-3 2 -1 2219.23 77.72
3 -2 -1 2200.96 77.27
-4 2 1 1616.02 57.59
-4 -2 -1 1623.28 56.75
4 -2 1 1619.54 57.81
4 2 -1 1625.33 56.41
4 -2 -1 1608.17 56.94
-4 2 -1 1689.18 57.56
4 -2 -1 1670.83 56.13
4 2 1 1642.37 55.96
-4 -2 1 1656.09 56.98
5 2 -1 617.51 23.17
-5 -2 -1 589.17 23.67
-5 2 1 629.31 24.81
-5 2 -1 595.41 24.41
5 -2 -1 555.55 23.74
-5 -2 1 619.95 24.09
5 2 1 601.17 22.51
-6 2 1 152.85 10.82
6 2 -1 147.57 10.85
6 2 -1 153.27 8.92
6 -2 1 146.1 11.02
-6 -2 -1 154.09 9.75
-6 2 -1 141.98 10.3
6 2 1 157.63 11.82
-6 -2 1 145.44 9.94
-7 -2 -1 62.72 7.27
-7 2 1 56.84 7.46
-7 -2 1 64.28 7.4
-7 2 -1 63.47 7.76
7 2 1 61.12 8.59
-8 -2 -1 197.16 11.97
8 2 -1 196.93 11.56
-8 2 1 199.99 12.93
-8 -2 1 206.66 12.41
-8 2 -1 206.5 12.68
8 2 1 220.85 12.8
8 -2 -1 201.91 11.39
9 2 -1 260.42 13.95
-9 -2 -1 263.88 14.55
-9 2 1 267.89 15.18
-9 2 -1 244.15 14.59
-9 -2 1 248.34 15.29
-10 2 1 120.92 10.77
10 -2 1 109.83 9.75
10 2 -1 95.56 8.66
-10 2 -1 120.09 10.42
-11 2 1 39.29 6.02
-11 2 -1 29.24 5.29
-12 2 1 40.74 5.17
-12 2 -1 43.78 5.31
0 3 -1 26.64 1.8
0 3 1 22.66 2.02
0 3 -1 28.11 2.7
-1 3 1 216.56 8.65
1 3 -1 214.61 8.63
-1 -3 -1 205.54 7.39
1 -3 1 204.19 9.17
-1 -3 1 205.05 7.53
1 3 1 216.36 8.55
-1 3 -1 211.78 8.41
-2 -3 -1 105.31 5.23
2 3 -1 113.73 6.2
-2 3 1 115.41 6.71
2 -3 1 122.09 7.29
2 -3 -1 118.76 6.22
-2 -3 1 117.41 5.61
-2 3 -1 113.78 6.54
2 3 1 111.71 5.78
3 3 -1 1011.67 35.24
-3 3 1 1030.85 36.14
-3 -3 -1 993.43 34.8
3 -3 1 1023.15 36.3
-3 3 -1 1007.94 35.87
-3 -3 1 1009.05 35.04
3 -3 -1 990.66 35.4
3 3 1 963 34.86
-4 -3 -1 399.59 16.25
4 3 -1 401.26 16.25
4 -3 1 409.99 17.67
-4 3 1 380.86 17.32
-4 -3 1 426.18 16.64
4 3 1 419.17 16.01
4 -3 -1 401.74 16.78
-4 3 -1 404.97 17.3
5 3 -1 184.28 9.49
-5 3 1 180.33 10.96
-5 -3 -1 173.86 9.71
5 -3 1 172.98 11.17
-5 -3 1 173.11 10
5 3 1 186.51 9.09
-5 3 -1 184.83 10.88
5 -3 -1 180.19 10.46
6 -3 1 84.25 8.79
-6 -3 -1 86.73 7.33
6 3 -1 83.54 6.62
-6 3 1 82.27 8.32
6 3 -1 75.64 8.61
6 3 1 87.27 9.76
-6 3 -1 78.67 8.35
-6 -3 1 71.08 7.28
-7 -3 -1 281.45 14.37
-7 3 1 263.79 14.18
-7 3 1 273.42 15.62
7 3 1 244.75 16.52
-7 -3 1 228.64 13.63
-7 3 -1 244.83 14.73
-7 3 -1 238.76 13.73
-8 3 1 226.84 13.96
8 3 -1 225.17 12.63
8 3 1 229.35 12.4
-8 3 -1 243.3 13.74
9 -3 1 58.15 7.82
9 3 -1 52.28 6.74
-9 3 1 62.53 7.89
-9 3 -1 52.85 7.24
9 3 1 69.42 9.68
-10 3 1 460.1 21.17
10 3 -1 460.58 20.01
10 -3 1 403.95 19.92
-10 3 -1 419.94 20.57
-11 3 1 109.3 9.47
-11 3 -1 87.78 8.22
-12 3 1 23 4.96
-12 3 -1 20.86 4.77
0 4 1 3381.02 108.82
0 4 -1 3379.51 109.6
0 4 -1 3143.46 108.55
-1 4 1 529.81 19.26
1 4 -1 536.78 19.48
-1 4 -1 531.59 19.02
1 4 1 545.03 19.52
-2 4 1 145.99 8.01
2 4 -1 136.45 7.35
2 -4 1 151.95 8.61
-2 -4 -1 144.29 6.18
2 4 1 172.1 7.64
-2 -4 1 163.98 6.53
-2 4 -1 166.48 7.8
3 4 -1 385.36 15.19
3 -4 1 400.2 16.22
-3 4 1 394.15 16.03
-3 -4 -1 374.25 14.18
3 4 1 364.52 14.83
-3 -4 1 361.63 14.34
-3 4 -1 362.5 15.57
3 -4 -1 374.16 15.34
4 4 -1 379.85 16.26
4 -4 1 358.29 17.26
-4 -4 -1 356.88 15.57
-4 4 1 361.02 17.18
4 4 1 436.63 16.19
-4 -4 1 452.7 16.36
4 -4 -1 419.19 16.74
-4 4 -1 433 17.57
-5 4 1 1144.49 41.85
5 -4 1 1097.62 41.61
5 4 -1 1152.74 40.42
-5 -4 -1 1122.49 39.92
5 -4 -1 1032.04 40.34
-5 -4 1 1132.88 40.22
5 4 1 1090.46 39.72
-5 4 -1 1111.43 41.49
-6 -4 -1 117.6 8.3
-6 4 1 105.32 9.54
6 4 -1 99.89 7.52
6 -4 1 98.89 9.08
-6 4 -1 121.94 9.72
-6 -4 1 136.48 8.71
-7 4 1 64.28 7.47
7 4 -1 66.49 6.78
-7 4 1 60.19 7.88
7 4 1 75.14 7.57
-7 4 -1 85.44 9.2
-7 4 -1 76.25 8.12
7 4 1 79.88 10.18
8 4 -1 254.02 13.43
8 -4 1 231.28 14.15
-8 4 1 274.53 15.01
8 4 1 234.96 13.08
-8 4 -1 249.91 14.19
9 -4 1 1013.95 39.4
-9 4 1 1056.22 40.42
9 4 -1 1027.73 39.32
-9 4 -1 1033.54 40.05
9 4 1 974.27 38.72
10 4 -1 218.88 12.77
10 -4 1 220.41 13.12
-10 4 1 223.13 14.04
-10 4 -1 218.04 13.8
-11 4 1 51.98 6.94
-11 4 -1 49.7 6.49
-12 4 1 45.79 6.88
-12 4 -1 43.86 6.37
0 5 1 27.18 2.41
0 5 -1 17.26 1.99
0 5 -1 20.28 3.01
-1 5 1 92.37 5.28
1 5 -1 83.64 5.69
-1 5 -1 80 5.18
-1 5 -1 82.15 4.86
1 5 1 86.84 5.79
-2 5 1 346.59 14.01
-2 -5 -1 339.28 11.81
2 5 -1 358.84 14.03
-2 5 -1 335.58 13.73
2 5 1 342.7 13.86
-2 -5 1 307.59 11.86
3 5 -1 74.46 5.7
-3 5 1 65.68 6.06
3 -5 1 76.41 6.87
-3 -5 -1 62.73 3.95
-3 5 -1 53.61 5.41
3 5 1 50.32 5.07
-3 -5 1 54.12 4.17
4 5 -1 145.27 8.39
-4 5 1 143.67 9.25
4 -5 1 156.43 9.91
-4 -5 -1 139.49 7.23
4 -5 -1 133.14 8.56
-4 5 -1 140.33 9.2
4 5 1 146.77 8.09
-4 -5 1 139.28 7.51
5 -5 1 1073.18 40.61
5 5 -1 1111.85 39.66
-5 -5 -1 1075.27 38.62
-5 5 1 1098.94 41.04
5 -5 -1 1049.67 39.59
5 5 1 1089.44 39.27
-5 -5 1 1070.07 38.97
-5 5 -1 1070.44 40.67
-6 5 1 373.13 18.71
6 -5 1 336.33 17.81
6 5 -1 356.44 16.66
-6 5 -1 425.94 18.9
-7 5 1 143.7 10.44
7 5 -1 142.69 9
7 -5 1 119.34 9.86
-7 5 1 143.91 11.61
-7 5 -1 124.04 10.56
7 5 1 113.69 8.56
7 -5 -1 157.43 15.57
7 5 1 126.72 12.27
-7 5 -1 127.38 10.13
8 -5 1 88.96 8.65
-8 5 1 97.24 9.38
8 5 -1 106.09 8.55
-8 5 -1 103.16 9.67
8 5 1 87.88 8.02
9 5 -1 154.1 11.08
9 -5 1 162.05 11.56
-9 5 1 167.33 12.34
9 5 1 168.97 11.09
-9 5 -1 153.1 11.85
-10 5 1 109.99 9.86
10 5 -1 114.83 9.21
10 -5 1 112.6 9.91
-10 5 -1 122.02 10.6
11 5 -1 108.33 8.71
-11 5 1 117.66 9.72
-11 5 -1 108.62 9.84
-12 5 1 9.79 6.38
-12 5 -1 5.62 6.16
0 6 1 2045.5 69.28
0 6 -1 1987.92 67.41
0 6 -1 2154.54 69.33
0 6 1 1975.97 67.64
1 6 -1 322.35 14.19
-1 6 1 339.04 13.64
1 6 1 377.15 14.8
-1 6 -1 377.33 14.19
-1 6 -1 369.84 13.52
-2 6 1 382.1 16
2 6 -1 375.78 16.24
2 6 1 427.54 16.46
-2 6 -1 426.37 16
3 6 -1 22.4 3.99
-3 -6 -1 24.56 2.52
-3 6 1 31.59 4.5
-3 -6 1 28.01 2.71
-3 6 -1 27.01 4.12
3 6 1 32.84 4.27
4 -6 1 115.43 8.53
-4 6 1 115.32 8.34
4 6 -1 116.63 7.62
-4 6 -1 90.25 7.89
4 6 1 99.94 7.15
5 -6 1 357.16 17.46
-5 6 1 373.64 17.94
5 6 -1 378.25 16.85
5 6 1 377.28 16.53
-5 6 -1 377.99 17.78
-6 6 1 157.96 11.52
6 -6 1 142.3 11.97
6 6 -1 166.94 10.3
-6 6 -1 164.15 11.31
7 -6 1 90.56 8.45
-7 6 1 86.19 8.74
-7 6 1 75.12 9.27
7 6 -1 72.42 7.29
-7 6 -1 105.96 9.94
7 6 1 100.29 8.07
-7 6 -1 88.65 8.68
7 -6 -1 99.14 8.57
8 6 -1 426.47 19.31
-8 6 1 399.49 20.08
8 -6 1 395.93 19.3
-8 6 -1 398.39 19.55
8 6 1 409.69 18.9
8 -6 -1 417.17 19.6
-9 6 1 377.86 19.65
9 -6 1 405.3 19.17
9 6 -1 395.05 18.96
9 6 1 383.77 18.65
-9 6 -1 400.72 19.71
-10 6 1 52.17 7.06
10 -6 1 45.03 6.51
10 6 -1 47.91 6.52
10 6 1 45.1 6.2
-10 6 -1 41.65 6.41
-11 6 1 33.57 6.34
11 6 -1 49.38 6.13
-11 6 -1 44.52 6.59
-12 6 1 17.14 7.53
-12 6 -1 20.02 7.42
0 7 1 1259.36 43.73
0 7 -1 1198.22 41.3
0 7 -1 1303.78 43.72
0 7 1 1213.97 41.55
1 7 -1 1064.46 36.4
-1 7 1 1034.16 35.17
-1 7 -1 947.97 34.78
-1 7 -1 1013.67 35.94
1 7 1 1005.93 36.42
-2 7 1 474.25 19.4
2 7 -1 453.58 19.82
-2 7 -1 521.39 19.37
-2 7 -1 528.72 19.38
2 7 1 540.61 20.21
-3 7 1 53.25 5.59
3 7 -1 49.92 5.54
3 7 1 52.94 5.73
-3 7 -1 38.34 4.72
4 7 -1 157.09 9.34
-4 7 1 158.33 9.91
-4 7 -1 142.86 9.46
4 7 1 140.42 8.99
-5 7 1 514.46 22.03
5 7 -1 490.91 20.97
5 7 1 467.78 20.4
-5 7 -1 465.8 21.39
6 7 -1 995.77 39.38
-6 7 1 1052.69 40.92
-6 7 -1 1044.88 40.59
6 7 1 1024.99 39.49
7 -7 1 133.21 10.01
-7 7 1 127.28 10.49
7 7 -1 132.93 9.57
-7 7 1 131.83 11.35
7 -7 -1 112.64 9.5
-7 7 -1 113.74 9.98
-7 7 -1 127.61 10.88
7 7 1 119.36 9.39
-8 7 1 41.81 7
8 7 -1 48.8 6.51
8 -7 1 40.9 6.38
8 -7 -1 39.27 6.11
-8 7 -1 38.87 6.57
8 7 1 24.52 5.34
9 -7 1 115.73 10.06
-9 7 1 96.99 9.41
9 7 -1 103.61 9.52
9 7 1 107.74 9.37
-9 7 -1 101.4 9.45
10 7 -1 24.58 5.33
-10 7 1 32.72 6.34
10 -7 1 22.02 5.43
10 7 1 31.28 5.52
-10 7 -1 32.63 6.09
-11 7 1 45.05 6.82
11 7 -1 44.12 5.91
-11 7 -1 54.52 6.91
0 8 1 1961.36 68.76
0 8 -1 2024.39 68.68
1 8 -1 267.34 12.23
-1 8 1 265.01 10.62
-1 8 1 254.34 11.98
-1 8 -1 242.78 10.28
-1 8 -1 255.11 11.72
1 8 1 257.77 12.37
-2 8 1 125.18 7.42
2 8 -1 136.35 8.24
-2 8 -1 126.22 7.65
-2 8 -1 129.98 7.25
2 8 1 142.08 8.58
-3 8 1 141.8 8.79
3 8 -1 135.21 8.98
-3 8 -1 145.39 8.6
-3 8 -1 154.46 8.11
3 8 1 151.47 9.2
4 8 -1 130.44 8.87
-4 8 1 129.69 8.97
4 8 1 118.71 8.6
-4 8 -1 117.09 8.47
-5 8 1 13.67 4.44
5 8 -1 8.85 3.74
5 8 1 10.91 3.62
-5 8 -1 10.52 4.03
-6 8 1 53.19 6.8
-6 8 1 40.99 6.79
6 -8 1 64.22 6.96
6 8 -1 61.22 7.33
6 8 1 62.05 7.28
-6 8 -1 65.56 7.3
-6 8 -1 55.61 7.52
7 8 -1 86.94 8.7
7 -8 1 83.21 8.25
-7 8 1 81.2 8.49
7 -8 -1 81.4 7.91
-7 8 -1 81.87 8.48
8 -8 1 46.12 6.95
-8 8 1 40.83 6.79
8 8 -1 41.44 6.37
8 8 1 43.76 6.78
-8 8 -1 42.51 6.58
8 -8 -1 34.62 6.07
-9 8 1 44.74 7.02
9 8 -1 53.97 7.2
9 -8 1 50.3 6.92
-9 8 -1 42.58 6.87
9 8 1 42.57 6.65
-10 8 1 283.27 15.27
10 -8 1 256.99 14.18
10 8 -1 256.11 14.42
10 8 1 257 14.32
-10 8 -1 256.83 14.72
-11 8 1 18.05 5.5
11 8 -1 25.09 5.02
-11 8 -1 21.85 5.47
0 9 -1 1139.78 40.21
0 9 1 1068.99 40.02
1 9 -1 1664.76 59.66
-1 9 1 1659.48 59.51
-1 9 1 1697.94 58.16
1 9 1 1765.42 60.02
-1 9 -1 1705.09 59.34
2 9 -1 238.65 12.11
-2 9 1 233.65 10.93
2 9 1 246.65 12.23
-2 9 -1 232.39 11.43
-2 9 -1 238.5 10.76
-3 9 1 96.68 7.29
3 9 -1 89.75 7.77
-3 9 -1 103.49 6.92
3 9 1 105.08 8.04
-3 9 -1 99.92 7.06
-4 9 1 52.66 6.38
4 9 -1 36.14 5.53
-4 9 -1 41.55 5.38
4 9 1 50.23 6.27
-5 9 1 227.96 13.32
5 9 -1 245.52 13.17
-5 9 -1 215.99 12.86
5 9 1 195 12.48
-6 9 1 284.62 15.62
-6 9 1 306.34 16.99
6 9 -1 291.17 16.16
6 -9 1 288.83 15.18
6 -9 -1 286.27 15.02
-6 9 -1 289.21 15.27
-6 9 -1 322.81 16.91
6 9 1 312.21 16.34
-7 9 1 168.48 11.85
7 -9 1 162.36 11.38
7 9 -1 163.42 11.52
-7 9 -1 161.71 11.28
7 -9 -1 153.68 10.97
8 -9 1 20.87 5.41
-8 9 1 32.26 6.39
8 9 -1 17.41 5.17
-8 9 -1 32.21 6.14
8 -9 -1 39.17 6.21
8 9 1 31.7 6.06
-9 9 1 43.75 6.6
9 9 -1 51.31 7.32
9 -9 1 42.17 6.68
-9 9 -1 46.9 6.78
9 9 1 39.43 6.44
10 -9 1 6.47 4.28
10 9 -1 4.61 4.1
-10 9 1 0.75 4.23
-10 9 -1 1.1 4.03
10 9 1 1.19 3.78
-11 9 1 13.07 4.91
11 9 -1 6.63 3.92
-11 9 -1 14.06 4.94
0 10 1 1079.83 39.95
0 10 -1 1077.81 39.76
1 10 -1 1313.75 49.39
-1 10 1 1366.25 49.44
-1 10 -1 1386.34 49.21
1 10 1 1414.14 49.84
-2 10 1 58.77 6.09
2 10 -1 54.37 6.3
2 10 1 47.13 5.74
-2 10 -1 56.58 5.73
-3 10 1 16.62 3.58
3 10 -1 19.08 4.57
3 10 1 15.17 4.34
-3 10 -1 14.04 3.35
-3 10 -1 15.52 3.69
-4 10 1 111.95 8.64
4 10 -1 122.06 9.32
4 10 1 104.04 9.01
-4 10 -1 111.05 8.32
5 -10 1 536.19 23.49
-5 10 1 525.19 23.37
5 10 -1 518.55 23.35
-5 -10 1 477.51 22.11
-5 10 -1 516.39 23.02
5 10 1 509.56 23.32
-6 10 1 363.2 17.52
6 -10 1 338.89 17.15
6 10 -1 337.32 18.41
-6 10 1 347.57 18.87
6 10 1 355.03 18.5
-6 10 -1 347.98 16.91
6 -10 -1 377.7 17.43
-6 10 -1 356.54 18.69
-7 10 1 6.53 4.49
7 -10 1 15.92 5.07
-7 10 -1 7.43 4.32
7 -10 -1 8.04 4.79
-8 10 1 100.87 9.76
8 -10 1 82.06 8.7
8 10 -1 87.4 9.2
8 10 1 87.14 9.34
8 -10 -1 82.88 8.27
-8 10 -1 84.38 8.82
-9 10 1 25.39 5.69
9 10 -1 31.61 6.38
9 -10 1 29.16 5.8
-9 10 -1 29.44 5.94
9 10 1 19.61 5.46
10 -10 1 57.2 6.57
10 10 -1 57.17 7.26
-10 10 1 66.55 7.29
10 10 1 67.94 7.56
-10 10 -1 70.81 7.31
-11 10 1 116.33 8.91
11 10 -1 90.79 8.24
-11 10 -1 125.31 8.83
0 11 1 1208.37 44.51
0 11 -1 1188.48 44.1
-1 11 1 363.38 16.41
1 11 -1 356.88 16.54
-1 11 -1 324.96 15.78
1 11 1 330.33 16.32
2 11 -1 1229.79 44.98
-2 11 1 1188.26 44.28
2 11 1 1190.18 44.84
-2 11 -1 1177.38 43.9
3 11 -1 82.87 7.87
-3 11 1 78.49 7.39
-3 11 -1 76.38 6.77
3 11 1 70.77 7.77
-4 11 1 95.7 9.03
4 11 -1 104.9 9.13
4 11 1 107.51 9.33
5 -11 1 387.81 18.54
5 11 -1 401.97 19.84
-5 11 1 398.03 19.36
5 11 1 384.79 19.64
5 -11 -1 388.41 18.13
-5 -11 1 378.99 18.77
-5 11 -1 378.11 18.9
-6 11 1 393.25 19.1
6 -11 1 412.01 19.4
-6 11 -1 410.09 18.69
6 -11 -1 392.71 18.93
-7 11 1 63.43 7.62
7 -11 1 54.47 7.43
7 -11 -1 54.19 7.32
-7 11 -1 57.27 7.34
8 11 -1 47.1 7.15
8 -11 1 38.92 6.7
-8 11 1 40.5 6.74
8 11 1 50.33 7.63
-8 11 -1 48.1 6.78
8 -11 -1 54.8 7.11
9 11 -1 82.06 9
9 -11 1 67.89 7.64
-9 11 1 79.54 8.23
9 11 1 70.28 8.43
-9 11 -1 77.28 7.97
10 -11 1 25.18 5.07
10 11 -1 37.44 6.12
-10 11 1 26.76 5.35
-10 11 -1 37.49 5.44
10 11 1 23.42 5.44
-11 11 1 6.11 4.43
11 11 -1 3.86 3.46
-11 11 -1 -2.17 3.96
0 12 -1 618.72 25.67
0 12 1 616.87 25.95
-1 12 1 173.14 10.82
1 12 -1 168.65 10.96
-1 12 -1 154.47 10.45
1 12 1 167.96 10.9
2 12 -1 282.24 15.06
-2 12 1 277.32 14.56
2 12 1 272.01 14.94
-2 12 -1 265.03 14.05
-3 12 1 283.68 14.48
3 12 -1 272.51 15.06
-3 12 -1 260.81 14.23
3 12 1 260.32 14.93
4 12 -1 416.64 20.36
4 -12 1 388.69 18.73
4 -12 -1 408.69 18.76
4 12 1 421.51 20.55
-4 -12 1 398.68 18.73
5 12 -1 772.3 33.12
5 -12 1 789.58 31.1
5 -12 -1 754.05 30.76
5 12 1 760.56 33.01
-6 12 1 10.58 4.55
6 -12 1 10.49 5
-6 12 -1 6.67 4.26
6 -12 -1 17.28 5.18
7 -12 1 97.67 9.23
-7 12 1 99.89 9.32
7 -12 -1 100.07 9.14
-7 12 -1 102.86 9.19
8 12 -1 17.37 5.49
8 -12 1 13.16 5.09
-8 12 1 7.05 4.5
8 -12 -1 16.15 5.16
8 12 1 11.96 5.48
-8 12 -1 9.03 4.63
-9 12 1 39.68 5.88
9 12 -1 39.04 6.49
9 -12 1 31.84 5.89
9 12 1 35.76 6.7
-9 12 -1 38.65 5.75
-10 12 1 376.92 16.47
10 12 -1 347.29 17.36
10 12 1 344.09 17.12
-10 12 -1 374.45 16.31
0 13 -1 202.68 12.54
0 13 1 204.92 12.69
1 13 -1 14.92 4.36
-1 13 1 12.42 4.35
1 13 1 17.46 4.74
-1 13 -1 21.74 4.82
2 13 -1 448.31 21.21
-2 13 1 434.14 20.46
2 13 1 445.66 21.3
-2 13 -1 438.93 20.21
-3 13 1 161.41 11.05
3 13 -1 166.68 12.01
3 -13 1 160.85 10.88
3 13 1 168.63 12.16
3 -13 -1 178.33 11.13
4 13 -1 917.67 37.31
4 -13 1 878.96 34.93
4 13 1 902.06 37.32
-4 -13 1 868.63 34.93
4 -13 -1 897.3 34.9
5 -13 1 294.51 15.96
5 -13 -1 294.27 15.6
6 -13 1 72.2 8.18
6 -13 -1 63.97 7.49
7 -13 1 5.67 4.92
-7 13 1 -0.86 3.88
7 -13 -1 -3.09 4.21
-7 13 -1 5.06 3.92
8 13 -1 20.49 5.98
-8 13 1 32.04 5.78
8 -13 1 19.11 5.49
8 -13 -1 20.82 5.6
-8 13 -1 28.3 5.39
8 13 1 26.27 6.2
9 -13 1 312.52 15.75
-9 13 1 311.86 15.08
9 13 -1 293.46 16.3
-9 13 -1 313.42 14.92
9 13 1 302.84 16.4
-10 13 1 380.6 16.36
10 13 -1 384.31 17.71
-10 13 -1 386.88 16.29
10 13 1 383.76 17.55
0 14 -1 71.57 8.3
0 14 1 75.46 8.63
0 -14 -1 51.3 6.66
0 -14 1 72.08 7.54
1 14 -1 24.32 5.36
1 -14 1 18.39 4.79
-1 -14 -1 26.95 5.16
-1 14 1 17.54 4.8
1 14 1 14.39 4.84
1 -14 -1 15.99 4.68
-1 -14 1 17.77 5.18
-1 14 -1 11.63 4.22
2 14 -1 147.76 11.56
2 -14 1 131 10.36
-2 14 1 139.83 10.74
-2 -14 -1 128.88 10.79
2 -14 -1 141.33 10.31
2 -14 -1 158.13 10.76
-2 -14 1 157.36 11.41
2 14 1 160.52 11.77
-2 14 -1 160.77 10.63
-3 14 1 465.09 21.38
3 14 -1 466.15 22.3
3 -14 1 440.31 20.01
3 -14 -1 410.9 19.93
3 14 1 424.19 21.92
3 -14 -1 408.51 19.71
4 -14 1 240.74 14.31
4 -14 -1 263.83 14.24
5 -14 1 3.34 4.55
5 -14 -1 10.81 4.74
6 -14 1 6.18 4.93
-6 14 -1 7.87 4.21
6 -14 -1 9.38 5.04
7 -14 1 4.81 4.84
7 -14 -1 11.83 5.12
-8 14 1 70.82 11.3
8 -14 1 61.73 7.43
8 14 -1 80.66 8.57
8 -14 -1 80.38 7.79
8 14 1 81.55 8.91
9 14 -1 171.99 11.36
-9 14 1 139.14 9.04
9 -14 1 136.79 10.22
9 14 1 142.9 10.87
-9 14 -1 135.49 8.83
10 14 -1 154.64 9.91
10 14 1 151.86 9.44
0 -15 1 7.24 4.26
0 15 1 1.22 3.51
0 15 -1 3.12 3.54
0 -15 -1 3.56 4.54
1 -15 1 37.1 5.91
-1 15 1 40.37 6.73
-1 -15 -1 39.17 6.12
1 15 -1 45.85 7.36
1 15 -1 36.98 5.82
1 -15 -1 26.49 5.48
-1 15 -1 27.58 5.83
1 15 1 25.97 5.97
-1 -15 1 31.03 5.75
-2 15 1 135.14 10.77
-2 -15 -1 120.47 10.51
2 15 -1 115.62 10.6
2 15 -1 155.04 14.6
2 -15 1 118.8 9.97
2 -15 -1 121.94 9.74
2 15 1 116.04 10.8
-2 15 -1 94.35 9.73
2 -15 -1 113.37 9.73
-2 -15 1 119.53 10.43
3 -15 1 242.83 14.51
3 -15 -1 256.78 14.65
3 -15 -1 266.83 19.55
4 -15 1 202.81 13.37
4 -15 -1 212.18 13.45
5 -15 1 71.76 8.36
5 -15 -1 77.7 8.54
-5 15 -1 62.71 7.61
6 -15 1 18.4 5.82
6 -15 -1 13.92 5.54
-6 15 -1 20.92 4.99
7 -15 1 71.02 8.15
7 -15 -1 74.04 8.02
8 15 -1 45.54 7.01
8 -15 1 46.94 6.74
8 -15 -1 46.85 6.31
8 15 1 49.44 7.15
9 15 -1 29.37 5.41
9 -15 1 36.86 5.31
9 15 1 19.66 4.98
0 16 -1 110.98 9.55
0 -16 -1 128.39 10.72
0 -16 1 110.06 9.78
1 -16 1 290.54 15.69
-1 -16 -1 300.81 16.14
1 16 -1 302 15.46
-1 -16 1 294.95 15.85
1 -16 -1 285.84 15.88
2 16 -1 232.27 14.76
-2 -16 -1 234.53 14.2
2 -16 1 207.91 13.49
2 -16 -1 212.66 13.46
-2 -16 1 206.61 13.75
3 -16 1 3.97 4.92
3 -16 -1 7.7 5.1
4 -16 1 12.48 5.39
4 -16 -1 13.33 5.39
5 -16 1 44.88 7.39
-5 16 -1 41.64 6.64
5 -16 -1 53.99 7.57
-6 16 1 -1.01 3.62
6 -16 1 6.78 5.42
-6 16 -1 8.68 4.1
6 -16 -1 10.81 5.29
7 -16 1 139.31 11.61
7 16 -1 153.56 11.64
7 -16 -1 165.48 11.45
8 -16 1 8.42 4.71
8 16 -1 15.48 4.76
8 -16 -1 14.47 4.66
8 16 1 14.48 4.82
9 -16 1 56.09 6.07
9 16 -1 50.52 6.1
9 16 1 42.18 5.76
0 17 -1 59.46 7.38
0 -17 -1 61.99 7.64
0 -17 1 70.88 8.36
1 17 -1 6.64 4.11
1 -17 1 9.8 5.33
-1 -17 -1 6.78 4.97
1 17 1 2.85 3.98
-1 17 -1 2.87 4.08
1 -17 -1 3.8 5.15
-1 -17 1 4.18 5.03
2 17 -1 494.39 23.83
2 -17 1 436.46 20.62
2 -17 -1 423.46 20.46
-2 17 -1 402.52 20.85
-2 -17 1 396.64 20.46
3 -17 1 306.86 16.47
3 -17 -1 239.45 15.28
-3 17 -1 301.09 16.45
4 -17 1 300.52 16.45
-4 17 -1 272.38 15.91
4 -17 -1 278.75 16.02
5 -17 1 469.96 22.31
5 -17 -1 457.07 21.9
-5 17 -1 481.51 22.11
-6 17 1 88.67 8.46
6 -17 1 95 8.77
6 -17 -1 78.9 8.28
-6 17 -1 82.06 8.18
7 17 -1 47.95 6.74
7 -17 1 48.22 6.73
7 -17 -1 45.55 6.3
8 17 -1 14.5 4.62
8 -17 1 14.09 4.76
8 17 1 11.91 4.35
8 -17 -1 11.33 4.31
9 17 -1 52.01 6.27
9 17 1 37.31 5.56
0 -18 1 48.87 7.43
0 18 1 51.07 7.43
0 -18 -1 48.55 7.57
0 18 -1 44.06 6.88
1 18 -1 40.03 6.24
-1 -18 -1 47.01 7.49
1 -18 1 55.05 7.78
-1 18 -1 47.63 6.92
-1 -18 1 44.5 7.14
1 -18 -1 56.61 7.86
1 18 1 59.14 7.44
2 -18 1 196.6 13.72
2 -18 -1 208.46 14.26
-2 18 -1 237.19 14.36
3 -18 1 133.09 11.82
3 -18 -1 170.26 12.39
-3 18 -1 150.61 12.09
4 -18 1 326.82 17.65
-4 18 -1 334.07 17.73
4 -18 -1 315.95 17.21
-5 18 1 107.82 9.94
5 -18 1 99.28 9.33
-5 18 -1 108.87 9.7
5 -18 -1 102.29 9.28
-6 18 1 50.41 6.53
6 -18 1 52.8 7.19
6 -18 -1 67.77 7.21
-6 18 -1 59.97 6.8
7 18 -1 107.07 9.08
7 -18 1 103.64 8.82
7 -18 -1 108.69 9.1
7 18 1 106.44 9.64
8 -18 1 223.59 13.06
8 18 -1 225.25 12.44
8 18 1 220.04 11.98
0 19 -1 -1.17 3.81
0 19 1 -1.46 3.96
0 -19 -1 2.37 5.18
0 -19 1 -0.41 4.91
-1 -19 -1 84.77 9.19
-1 19 1 82.01 9.15
1 19 -1 77.47 8.19
1 -19 1 79.95 8.97
1 19 1 58.88 7.33
-1 19 -1 71.99 8.42
1 -19 -1 72.46 8.74
-1 -19 1 70.36 8.73
2 -19 1 154.84 12.78
-2 19 1 156.84 12.13
2 -19 -1 153.92 12.81
-2 19 -1 152.24 11.76
3 -19 1 321.97 17.67
-3 19 1 359.09 18.54
-3 19 -1 335.96 18.15
3 -19 -1 322.73 17.99
4 -19 1 67.53 8.27
-4 19 1 92.32 9.52
4 -19 -1 78.28 8.56
-4 19 -1 78.07 8.45
5 -19 1 180.53 12.72
-5 19 1 174.19 11.89
5 -19 -1 183.67 12.32
-5 19 -1 182.29 11.79
-6 19 1 125.92 9.15
6 -19 1 127.92 10.78
-6 19 -1 132.06 9.04
6 -19 -1 113.86 9.82
7 19 -1 5.17 3.7
7 -19 1 8.33 4.79
7 -19 -1 0.61 3.99
7 19 1 0.7 3.39
0 -20 1 38.68 6.95
0 20 1 43.97 6.63
0 -20 -1 41.07 7.21
0 20 -1 44.22 6.49
-1 20 1 22.63 5.71
1 -20 1 17.29 5.74
1 20 -1 17.5 4.95
1 -20 -1 22.9 6.35
-1 -20 1 27.4 6.23
-1 20 -1 23.83 5.57
1 20 1 25.8 5.23
-2 20 1 44.6 6.82
2 -20 1 50.96 7.78
-2 20 -1 50.07 7.05
2 -20 -1 55.58 7.78
3 -20 1 164.71 13.21
-3 20 1 163.84 12.11
3 -20 -1 167.6 13.22
-3 20 -1 177.24 12.03
4 -20 1 105.95 9.86
-4 20 1 111.56 9.97
4 -20 -1 88.68 9.22
-4 20 -1 98.18 9.45
5 -20 1 32.65 6.43
-5 20 1 29.66 5.33
5 -20 -1 33.39 6.3
-5 20 -1 29.26 5.07
6 -20 1 192.63 12.1
-6 20 1 165.94 9.91
6 20 -1 185.17 10.93
6 -20 -1 167.32 11.5
-6 20 -1 161.71 9.82
7 -20 1 -0.67 6.88
7 20 -1 2.41 4.4
7 20 1 1.57 4.32
0 -21 -1 17.05 5.78
0 -21 1 1.69 5.15
0 21 1 4.76 4.1
0 21 -1 11.36 4.53
1 21 -1 75.74 7.7
-1 21 1 90.48 8.77
1 -21 1 76.83 9.03
1 -21 -1 79.62 8.85
1 21 1 80.08 7.75
-1 21 -1 80.78 8.22
2 -21 1 45.08 7.31
-2 21 1 49.5 7.01
-2 21 -1 39.69 6.12
2 -21 -1 52.24 7.62
-3 21 1 113.28 10.16
3 -21 1 133.47 11.11
-3 21 -1 120.39 9.84
3 -21 -1 140.68 11.77
-4 21 1 101.27 9.06
4 -21 1 112.72 10.05
4 -21 -1 81.22 8.6
-4 21 -1 78.03 8
-5 21 1 56.32 6.13
5 -21 1 59.28 7.83
5 -21 -1 77.67 7.48
-5 21 -1 52.8 6.02
6 -21 1 38.74 8.36
6 21 -1 31.12 5.55
-6 21 1 43.72 5.25
6 21 1 37.48 6.04
6 -21 -1 38.02 6.57
-6 21 -1 39.43 5.03
0 22 -1 63.51 6.98
0 22 1 64.76 7.04
1 22 -1 62.66 6.66
-1 22 1 61.79 7.11
1 -22 1 75.35 8.68
-1 22 -1 58.1 7.06
1 22 1 73.78 7.11
1 -22 -1 76.86 8.64
2 -22 1 60.84 8.36
-2 22 1 42.48 6.2
2 -22 -1 61.69 8.24
-2 22 -1 56.97 6.88
-3 22 1 38.38 5.75
3 -22 1 49.12 7.79
-3 22 -1 36.77 5.66
3 -22 -1 58.9 7.8
-4 22 1 36.51 5.38
4 -22 1 47.95 7.51
-4 22 -1 39.83 5.55
4 -22 -1 62.19 7.37
5 -22 1 88.62 9.95
-5 22 1 71.95 6.97
-5 22 -1 69.98 6.73
5 -22 -1 77.04 8.49
0 23 -1 57.81 6.04
0 23 1 57.48 6.03
1 23 -1 8.12 4.38
-1 23 1 14.41 3.98
-1 23 -1 12.57 4.01
2 -23 1 48.33 8.14
-2 23 1 31.92 5.04
-2 23 -1 37.69 5.34
-3 23 1 61.06 6.56
3 -23 1 52.71 9.18
-3 23 -1 52.78 6.28
3 -23 -1 78.75 9.61
-4 23 1 18.66 5.19
4 -23 1 14.15 8.73
-4 23 -1 17.62 4.96
4 -23 -1 24.36 8.18
0 24 1 8.77 3
0 24 -1 4.83 2.91
-1 24 1 7.14 3.16
-1 24 -1 5.79 3
-2 24 1 91.09 7.93
-2 24 -1 79.01 7.63
0 0 -2 25.81 1.7
0 0 -2 29.74 1.82
0 0 2 23.3 1.97
1 0 2 3500.55 119.17
-1 0 2 3566.99 119.77
1 0 -2 3722.6 119.6
1 0 2 3754.81 120.2
-1 0 -2 3562.06 119.56
-2 0 -2 70.74 4.62
2 0 2 72.63 3.22
2 0 -2 72.56 4.39
-2 0 2 69.92 5.36
2 0 2 80.58 6.31
3 0 2 1.59 1.37
3 0 -2 2.1 2.13
-3 0 -2 3.77 2.71
3 0 2 2.6 3.92
-3 0 2 0 2.86
4 0 2 483.66 20.73
4 0 -2 467.96 18.37
-4 0 2 489.43 19.65
4 0 2 470.05 17.23
4 0 -2 478.79 19.16
-4 0 -2 491.26 19.31
-5 0 -2 2487.61 85.41
5 0 -2 2454.64 85.41
5 0 -2 2485.62 84.5
5 0 2 2462.48 87.1
-5 0 2 2493.35 85.86
6 0 -2 68.06 6.01
-6 0 -2 78.61 7.52
-6 0 2 60.29 7
6 0 2 66.48 8.32
-7 0 -2 521.09 23.51
7 0 2 536.1 25.44
-7 0 2 506.3 23.75
-8 0 -2 75.96 7.63
-8 0 2 61.99 8.18
-8 0 2 67.93 7.71
-8 0 -2 64.18 8.36
8 0 -2 81.31 7.74
9 0 -2 505.69 21.62
-9 0 2 484.03 22.3
-9 0 -2 455.21 21.56
-10 0 2 -0.06 4.14
-10 0 -2 4.22 3.85
10 0 -2 3.8 3.56
-11 0 2 20.3 4.82
-11 0 -2 23.15 4.57
0 -1 2 9426.9 320.3
0 -1 -2 9779.82 321.58
0 1 -2 9999 320.96
0 1 -2 9727.21 321.08
-1 -1 -2 2700.27 92.08
1 1 -2 2889.58 92.36
-1 1 2 2758.53 92.58
1 -1 2 2787.19 92.94
-1 -1 2 2724.04 92.32
-1 1 -2 2808.38 92.36
1 1 2 2749.61 91.9
1 -1 -2 2884.55 92.35
2 1 -2 1994.5 64.62
-2 1 2 1922.8 65.12
2 -1 2 1910.07 65.53
-2 -1 -2 1868.39 64.46
-2 1 -2 1906.18 64.76
-2 -1 2 1929.52 64.8
2 -1 -2 1927.14 64.49
2 1 2 1916.26 63.82
2 -1 -2 1917.02 64.06
3 -1 2 120.2 7.87
3 -1 2 114.8 4.61
-3 1 2 123.25 7.37
-3 -1 -2 119.72 6.53
3 1 -2 112.54 6.23
3 -1 -2 91.61 5.95
3 1 2 86.77 4.94
-3 -1 2 91.22 6.74
-3 1 -2 94.7 6.58
3 -1 -2 91 5.74
-4 -1 -2 482.27 18.75
4 -1 2 504.47 20.47
4 1 -2 480.03 18.26
-4 1 2 484.39 19.53
4 -1 2 478.74 16.8
-4 -1 2 463.08 19.13
4 1 2 450.71 17.14
4 -1 -2 457.21 18
-4 1 -2 475 19.09
4 -1 -2 434.99 18.32
4 1 2 467.25 20.37
-5 -1 -2 471.25 19.39
5 1 -2 468.53 19.9
-5 1 2 469 20.16
5 -1 2 462.04 21.05
5 1 -2 466.16 18.7
-5 1 -2 472.36 19.85
-5 -1 2 469.24 19.92
5 -1 -2 424.41 19.11
5 -1 -2 453.95 18.39
5 1 2 471.74 21.43
-6 -1 -2 1673.31 60.11
6 1 -2 1675.68 59.16
6 -1 2 1629.21 61.81
-6 1 2 1630.48 60.77
-6 -1 2 1675.94 60.54
6 -1 -2 1679.2 58.92
6 1 2 1735.17 62.68
-6 1 -2 1711.67 60.57
7 -1 2 3.66 4.58
-7 1 2 -2.59 3.43
-7 -1 -2 -0.12 3.24
-7 -1 2 -1.08 3.41
7 1 2 0.14 4.6
-7 1 -2 1.42 3.39
8 1 -2 47.53 5.96
-8 -1 -2 42.04 5.89
-8 -1 -2 38.75 6.43
-8 1 2 36.78 6.12
-8 -1 2 27.56 5.97
-8 -1 2 32.52 5.77
8 -1 -2 29.04 5.09
-8 1 -2 35.22 5.83
-9 1 2 12.65 5.22
9 1 -2 22.12 4.94
-9 -1 -2 22.08 5.17
9 -1 -2 23.82 5.06
-9 -1 2 21.6 5.26
-9 1 -2 12.47 4.76
-10 -1 -2 94.78 8.3
-10 1 2 88.46 8.65
10 1 -2 79.17 7.85
-10 1 -2 76.07 7.89
10 -1 -2 74.92 7.54
-10 -1 2 99.39 8.62
11 -1 2 -4.59 6.54
-11 1 2 3.35 3.97
-11 1 -2 1.33 3.39
-12 1 2 143.31 9.63
-12 1 -2 172.74 9.28
0 -2 -2 593.16 20.01
0 2 -2 579.05 20.21
0 2 -2 590.54 20.07
1 2 -2 2831.84 89.01
1 -2 2 2799.18 89.6
-1 2 2 2691.23 89.16
-1 -2 -2 2725.88 88.45
-1 -2 2 2586.48 88.63
-1 2 -2 2575.61 88.85
-1 2 -2 2574.92 88.16
1 2 2 2644.17 88.71
-2 -2 -2 1321.05 44.68
2 -2 2 1345.09 46.03
-2 2 2 1291.19 45.53
2 2 -2 1332.77 45.1
-2 -2 2 1307.07 44.97
2 2 2 1306.69 44.49
2 -2 -2 1327.59 44.43
-2 2 -2 1333.39 45.28
-3 2 2 140.46 8.29
3 -2 2 155.07 8.76
-3 -2 -2 147.61 7.15
3 2 -2 146.6 7.3
-3 2 -2 121.28 7.78
3 2 2 134.43 6.35
3 -2 -2 129.93 6.8
3 -2 -2 119.58 6.8
-3 -2 2 131.45 7.49
-4 -2 -2 343.13 13.65
4 -2 2 310.5 15.03
4 2 -2 308.31 13.17
-4 2 2 321.38 14.71
4 -2 -2 310.03 13.26
4 -2 -2 299.24 12.94
4 2 2 290.98 12.25
-4 -2 2 299.72 13.78
-4 2 -2 324.21 14.21
5 2 -2 1291.81 46.17
5 -2 2 1282.2 48.12
-5 2 2 1256.63 47.53
-5 -2 -2 1217.68 46.3
5 2 2 1347.79 48.96
5 2 2 1300.91 45.13
-5 -2 2 1345.4 47.1
-5 2 -2 1349.71 47.42
5 -2 -2 1305.69 46.35
6 2 -2 458.45 19.62
-6 2 2 487.46 21.6
6 2 -2 468.87 22.81
-6 -2 -2 483.43 20.5
6 -2 2 489.35 22.43
-6 2 -2 460.06 20.91
-6 -2 2 454.44 20.58
6 2 2 453.82 22.87
-7 2 2 186.45 13.41
-7 -2 -2 208.76 12.75
-7 2 2 194.55 12.99
7 -2 2 195.93 14.34
-7 2 -2 239.22 13.63
-7 2 -2 244.4 13.61
7 2 2 233.47 15.66
-7 -2 2 233.78 13.46
-8 -2 -2 1093.85 41.84
-8 2 2 1133.25 43.29
8 2 -2 1114.22 42.05
8 -2 -2 1129.37 41.82
-8 -2 2 1131.91 42.51
-8 2 -2 1135.94 42.56
-9 -2 -2 64.16 7.14
9 2 -2 62.52 7.11
-9 2 2 58.57 7.78
-9 -2 2 60.09 8.6
-9 2 -2 65.41 7.61
9 -2 -2 73.11 7.59
10 -2 2 21.36 5.71
-10 2 2 17.46 5.38
10 2 -2 15.61 4.59
-10 2 -2 12.06 4.69
11 2 -2 15.89 4.2
-11 2 2 13.48 4.62
11 -2 2 14.95 7.07
-11 2 -2 10.31 4.23
-12 2 2 64.04 6.33
-12 2 -2 60.11 5.96
0 3 2 251.58 9.6
0 3 -2 265.32 9.83
0 3 -2 261.62 9.37
1 -3 2 819.63 27.91
-1 3 2 819.02 27.45
-1 -3 -2 808.36 26.35
1 3 -2 845.38 27.37
-1 -3 2 747.08 26.54
-1 3 -2 765.36 27
-1 3 -2 738.05 26.51
1 3 2 727.52 27.07
2 -3 2 157.84 8.91
-2 -3 -2 147.91 6.58
-2 3 2 139.53 8.1
2 3 -2 141.41 7.44
-2 -3 2 165.6 7.18
2 3 2 169.77 7.07
-2 3 -2 154.71 7.65
3 -3 2 1821.13 60.63
-3 3 2 1776.59 60.14
-3 -3 -2 1808.35 58.82
3 3 -2 1815.25 59.46
-3 3 -2 1619.52 59.58
-3 -3 2 1677.03 59.02
3 3 2 1673.13 58.66
3 -3 -2 1682.35 58.76
-4 -3 -2 7.94 2.85
-4 3 2 8.56 3.6
4 3 -2 7.53 2.92
4 -3 2 7.89 4.13
4 -3 -2 7.42 3.01
4 3 2 10.91 2.46
-4 3 -2 4.45 3.07
-4 -3 2 8.04 3.18
5 -3 2 497.72 21.67
5 3 -2 518.59 20
-5 3 2 513.77 21.49
-5 -3 -2 521.38 20.06
-5 3 -2 456.7 20.62
5 -3 -2 482.79 20.08
-5 -3 2 463.43 20.04
5 3 2 454.06 18.73
6 3 -2 170.23 9.87
-6 3 2 156.14 11.4
6 3 -2 171.61 11.51
6 -3 2 159.47 11.75
-6 -3 -2 160.06 10.05
6 3 2 175.19 12.93
-6 -3 2 179.16 10.85
-6 3 -2 171.44 11.01
-7 3 2 119.93 11
-7 -3 -2 134.95 9.68
7 -3 2 115.87 12.18
-7 3 2 118.49 9.9
7 3 -2 120.26 8.72
7 3 2 142.08 12.48
-7 3 -2 154.55 11.07
-7 3 -2 122.54 9.49
-7 -3 2 138.34 10.21
8 3 -2 8.82 4.01
-8 3 2 9.53 4.69
-8 3 -2 0.7 3.92
8 -3 -2 5.28 3.56
9 -3 2 262.53 15.44
-9 3 2 281.42 16.2
9 3 -2 246.76 14.39
-9 3 -2 289.35 15.79
9 -3 -2 288.04 14.45
10 -3 2 70.58 7.96
-10 3 2 71.57 8.11
10 3 -2 68.69 7.38
-10 3 -2 68.87 7.6
-11 3 2 32.3 5.78
11 -3 2 15.98 6.19
11 3 -2 23.51 4.65
-11 3 -2 27.11 5.19
-12 3 2 110.35 9.3
-12 3 -2 101.03 8.72
0 4 -2 367.87 13.6
0 4 -2 373.55 12.84
0 4 2 351.2 13.13
-1 -4 -2 800.88 27.54
-1 4 2 857.95 28.88
1 4 -2 870.51 28.95
-1 4 -2 798.77 28.26
1 4 2 800.8 28.8
-1 -4 2 806.03 27.74
-1 4 -2 826.26 28.48
-2 -4 -2 203.58 8.08
2 -4 2 217.9 10.75
-2 4 2 209.8 9.98
2 4 -2 210.26 9.41
2 4 2 217.51 9.28
-2 -4 2 219.65 8.68
-2 4 -2 200.52 9.45
3 4 -2 815.69 30.41
-3 -4 -2 798.98 29.3
3 -4 2 862.5 31.73
-3 4 2 825.84 31.15
-3 -4 2 859.85 29.82
-3 4 -2 893.1 30.98
3 4 2 847.16 30
-4 4 2 832.96 31.02
-4 -4 -2 836.51 29.15
4 -4 2 838.67 31.37
4 4 -2 843.75 30.06
4 4 2 778.22 29.12
-4 -4 2 790.03 29.46
-4 4 -2 746.47 30.31
4 -4 -2 788.23 29.42
5 -4 2 778.7 31.65
-5 -4 -2 820.72 29.64
-5 4 2 807.84 31.58
5 4 -2 811.94 30.16
-5 -4 2 793.28 29.95
-5 4 -2 762.1 30.92
5 4 2 769.8 29.13
6 4 -2 315.59 15.3
6 -4 2 319.76 17.48
-6 -4 -2 346.32 15.45
-6 4 2 317.49 16.98
-6 -4 2 335.84 15.8
-6 4 -2 353.31 16.98
-7 4 2 53.46 6.78
7 4 -2 52.41 6
-7 4 2 47.61 7.33
-7 4 -2 54.87 6.62
7 4 2 60.38 9.23
7 -4 -2 67.05 9.72
-7 4 -2 55.22 7.36
-8 4 2 771.82 32.47
8 4 -2 779.52 31.35
8 4 2 780.04 30.87
-8 4 -2 801.79 31.93
8 -4 -2 814.35 30.94
-9 4 2 172.99 12.88
9 -4 2 163.59 12.02
9 4 -2 160.56 10.9
-9 4 -2 167.86 12.3
10 -4 2 38.13 6.23
10 4 -2 36.37 5.82
-10 4 2 35.88 6.34
-10 4 -2 37.17 6.09
11 4 -2 28.27 5.12
11 -4 2 23.09 8.1
-11 4 2 24.88 5.73
-11 4 -2 34.42 5.75
-12 4 2 64.52 7.58
-12 4 -2 54.29 6.88
0 5 2 423.89 15.36
0 5 -2 435.78 15
0 5 -2 430.79 16.15
-1 5 2 355.45 14.1
1 5 -2 358.76 14.41
-1 5 -2 373.47 13.87
-1 5 -2 373.51 13.7
1 5 2 367.57 14.56
-1 -5 2 361.4 12.65
-2 5 2 257.16 12.05
-2 -5 -2 253.49 10.09
2 5 -2 280.02 12.19
-2 -5 2 289.99 10.52
-2 5 -2 291.84 11.03
-2 5 -2 295.17 11.84
2 5 2 306.1 12.14
-3 5 2 243.26 12.25
3 5 -2 244.94 11.57
3 -5 2 252.46 12.93
-3 -5 -2 232.52 9.92
-3 -5 2 266.39 10.54
-3 5 -2 281.83 12.05
3 5 2 266.3 11.38
-4 5 2 326.18 15.42
4 5 -2 323.11 14.44
-4 -5 -2 329.96 13.1
4 -5 2 323.91 15.82
-4 -5 2 320.42 13.49
-4 5 -2 316.33 14.91
4 5 2 327.55 13.93
-5 -5 -2 324.98 13.57
5 5 -2 311.07 14.51
5 -5 2 320.71 15.94
-5 5 2 315.23 15.93
-5 5 -2 303.98 15.29
-5 -5 2 310.27 14.54
5 5 2 293.8 13.74
-6 5 2 68.95 8.23
6 5 -2 61.96 6.55
6 -5 2 64.4 7.94
-6 5 -2 64.48 7.36
7 5 -2 57.07 6.37
7 -5 2 45.41 6.63
-7 5 2 52.39 7.1
-7 5 2 55.22 8.09
7 5 2 58.9 6.45
-7 5 -2 57.27 6.75
7 5 2 62.6 9.81
-7 5 -2 54.83 7.51
7 -5 -2 52.78 5.8
-8 5 2 13.25 5.44
8 5 -2 19.35 4.74
8 -5 2 28.18 6.2
-8 5 -2 20.37 5.33
8 -5 -2 32.48 8.3
8 5 2 31.84 5.39
9 5 -2 206.51 13.06
9 -5 2 219.72 13.66
-9 5 2 222.94 14.59
-9 5 -2 211.87 13.71
9 5 2 235.3 14.28
10 5 -2 291.74 15.53
10 -5 2 288.09 15.68
-10 5 2 296.75 16.63
-10 5 -2 321.77 16.4
-11 5 2 163.42 11.71
11 5 -2 150.12 10.09
-11 5 -2 165.23 11.15
-12 5 2 60.44 8.41
-12 5 -2 65.71 7.99
0 6 2 1010.51 33.95
0 6 -2 965.22 33.48
0 6 -2 1013.89 35.03
1 6 -2 637.78 22.98
-1 6 2 623.15 22.33
-1 6 -2 591.77 21.78
1 6 2 589.89 20.76
1 6 2 619.11 23.04
-1 6 -2 618.77 22.35
-2 -6 -2 278.47 10.06
2 6 -2 289.59 12.58
-2 6 2 290.56 12.69
2 6 2 297.62 12.75
-2 6 -2 293.7 11.66
-2 6 -2 280.2 12.05
-3 -6 -2 1129.25 39.5
3 6 -2 1157.01 41.85
-3 6 2 1223.62 42.36
-3 6 -2 1182.51 41.81
-3 -6 2 1151.47 39.75
3 6 2 1183.56 41.67
4 -6 2 769.9 30.33
-4 6 2 806.64 30.31
4 6 -2 793.68 29.36
4 6 2 742.99 28.85
-4 6 -2 734.69 29.46
5 6 -2 136.43 8.92
5 -6 2 142.73 10.25
-5 6 2 132.78 9.92
5 6 2 128.52 8.26
-5 6 -2 138.58 9.57
-6 6 2 48.95 6.82
6 6 -2 45.02 6.04
6 -6 2 59.77 7.64
-6 6 -2 38.1 6.01
7 -6 2 101.01 8.91
-7 6 2 109.1 9.89
7 6 -2 112.07 8.78
-7 6 2 107.54 10.71
-7 6 -2 118.99 9.48
-7 6 -2 116.9 10.52
7 6 2 112.07 12.2
7 -6 -2 110.58 8.01
7 6 2 110.28 8.63
8 6 -2 163.69 10.97
-8 6 2 155.75 11.97
8 -6 2 162.5 11.74
-8 6 -2 160 11.39
8 6 2 163.15 10.72
9 6 -2 216.15 13.06
-9 6 2 196.93 14.08
9 -6 2 196.8 13.07
-9 6 -2 223.09 13.78
9 6 2 211.88 12.51
-10 6 2 87.3 8.71
10 -6 2 89.03 8.72
10 6 -2 90.29 8.94
-10 6 -2 102.79 9.05
-11 6 2 92.61 8.99
11 6 -2 79.99 7.73
-11 6 -2 96.99 8.73
-12 6 2 19.2 7.75
-12 6 -2 22.37 7.2
0 7 -2 1525.82 52.14
0 7 2 1562.97 52.58
0 7 -2 1590.09 54.11
0 7 2 1592.91 54.43
1 7 -2 82.38 6.32
-1 7 2 82.59 5.27
1 7 2 75.24 6.28
-1 7 -2 69.71 4.51
-1 7 -2 73.72 5.79
2 7 -2 834.8 30.78
-2 7 2 829.7 30.31
2 7 2 848.28 30.8
-2 7 -2 808.13 29.8
-2 7 -2 825.28 29.77
-3 7 2 336.88 14.93
3 7 -2 341.21 14.68
-3 7 -2 310.4 13.19
-3 7 -2 323.95 14.28
3 7 2 319.07 14.49
-4 7 2 1062.16 39.03
4 7 -2 1002.51 38.13
-4 7 -2 1037.29 38.34
4 7 2 1019.14 37.96
-5 7 2 549.05 24.15
5 7 -2 576.67 23.63
-5 7 -2 563.96 23.81
5 7 2 534.92 22.72
-6 7 2 161.75 11.94
6 7 -2 162.48 10.78
-6 7 -2 163 11.32
7 -7 2 134.38 10.21
-7 7 2 144.37 11.92
-7 7 2 139.64 10.97
7 7 -2 136 9.67
-7 7 -2 121.34 9.92
-7 7 -2 132.96 11.46
8 7 -2 68.56 7.71
-8 7 2 62.68 8.24
8 -7 2 63.99 7.74
-8 7 -2 64.27 7.82
8 7 2 67.05 7.69
9 7 -2 121.91 10.33
9 -7 2 126.75 10.72
-9 7 2 111.59 10.35
9 7 2 130.54 9.75
-9 7 -2 116.95 10.65
-10 7 2 566.73 24.61
10 -7 2 506.22 23.22
10 7 -2 531.67 23.64
-10 7 -2 585.34 24.26
-11 7 2 39.42 6.58
11 7 -2 29.46 5.32
-11 7 -2 40.69 6.3
0 8 -2 126.19 7.66
0 8 2 119.24 5.48
0 8 2 126.83 8.08
1 8 -2 168.77 9.09
-1 8 2 165.65 7.9
1 8 2 165.96 9.45
-1 8 -2 171.28 9
-1 8 -2 159.81 7.41
-2 8 2 187.1 9.08
2 8 -2 187.39 9.83
-2 8 -2 154.49 8.27
-2 8 -2 153.38 8.42
2 8 2 153.77 9.44
-3 8 2 466.9 19.53
3 8 -2 449.38 19.6
3 8 2 473.96 19.67
-3 8 -2 454.27 18.19
-3 8 -2 478.67 19.09
4 8 -2 403.58 17.88
-4 8 2 413.62 18.29
4 8 2 371.85 17.46
-4 8 -2 385.05 17.52
5 8 -2 33.61 5.52
-5 8 2 31.07 5.57
5 8 2 31.69 5.14
-5 8 -2 32.5 5.49
6 -8 2 199.16 12.27
6 8 -2 210.32 12.84
-6 8 2 219.67 12.94
-6 8 2 203.61 13.87
-6 -8 2 228.87 13.35
-6 8 -2 216.49 13.49
-6 8 -2 212.4 12.29
-7 8 2 40.62 6.63
7 -8 2 37.47 6.04
7 8 -2 42.09 6.4
-7 8 -2 43.93 6.49
8 -8 2 84.78 9.11
-8 8 2 67.26 8.51
8 8 -2 90.12 9.23
-8 8 -2 80.14 8.71
8 8 2 82.97 8.47
9 8 -2 80.08 8.39
-9 8 2 87.01 8.95
9 -8 2 77.36 8.4
-9 8 -2 75.19 8.5
9 8 2 79.16 8.36
10 8 -2 42.7 6.36
10 -8 2 29.95 5.7
-10 8 2 34.82 6.3
-10 8 -2 36.47 5.85
10 8 2 31.03 5.38
-11 8 2 96.07 9.08
11 8 -2 80.64 7.69
-11 8 -2 100.62 8.72
0 9 -2 47.32 5.35
0 9 2 39.59 5.18
-1 9 2 492.41 19.78
-1 9 2 546.75 21.73
1 9 -2 535.48 21.76
-1 9 -2 566.62 21.47
1 9 2 547.69 21.94
2 9 -2 431.11 18.08
-2 9 2 426.1 16.94
2 9 2 410 17.91
-2 9 -2 391.34 16.26
-2 9 -2 393.03 16.78
-3 9 2 76.84 6.8
3 9 -2 79.24 7.47
3 9 2 99.01 7.82
-3 9 -2 88.17 6.67
-3 9 -2 91.62 6.38
4 9 -2 35.15 5.28
-4 9 2 38.79 5.56
-4 9 -2 42.04 5.41
4 9 2 30.97 5.16
5 9 -2 1246.51 48.31
-5 9 2 1280.57 48.72
5 9 2 1299.98 48.21
-5 9 -2 1313.96 48.37
-6 9 2 110.61 9.76
6 -9 2 105.53 9.01
6 9 -2 96.45 9.37
-6 9 2 114.29 10.49
-6 9 -2 120.94 10.38
6 -9 -2 120.15 9.34
-6 -9 2 112.3 10.42
-6 9 -2 117.81 9.25
-7 9 2 153.95 11.73
7 -9 2 161.15 11.54
7 9 -2 160.17 10.88
7 -9 -2 157.7 10.99
-7 9 -2 139.95 10.59
8 -9 2 27.8 5.73
8 9 -2 30.73 5.89
-8 9 2 29.3 6.28
8 9 2 39.37 6.33
-8 9 -2 44.18 6.89
9 -9 2 81.01 8.52
-9 9 2 113.64 10.08
9 9 -2 90.45 9.37
9 9 2 82.38 8.8
-9 9 -2 85.47 8.82
10 9 -2 119.54 9.72
-10 9 2 101.61 9.28
10 -9 2 106.22 9.35
10 9 2 95.74 8.96
-10 9 -2 106.91 9.43
-11 9 2 159.13 10.6
11 9 -2 143.52 9.98
-11 9 -2 163.69 10.29
0 10 2 1603.99 56.74
0 10 -2 1568.5 56.2
-1 10 2 282.49 13.8
1 10 -2 284.12 13.83
-1 10 -2 269.11 13.3
1 10 2 279.09 14.04
2 10 -2 562.73 22.22
2 10 2 494.41 21.8
-2 10 -2 493.54 20.81
3 10 -2 225.59 12.41
-3 10 2 202.64 11.13
3 10 2 198.44 11.91
-3 10 -2 196.97 10.61
-3 10 -2 207.62 10.7
4 10 -2 1508.72 55.93
-4 10 2 1534.04 55.54
4 10 2 1524.23 55.97
-4 10 -2 1517.18 55.03
-5 10 2 11.54 4.31
5 10 -2 9.92 4.18
5 -10 2 4.36 4.24
5 10 2 7.25 4.2
-5 10 -2 2.18 3.42
-5 -10 2 8.27 4.64
6 -10 2 35.27 5.87
6 10 -2 35.06 6.33
-6 10 2 29.4 6.2
-6 10 2 44.79 6.25
-6 10 -2 29.34 5.93
-6 10 -2 34.32 5.32
6 -10 -2 37.06 5.81
-7 10 2 365.71 18.15
7 10 -2 364.7 18.12
7 -10 2 329.85 17.62
7 -10 -2 340.68 16.99
-7 10 -2 333.88 17.26
8 -10 2 32.17 6.48
8 10 -2 35.49 6.26
-8 10 2 24.79 5.96
8 10 2 31.72 6.19
-8 10 -2 33.57 6.31
-9 10 2 141.34 11.12
9 10 -2 165.66 11.96
9 -10 2 143.98 11.45
-9 10 -2 143.62 10.77
9 10 2 145.97 11.37
-10 10 2 56.13 6.99
10 -10 2 62.82 6.77
10 10 -2 62.05 7.25
-10 10 -2 58.62 6.65
10 10 2 47.4 6.57
-11 10 2 4.04 4.47
11 10 -2 0.2 3.45
-11 10 -2 -1.25 3.98
0 11 -2 477.3 20.64
0 11 2 487.7 21.08
-1 11 2 389.87 18.34
1 11 -2 394.96 18.43
-1 11 -2 409.25 17.8
1 11 2 424.46 18.64
2 11 -2 518.35 22.73
-2 11 2 516.48 22.47
2 11 2 538.07 22.96
-2 11 -2 537.18 21.91
3 11 -2 180.59 11.62
3 11 2 172.48 11.38
4 11 -2 118.1 9.92
4 11 2 124.9 10.02
5 11 -2 497.02 23.72
-5 11 2 481.46 23.07
5 -11 2 507.38 22.52
5 -11 -2 597.67 27.84
-5 -11 2 501.76 22.42
-5 11 -2 491.23 22.9
5 -11 -2 487.06 21.78
5 11 2 532.21 24
-6 11 2 37.74 6.09
6 -11 2 34.81 6.34
6 -11 -2 29.48 5.79
-6 11 -2 28.92 5.31
-7 11 2 108.19 9.94
7 -11 2 91.6 9.17
7 11 -2 107.31 10.48
7 -11 -2 121.87 9.87
-7 11 -2 106.7 9.38
-8 11 2 34.85 6.29
8 -11 2 24.03 6.15
8 11 -2 30.22 6.12
8 11 2 24.03 5.97
-8 11 -2 30.26 5.79
-9 11 2 40.63 6.45
9 -11 2 28.86 6.07
9 11 -2 38.67 6.67
9 11 2 50.1 7.33
-9 11 -2 57.14 6.73
-10 11 2 104.4 9.17
10 11 -2 90.83 8.65
10 -11 2 91.55 7.99
10 11 2 85.56 8.25
-10 11 -2 97.34 8.26
-11 11 2 24.12 5.32
11 11 -2 9.56 3.62
-11 11 -2 22.96 5.04
0 12 -2 65.92 7.22
0 12 2 58.4 6.93
-1 12 2 311.7 15.97
1 12 -2 319.34 16.08
-1 12 -2 308.06 15.42
1 12 2 339.75 16.49
2 12 -2 206.12 12.56
-2 12 2 222.9 12.6
2 12 2 203.87 12.73
-2 12 -2 185.18 11.24
3 12 -2 168.35 11.73
-3 12 2 171.25 11.05
3 12 2 178.04 11.86
4 -12 2 601.83 24.68
-4 12 2 580.94 25.08
4 12 2 587.81 26.24
4 -12 -2 568.45 24.14
-4 -12 2 557.57 24.46
5 -12 2 19.01 5.3
5 12 -2 10.1 4.66
5 -12 -2 11.43 4.59
-5 -12 2 12.02 5.11
5 12 2 9.18 4.98
-6 12 2 102.99 9.35
6 -12 2 86.81 9.09
-6 12 -2 97.55 8.78
6 -12 -2 100.4 9.02
7 -12 2 168.28 12.38
7 12 -2 166.39 12.27
-7 12 2 147.5 11.24
7 -12 -2 178.7 12
-7 12 -2 170.47 11.3
-8 12 2 106.7 9.56
8 12 -2 114.13 10.19
8 -12 2 78.75 8.58
8 12 2 95.28 9.65
-8 12 -2 99.54 9.07
-9 12 2 275.08 14.68
9 -12 2 291.11 15.4
9 12 -2 286.07 15.76
-9 12 -2 286.04 14.41
9 12 2 263.76 15.64
10 12 -2 42.99 5.95
-10 12 2 39.29 5.4
10 -12 2 35.85 5.5
-10 12 -2 35.87 5.01
10 12 2 29.73 5.57
0 13 -2 51.87 6.63
0 13 2 55.55 6.99
1 13 -2 17.24 4.75
-1 13 2 9.97 4.22
-1 13 -2 28.56 5.1
1 13 2 33.56 5.85
2 13 -2 451.65 21.35
-2 13 2 451.16 21.08
-2 13 -2 436.99 20.1
2 13 2 454.28 21.47
3 -13 2 374.94 17.48
-3 13 2 375.05 18.52
3 13 -2 356.23 18.84
3 -13 -2 320.18 18.2
3 13 2 396.02 19.39
3 -13 -2 354.81 17.06
4 -13 2 524.05 22.57
4 13 -2 534.52 24.62
-4 -13 2 496.74 22.51
4 -13 -2 506.31 22.01
4 -13 -2 483.26 21.66
4 13 2 494.22 24.25
5 -13 2 29.04 6.07
5 -13 -2 21.68 5.42
-5 -13 2 25.56 6.11
6 -13 2 60.38 7.71
6 -13 -2 53.15 7.13
-7 13 2 85.9 8.39
7 -13 2 60.23 8.1
-7 13 -2 89.82 8.18
7 -13 -2 91.58 8.53
8 13 -2 169.35 12.14
-8 13 2 169.62 11.42
8 -13 2 159.58 12.13
8 13 2 172.26 12.79
-8 13 -2 167.55 10.87
9 -13 2 124.83 10.17
-9 13 2 110.54 8.9
9 13 -2 121.11 10.19
-9 13 -2 112.15 8.52
9 13 2 88.35 9.15
10 13 -2 102.34 8.5
10 -13 2 95.81 8.33
-10 13 2 87.17 7.2
-10 13 -2 104.97 7.32
10 13 2 100.71 8.3
0 -14 2 78.22 7.39
0 14 2 62.79 7.86
0 14 -2 84.47 8.55
0 -14 -2 68.85 7.4
0 14 -2 76.81 7.64
-1 -14 -2 16.12 4.91
-1 14 2 13.65 4.72
1 14 -2 13.79 4.72
1 14 -2 20.06 4.66
1 -14 2 13.97 4.44
1 -14 -2 10.74 4.18
1 -14 -2 15.62 4.67
-1 -14 2 16.63 5.16
-1 14 -2 10.56 4.09
1 14 2 15.71 4.95
-2 -14 -2 17.3 5.22
2 -14 2 13.48 4.78
2 14 -2 14.69 4.82
2 14 -2 18.45 4.56
-2 14 2 18.58 4.92
-2 -14 2 14.67 5.03
2 14 2 20.7 5.24
2 -14 -2 10.69 4.61
2 -14 -2 17.65 4.98
-2 14 -2 10.81 4.12
3 -14 2 726.55 29.93
-3 14 2 719.59 31.22
3 14 -2 773.54 32.41
3 -14 -2 749.71 29.85
3 -14 -2 713.87 29.73
-3 -14 2 745.97 29.92
3 14 2 760.01 32.28
4 -14 2 514.4 23.13
4 -14 -2 515.9 22.68
-4 -14 2 505.99 23.09
4 -14 -2 533.58 22.97
5 -14 2 66.08 7.94
-5 14 -2 62.21 7.32
5 -14 -2 57.9 6.97
6 -14 2 103.76 9.85
6 -14 -2 127.48 10.49
7 -14 2 18.7 5.86
7 14 -2 22.55 6.01
7 -14 -2 22.09 5.78
8 14 -2 19.9 5.48
-8 14 2 16.28 5.85
8 -14 2 20.94 5.62
8 14 2 18.81 5.56
-9 14 2 146.66 9.05
9 -14 2 143.74 10.61
9 14 -2 144.47 10.67
-9 14 -2 135.89 8.87
9 14 2 129.17 10.61
10 14 -2 39.72 5.79
10 14 2 39.68 5.13
0 15 2 426.83 21.36
0 -15 2 421.07 19.41
0 -15 -2 421.01 19.87
0 15 -2 449.04 21.37
0 15 -2 422.11 19.83
-1 -15 -2 39.72 6.4
1 15 -2 35.86 5.86
-1 15 2 47.38 7.38
1 -15 2 44.62 6.48
1 15 -2 43.35 7.13
1 -15 -2 66.28 7.2
-1 -15 2 61.57 7.36
-1 15 -2 56.05 7.39
-1 15 -2 51.83 6.85
1 15 2 64.73 8.53
-2 15 2 310.67 17.5
2 -15 2 288.67 15.76
-2 -15 -2 332.58 16.64
2 15 -2 299.64 15.25
2 15 -2 300.7 17.78
-2 -15 2 312.81 16.41
2 15 2 286.58 20.78
2 -15 -2 322.52 16.52
2 -15 -2 320.77 15.98
3 -15 2 121 10.5
3 -15 -2 116.25 10.05
3 -15 -2 92.81 9.19
4 -15 2 556.15 24.13
4 -15 -2 516.11 23.6
-4 -15 2 556.23 24.42
-4 15 -2 544.1 24.23
4 -15 -2 525.46 23.82
5 -15 2 567.67 24.81
-5 15 -2 504.74 23.88
5 -15 -2 567.25 24.27
6 -15 2 44.15 7.28
6 -15 -2 40.15 6.88
-6 15 -2 44 6.28
7 15 -2 80.99 8.89
7 -15 2 86.25 9
7 -15 -2 115.43 9.37
8 15 -2 227.65 13.69
8 -15 2 231.05 13.66
8 15 2 218.61 13.89
9 -15 2 48.71 6.4
9 15 -2 64.19 6.95
9 15 2 77.17 7.43
0 -16 -2 46.62 7.06
0 16 -2 45.65 6.66
0 -16 2 59.93 7.36
1 16 -2 129.16 10.06
1 -16 2 138.76 10.58
-1 -16 -2 140.04 11.33
1 -16 -2 130.77 10.92
-1 16 -2 141.4 10.74
-1 -16 2 112.29 10.03
2 16 -2 85 8.22
2 -16 2 101.77 9.76
-2 16 -2 106.24 9.65
2 -16 -2 97.85 8.99
-2 -16 2 118.57 10.01
2 -16 -2 88.78 8.83
3 -16 2 112.46 10.25
-3 16 -2 105.08 9.69
3 -16 -2 98.62 9.63
3 -16 -2 96.76 9.35
4 -16 2 143.68 11.93
4 -16 -2 144.88 11.45
-4 16 -2 152.83 11.37
5 -16 2 361.62 18.77
5 -16 -2 351.67 18.17
-5 16 -2 356.92 18.1
6 -16 2 106.46 9.66
6 -16 -2 98.48 9.08
-6 16 -2 106.14 9.18
7 -16 2 130.49 11.2
7 16 -2 159.14 11.54
7 -16 -2 113.96 10.25
8 16 -2 85.64 8.32
8 -16 2 77.26 8.1
8 16 2 76.42 7.94
9 16 -2 207.16 11.92
9 -16 2 207.25 12.49
9 16 2 203.92 11.29
0 17 -2 856.06 34.05
0 -17 -2 843.28 33.69
0 -17 2 803.22 33.62
-1 -17 -2 134.77 11.57
1 -17 2 131.57 11.21
1 17 -2 150.57 10.68
-1 -17 2 163.58 11.98
1 -17 -2 158.16 12.15
-1 17 -2 157.51 11.52
2 -17 2 173.27 11.96
2 17 -2 140.91 10.51
2 -17 -2 145.33 11.74
-2 17 -2 156.82 11.68
-2 -17 2 156.93 12.04
3 -17 2 81.42 8.72
3 -17 -2 88.94 9.09
-3 17 -2 87.39 9.49
4 -17 2 51.46 7.88
4 -17 -2 56.16 7.44
-4 17 -2 52.13 7.45
5 -17 2 112.6 10.25
-5 17 -2 103.18 9.74
5 -17 -2 99.14 9.44
6 -17 2 311.51 16.45
-6 17 2 293.45 15.43
6 -17 -2 278.26 15.25
-6 17 -2 270.74 14.7
7 17 -2 10.33 4.53
7 -17 2 9.62 5.25
7 -17 -2 5.03 4.3
8 -17 2 27.67 5.65
8 17 -2 34.75 5.41
8 17 2 31.23 5.24
0 -18 -2 32.18 6.88
0 -18 2 41.69 6.91
0 18 -2 50.77 7.13
1 -18 2 251.31 15.45
-1 -18 -2 273.15 15.61
1 18 -2 269.23 14.78
-1 18 -2 260.85 15.14
1 -18 -2 259.81 15.44
1 18 2 249.99 14.62
-1 -18 2 236.75 14.96
2 18 -2 38.6 5.94
2 -18 2 42.54 7.11
2 -18 -2 48.11 7.48
-2 18 -2 54.15 7.52
3 -18 2 73.89 8.61
-3 18 -2 52.59 7.55
3 -18 -2 63.56 8.08
4 -18 2 56.82 8.02
4 -18 -2 57.83 7.66
-4 18 -2 65.1 7.94
5 -18 2 225.95 14.08
-5 18 2 206.45 13.32
5 -18 -2 210.77 13.08
-5 18 -2 203.48 12.89
6 -18 2 75.53 8.32
-6 18 2 82.07 7.98
-6 18 -2 83.26 8
6 -18 -2 77.17 7.69
7 18 -2 13.85 4.54
7 -18 2 12.72 5.19
7 -18 -2 20.14 4.63
8 18 -2 43.55 6.12
8 -18 2 59.35 6.95
8 18 2 56.72 6.05
0 19 2 445.72 21.68
0 19 -2 470.89 21.83
0 -19 -2 478.1 22.16
0 -19 2 443.56 21.6
1 -19 2 14.77 5.93
-1 19 2 20.93 5.62
1 19 -2 18.04 4.91
-1 -19 2 27.76 6.21
1 19 2 29.32 5.62
-1 19 -2 23.49 5.7
1 -19 -2 20.84 6.1
2 19 -2 129.15 12.83
2 -19 2 117.47 10.66
2 -19 -2 117.59 10.7
-2 19 -2 129.99 10.84
3 -19 2 101.92 9.88
-3 19 -2 120.07 10.8
3 -19 -2 112.35 10.43
-4 19 2 22.97 5.82
4 -19 2 24.98 6.23
-4 19 -2 29.31 5.86
4 -19 -2 32.67 6.49
-5 19 2 2.81 4.08
5 -19 2 0.53 4.66
5 -19 -2 4.81 4.53
-5 19 -2 1.12 3.5
-6 19 2 28.14 5.02
6 -19 2 41.1 6.53
-6 19 -2 34.19 5.09
6 -19 -2 30.52 5.53
7 19 -2 5.67 3.8
7 -19 2 4.76 5.19
7 -19 -2 11.99 5.19
7 19 2 11.66 4.02
0 20 -2 1.22 4.01
0 -20 2 21.85 6.11
0 -20 -2 16.43 6.07
0 20 2 11.54 4.67
1 -20 2 108.81 9.89
-1 20 2 95.88 9.61
1 20 -2 93.54 8.92
-1 -20 2 103.85 9.56
-1 20 -2 114.89 9.84
1 -20 -2 120.34 10.59
1 20 2 104.39 9.32
2 -20 2 -0.9 5.15
-2 20 2 3.42 4.36
-2 20 -2 -0.08 3.62
2 -20 -2 -2.94 4.93
-3 20 2 16.55 5.24
3 -20 2 19.38 6.08
-3 20 -2 17.22 4.93
3 -20 -2 20.92 6.03
-4 20 2 144.55 10.93
4 -20 2 129.42 10.75
-4 20 -2 117.59 9.98
4 -20 -2 124.52 10.29
5 -20 2 50.94 7.47
-5 20 2 48.53 6.24
-5 20 -2 47.48 6.08
5 -20 -2 46.82 6.59
6 -20 2 69.14 7.98
-6 20 2 60.73 6.05
6 20 -2 59.91 6.57
6 -20 -2 56.35 6.34
-6 20 -2 54.22 5.69
7 20 -2 11.09 4.84
7 -20 2 18.8 8.02
7 20 2 12.68 4.7
0 -21 2 652.49 27.99
0 21 -2 682.78 27.98
0 21 2 650.73 27.69
1 21 -2 29.26 5.42
-1 21 2 29.15 5.94
1 -21 2 33 6.67
-1 21 -2 29.53 5.76
1 -21 -2 32.26 6.61
1 21 2 35.87 5.62
2 -21 2 70.76 8.39
-2 21 2 91.13 8.87
2 -21 -2 72.09 8.59
-2 21 -2 66.94 7.62
-3 21 2 23.99 5.41
3 -21 2 26.38 6.73
3 -21 -2 20.77 6.03
-3 21 -2 23.93 5.01
4 -21 2 212.51 14.53
-4 21 2 191.65 12.37
4 -21 -2 206.15 12.81
-4 21 -2 207.46 12.26
5 -21 2 138.72 11.11
-5 21 2 118.55 8.87
5 -21 -2 127.78 9.88
-5 21 -2 108.33 8.42
6 21 -2 -2.93 3.99
6 -21 2 2.42 7.9
-6 21 2 -0.31 3.53
6 -21 -2 -4.74 7.03
0 22 -2 1.17 3.59
0 22 2 0.83 3.36
1 22 -2 -0.6 3.04
1 -22 2 2.87 5.16
-1 22 2 3.81 3.75
-1 22 -2 5.04 3.66
-2 22 2 9.73 4.23
2 -22 2 12.79 6.24
2 -22 -2 10.09 5.82
-2 22 -2 7.85 4.02
3 -22 2 7.63 5.98
-3 22 2 2.8 3.7
3 -22 -2 3.2 5.1
-3 22 -2 4.79 3.59
-4 22 2 61.49 6.51
4 -22 2 72.38 8.58
-4 22 -2 52.54 6.11
4 -22 -2 59.15 7.09
5 -22 2 12.86 9.11
5 22 -2 16.25 4.69
-5 22 2 17.14 4.86
5 -22 -2 15.52 6.11
-5 22 -2 9.8 4.34
0 23 -2 102.07 7.99
0 23 2 108.66 8.29
1 23 -2 66.19 6.15
-1 23 2 76.47 7.29
-1 23 -2 66.61 6.71
2 -23 2 7.93 6.61
-2 23 2 6.17 3.35
-2 23 -2 1.97 3.37
-3 23 2 116.13 9.04
3 -23 2 113.55 10.72
3 -23 -2 143.91 11.09
-3 23 -2 114.89 9.18
-4 23 2 103.34 9.45
4 -23 -2 116.54 10.52
-4 23 -2 103.79 9.11
0 24 2 16.11 3.62
0 24 -2 14.04 3.3
-1 24 2 -0.82 2.49
-1 24 -2 -0.95 2.72
-2 24 2 55.75 5.88
-2 24 -2 55.88 6.08
0 0 -3 -0.6 0.98
0 0 -3 0.18 1.19
0 0 3 -1.81 1.34
-1 0 -3 208.86 8.42
-1 0 3 213.02 9
1 0 -3 212.09 8.54
1 0 3 209.87 9.38
2 0 3 3291.75 111.28
-2 0 -3 3194.93 110.15
2 0 3 3287.99 108.78
2 0 -3 3359.32 110.19
-2 0 3 3430.7 110.73
-3 0 -3 10.02 2.85
3 0 3 10.74 1.4
3 0 3 12.02 4.39
-3 0 3 8.14 3.32
3 0 -3 10.99 2.67
4 0 -3 1166.04 42.11
4 0 -3 1199.03 42.36
4 0 3 1241.17 44.67
4 0 3 1131.11 40.43
-4 0 3 1247.9 43.45
-4 0 -3 1238.69 42.87
5 0 3 509.2 22.67
5 0 -3 479.87 20.01
-5 0 -3 488.83 20.4
-5 0 3 484.32 20.99
5 0 -3 485.28 19.69
-6 0 3 210.12 12.47
6 0 -3 197.93 10.79
-6 0 -3 194.67 11.77
6 0 3 202.83 13.82
7 0 3 11.11 5.63
-7 0 3 12.85 4.57
-7 0 -3 14.06 4.64
-8 0 3 1640.76 60.89
8 0 -3 1688.77 60.2
-8 0 -3 1685.85 60.25
-9 0 3 43.62 6.87
9 0 -3 40.5 6.02
-9 0 -3 38.4 5.99
-10 0 3 23.02 5.47
10 0 -3 19.22 4.86
-10 0 -3 28.6 5.4
11 0 3 66.81 7.49
-11 0 3 50.69 6.31
11 0 -3 52.19 6.07
-11 0 -3 60.97 6.36
0 -1 3 209.69 8.68
0 -1 -3 196.5 8.14
0 1 -3 221.49 8.24
0 1 -3 210.72 8.07
-1 -1 -3 602.95 20.86
-1 1 3 589.93 21.4
1 -1 3 617.08 21.93
1 1 -3 599.55 21.09
-1 -1 3 615.42 21.3
-1 1 -3 601.06 19.96
-1 1 -3 581.49 20.98
1 -1 -3 606.79 21.09
2 -1 3 1079.82 37.48
-2 -1 -3 1080.87 36.07
-2 1 3 1023.48 36.72
2 1 -3 1090.82 36.25
2 1 3 998.7 35.11
2 -1 -3 1018.5 34.97
-2 -1 3 1044.21 36.51
2 -1 -3 1060.43 36.15
-2 1 -3 1046.66 36.32
-3 1 3 177.79 9.29
3 1 -3 172.8 8.12
3 -1 3 186.28 10.31
-3 -1 -3 173.03 8.24
3 -1 -3 147.14 7.18
-3 -1 3 157.51 8.83
3 1 3 155.89 6.59
3 -1 -3 149.8 7.91
-3 1 -3 155.28 8.34
-4 1 3 425.16 18.84
4 1 -3 415.96 17.56
-4 -1 -3 423.54 17.89
4 -1 3 423.13 19.68
4 1 3 444.4 16.16
4 -1 -3 477.25 17.78
-4 1 -3 454.26 18.38
4 -1 -3 460.76 17.41
-4 -1 3 476.14 18.86
4 1 3 471.14 20.29
5 1 -3 580.79 23.51
-5 -1 -3 604.84 23.65
5 1 -3 584.2 23.01
-5 1 3 584.45 24.44
5 -1 3 605.45 25.75
5 -1 -3 564.03 22.7
5 1 3 613.71 26.01
-5 1 -3 569.82 23.71
-5 -1 3 586.93 24.12
-6 -1 -3 733.91 29.49
6 1 -3 744.87 28.93
-6 1 3 705.85 30.31
6 -1 3 754.18 31.84
6 1 3 784.4 32.52
-6 1 -3 741.8 29.91
-6 -1 3 714.63 29.96
6 -1 -3 759 28.79
-7 1 3 386.38 21.16
-7 1 3 367.39 18.94
7 -1 3 354.37 20.03
-7 -1 -3 366.55 18.08
7 1 -3 367.33 17.43
7 1 3 368.93 20.82
-7 1 -3 381.37 19.24
-7 -1 3 339.28 18.19
-7 1 -3 363.23 18.39
-8 -1 -3 303.9 18.09
-8 -1 -3 254.87 14.21
8 1 -3 294.85 14.59
-8 1 3 283.31 15.58
-8 -1 3 271.36 16.96
-8 1 -3 272.71 14.78
-8 -1 3 270.96 15.06
8 -1 -3 275.52 14.27
-9 1 3 26.55 6.02
-9 -1 -3 25.66 5.05
9 1 -3 27.68 5.34
-9 1 -3 33.22 5.91
9 -1 -3 30.94 5.46
-9 -1 3 26.43 5.93
-10 -1 -3 41.42 6.01
-10 1 3 40.67 6.44
10 1 -3 50.78 6.56
-10 1 -3 51.58 6.47
10 -1 -3 59.38 6.83
-10 -1 3 55.97 6.84
-11 1 3 25.06 5.35
11 1 -3 16.29 4.28
11 -1 3 25.52 5.43
-11 1 -3 28.2 4.93
11 1 3 29.05 5.86
-12 1 3 -0.45 4.31
-12 1 -3 -0.03 2.98
0 2 -3 69.23 3.8
0 2 -3 73.84 3.89
0 -2 -3 77.05 3.79
1 -2 3 2164.95 71.03
1 2 -3 2172.98 70.27
-1 2 3 2031.02 70.45
-1 -2 -3 2109.58 69.76
-1 2 -3 2080.01 70.08
-1 -2 3 2088.63 70.13
-1 2 -3 2050.47 69.22
2 2 -3 1024.69 33.27
2 -2 3 977.48 34.32
-2 2 3 944.15 33.69
-2 -2 -3 957.81 32.61
-2 2 -3 914.87 33.13
-2 -2 3 927.54 33.1
2 2 3 895.73 32.23
2 -2 -3 949.68 33.08
3 2 -3 625.77 23.47
-3 -2 -3 628.39 23.1
3 -2 3 661.62 25.22
-3 2 3 627.44 24.35
-3 -2 3 649.57 23.82
3 -2 -3 616.93 22.38
3 2 3 638.25 22.35
3 -2 -3 648.87 23.36
-3 2 -3 630.68 23.74
-4 2 3 859.59 32.03
4 -2 3 846.07 32.68
-4 -2 -3 866.04 30.75
4 2 -3 869.48 30.9
4 -2 -3 826.22 30.54
-4 -2 3 828.6 31.21
4 2 3 822.58 29.41
4 -2 -3 818.03 29.91
-4 2 -3 838.13 31.27
5 -2 3 350.5 17.41
5 2 -3 348.1 15.11
-5 2 3 345.46 16.54
-5 -2 -3 336.55 15.26
-5 -2 3 340.36 15.94
-5 2 -3 333.13 15.78
5 2 3 340.62 17.8
6 -2 3 236.69 14.75
6 2 -3 247.68 12.64
-6 -2 -3 244.94 12.95
-6 2 3 224.04 13.95
-6 2 -3 264.84 13.93
6 2 3 258.86 15.89
-6 -2 3 238.24 13.38
7 -2 3 46.32 7.84
7 2 -3 38.77 5.62
-7 -2 -3 44.84 6.17
-7 2 3 39.65 6.75
-7 2 3 42.08 6.26
-7 2 -3 36.29 6.08
7 -2 -3 62.65 9.42
7 2 3 35.35 7.69
-7 -2 3 40.56 6.34
-7 2 -3 39.11 5.98
-8 -2 -3 507.84 21.58
-8 2 3 528.21 23.22
8 2 -3 499.34 21.66
8 2 3 420.14 27.93
-8 2 -3 505.33 22.22
8 -2 -3 505.58 21.55
-8 -2 3 499.2 22.2
9 2 -3 58.04 6.96
-9 -2 -3 50.32 6.37
-9 2 3 35.46 6.41
-9 -2 3 34.39 7.32
9 -2 -3 47.02 6.19
-9 2 -3 42.71 6.25
-10 2 3 331.78 17.86
10 2 -3 337.06 16.65
10 -2 3 294.58 16.91
10 -2 -3 335.16 16.1
-10 2 -3 353.51 17.03
11 2 -3 22.05 4.64
11 -2 3 21.85 5.08
-11 2 3 23.75 5.32
-11 2 -3 16.67 4.45
-12 2 3 10.67 4.13
-12 2 -3 10.37 3.73
0 3 3 149.83 6.63
0 3 -3 156.52 6.41
0 3 -3 158.7 6.59
1 -3 3 2395.71 79.48
1 3 -3 2399.24 78.73
-1 3 3 2345.46 78.9
-1 -3 -3 2360.7 77.94
-1 -3 3 2369.83 78.36
-1 3 -3 2279.93 78.43
-1 3 -3 2319.12 77.84
-2 3 3 1260.87 44.44
-2 -3 -3 1312.57 43.17
2 3 -3 1313.74 44.07
2 -3 3 1273.04 44.99
-2 -3 3 1304.79 43.67
-2 3 -3 1270.47 44
-2 3 -3 1216.91 42.33
2 3 3 1253.5 43.4
-3 3 3 1514.45 55.37
3 -3 3 1558.28 55.94
3 3 -3 1574.49 54.68
-3 -3 -3 1580 53.97
3 3 3 1603.23 53.79
-3 3 -3 1591.64 54.91
-3 -3 3 1668.64 54.66
4 3 -3 235.5 11.02
4 -3 3 229.37 12.82
-4 -3 -3 227.43 10.41
-4 3 3 232.69 12.18
4 3 3 219.6 9.65
-4 -3 3 218.76 11.07
-4 3 -3 228.24 11.51
4 -3 -3 213.46 9.92
-5 -3 -3 424.75 18.46
5 -3 3 461.42 20.99
-5 3 3 460.01 20.44
5 3 -3 438.07 18.79
-5 -3 3 470.18 19.44
-5 3 -3 466.79 19.85
6 3 -3 77.99 6.93
-6 -3 -3 86.43 7.25
6 -3 3 78.78 9.01
-6 3 3 91.41 9.28
6 3 3 96.77 10.52
-6 -3 3 86.03 7.98
-6 3 -3 87.54 8.16
-7 -3 -3 116.77 8.93
7 3 -3 101.54 8.06
-7 3 3 108.96 10.08
7 -3 3 107.19 10.87
-7 3 3 109.53 9.48
-7 3 -3 83.79 8.05
-7 -3 3 93.93 9.8
-7 3 -3 103.31 9.58
7 3 3 107.9 12.37
7 -3 -3 81.09 7.36
8 3 -3 39.07 5.94
-8 3 3 46.58 7.3
-8 3 -3 42.83 6.46
8 -3 -3 60.14 6.82
9 3 -3 783.83 31.36
-9 3 3 785.27 32.56
-9 3 -3 738.09 31.37
9 -3 -3 775.85 30.72
10 3 -3 39.3 5.89
10 -3 3 31.96 6.58
-10 3 3 36.12 6.47
-10 3 -3 31.62 5.57
10 -3 -3 37.09 5.65
11 -3 3 85.1 7.99
11 3 -3 94.39 8.24
-11 3 3 83.79 8.32
-11 3 -3 85.9 7.71
-12 3 3 13.49 5.14
-12 3 -3 5.71 4.31
0 4 -3 5105.32 166.68
0 4 3 4985.47 167.02
0 4 -3 5090.28 167.22
-1 -4 -3 646.47 21.94
-1 4 3 673.95 23.29
1 4 -3 671.75 23.17
-1 4 -3 611.84 22.6
-1 4 -3 612.36 22.23
-1 -4 3 630.87 22.38
2 4 -3 22.9 3.47
-2 -4 -3 19.35 2.29
2 -4 3 21.81 4.62
-2 4 3 26.3 4.01
-2 4 -3 14.16 1.95
2 4 3 19.78 2.83
-2 -4 3 16.19 2.74
-2 4 -3 16.3 3.19
3 -4 3 40.69 5.58
-3 -4 -3 47.88 3.93
3 4 -3 46.32 4.74
-3 4 3 52.41 5.56
-3 -4 3 47.42 4.82
-3 4 -3 44.44 2.89
-3 4 -3 41.44 4.5
3 4 3 50.35 4.24
-4 4 3 947.49 35.54
4 4 -3 990.42 34.69
4 -4 3 975.01 36.18
-4 -4 -3 960.67 33.55
-4 4 -3 902.11 34.74
4 4 3 888.94 33.35
-4 -4 3 927.43 34.07
-5 -4 -3 1043.48 36.87
5 4 -3 997.29 37.44
5 -4 3 1001.74 39.28
-5 4 3 974.78 38.74
-5 4 -3 1035.29 38.34
-5 -4 3 1023.92 37.46
6 -4 3 41.83 7.03
6 4 -3 42.62 5.42
-6 -4 -3 45.76 5.43
-6 4 3 38.67 6.16
6 4 3 34.8 6.86
-6 4 -3 36.4 5.79
-6 -4 3 37.03 5.42
-7 4 3 2.45 3.91
7 -4 3 4.86 4.94
-7 4 3 4.61 3.99
7 4 -3 4.78 3.36
7 4 -3 4.43 3.35
-7 4 -3 2.51 3.68
7 4 3 5.19 5.48
-7 4 -3 11.91 4.59
7 -4 -3 10.01 3.74
8 4 -3 256.61 14.11
-8 4 3 240.86 15.13
-8 4 -3 272.2 14.82
8 -4 -3 290.99 14.04
9 -4 3 118.65 10.73
9 4 -3 107.59 9.1
-9 4 3 107.52 10.21
9 -4 -3 104.41 8.75
-9 4 -3 97.88 9.09
10 4 -3 232.09 13.54
-10 4 3 241.57 14.82
10 -4 3 228.04 13.92
-10 4 -3 244.33 13.89
11 4 -3 19.95 4.66
11 -4 3 18.61 4.79
-11 4 3 24.38 5.76
-11 4 -3 21.01 4.99
-12 4 3 21.11 6.25
-12 4 -3 24.37 5.95
0 5 3 18.19 2.41
0 5 -3 24.27 3.01
0 5 -3 20.4 2.15
1 5 -3 1064.11 37.15
-1 5 3 998.08 36.93
-1 -5 -3 998.76 35.55
-1 5 -3 1104.9 36.45
-1 -5 3 1104.94 36
-1 5 -3 1065.69 36.46
1 5 3 1092.62 37.22
-2 5 3 166.66 8.93
-2 -5 -3 172.08 6.74
2 5 -3 174.87 8.72
2 -5 3 190.83 10.37
-2 5 -3 153.51 8.12
-2 5 -3 154.51 7.03
-2 -5 3 155.46 7.25
2 5 3 172.62 8.41
-3 -5 -3 853.39 30.09
-3 5 3 881.23 32.47
3 -5 3 892.29 33.13
3 5 -3 861.77 31.78
3 5 3 884.74 31.37
-3 5 -3 884.2 31.83
-3 -5 3 862.51 30.65
-3 5 -3 833.85 29.79
4 5 -3 268.13 12.79
-4 5 3 271.1 13.8
-4 -5 -3 263.37 11.14
4 -5 3 259.55 13.98
-4 -5 3 263.8 11.88
-4 5 -3 257.23 12.85
4 5 3 261.05 11.82
5 -5 3 206.92 12.57
-5 -5 -3 208.42 9.82
-5 5 3 194.02 12.25
5 5 -3 196.07 10.95
5 5 3 181.59 9.82
-5 -5 3 217.67 13.78
-5 5 -3 206.44 11.7
-6 5 3 444.3 21.65
6 -5 3 440.41 21.72
6 5 -3 475.14 20.29
-6 5 -3 448.56 21.02
7 5 -3 185.93 11.99
-7 5 3 180.26 13.52
-7 5 3 196.22 12.44
7 5 -3 172.63 11.02
7 -5 3 174.94 15.2
7 5 3 200.07 11.09
7 5 3 200.62 16.02
-7 5 -3 210.87 11.94
-7 5 -3 195.25 13.22
7 -5 -3 197.59 10.84
8 -5 3 130.03 11.1
8 5 -3 124.99 9.57
-8 5 3 124.3 11.38
-8 5 -3 127.21 10.38
8 -5 -3 133.42 9.46
9 -5 3 217.06 13.61
-9 5 3 198.31 14.26
9 5 -3 216.03 12.8
9 -5 -3 207.08 12.08
-9 5 -3 195.26 13.35
10 5 -3 95.94 8.92
-10 5 3 133.73 11.26
10 -5 3 99.71 9.23
-10 5 -3 122.95 9.96
11 5 -3 83.22 7.78
11 -5 3 86.48 7.84
-11 5 3 86.64 8.88
-11 5 -3 95.43 8.22
-12 5 3 31.05 7.66
-12 5 -3 30.09 6.85
0 6 3 32.32 2.98
0 6 -3 36.25 2.95
0 6 -3 38.14 3.95
1 6 -3 1739.08 57.35
-1 6 3 1675.88 56.95
1 6 3 1668.6 57.42
-1 6 -3 1672.37 56.56
-1 -6 3 1636.33 55.52
1 6 3 1652.45 55.72
-1 6 -3 1613.36 56.21
2 6 -3 94.93 6.33
-2 -6 -3 86.53 3.98
-2 6 3 95.38 6.74
-2 -6 3 81.76 4.53
-2 6 -3 77.93 5.63
-2 6 -3 75.31 4.99
2 6 3 88.41 6.35
3 6 -3 63.49 5.95
-3 -6 -3 64.75 3.85
-3 6 3 73.19 6.83
3 -6 3 56.3 6.53
-3 6 -3 59.65 4.12
-3 -6 3 58.09 4.56
-3 6 -3 62.4 5.71
3 6 3 60.68 5.41
-4 6 3 685.22 27.87
4 -6 3 712.13 28.55
4 6 -3 694.78 27.19
-4 6 -3 700.56 27.33
4 6 3 694.21 26.51
-5 6 3 1373.67 49.99
5 6 -3 1352.93 48.77
5 -6 3 1331.9 50.05
5 6 3 1276.04 47.55
-5 6 -3 1336.62 49.14
6 -6 3 -7.38 3.85
-6 6 3 1.99 3.74
6 6 -3 1.82 2.87
-6 6 -3 -2.01 3.18
7 -6 3 11.88 4.65
-7 6 3 8.86 4.78
-7 6 3 14.76 5.48
7 6 -3 12.48 3.86
7 6 -3 15.25 4.52
7 6 3 20.05 6.96
-7 6 -3 17.64 4.61
7 6 3 13.31 4.3
-7 6 -3 19.54 5.52
7 -6 -3 19.32 4.29
8 6 -3 270.53 14.34
8 -6 3 254.6 14.75
-8 6 3 276.61 15.6
8 -6 -3 232.69 12.99
-8 6 -3 236.27 14.26
8 6 3 238.52 13.28
9 6 -3 283.12 15.52
-9 6 3 273.74 16.71
9 -6 3 275.75 15.68
-9 6 -3 275.5 15.79
10 -6 3 64.58 7.68
10 6 -3 77.85 8.29
-10 6 3 76.84 8.43
-10 6 -3 64.89 7.33
-11 6 3 9.41 5.31
11 6 -3 4.6 3.89
11 -6 3 6.34 4.14
-11 6 -3 6.24 4.39
-12 6 3 75.14 9.1
-12 6 -3 69.01 8.5
0 7 -3 128.93 5.64
0 7 3 125.99 6.15
0 7 -3 136.42 7.52
-1 7 3 579.88 22.86
1 7 -3 599.16 23.46
1 7 3 647.96 23.97
-1 7 -3 621.04 22.23
1 7 3 635.24 21.55
-1 7 -3 649.68 23.04
-2 7 3 695.78 25.67
2 7 -3 712.82 26.04
-2 7 -3 626.08 24.79
2 7 3 689.85 25.96
-2 7 -3 663.49 24.59
-3 7 3 11.53 3.6
3 7 -3 12.08 3.62
-3 7 -3 7.75 3.16
3 7 3 13.07 3.42
-3 7 -3 12.65 2.51
4 7 -3 626.55 25.68
-4 7 3 673.54 26.55
-4 7 -3 636.11 25.7
4 7 3 640.4 25.33
5 7 -3 141.21 9.71
-5 7 3 152.49 10.71
-5 7 -3 139.39 10.09
5 7 3 162.34 9.62
-6 7 3 526.24 23.07
6 7 -3 516.13 22.88
-6 7 3 536.1 24.3
6 7 -3 489.38 21.56
6 -7 3 509.15 22.81
-6 7 -3 520.65 23.5
-6 7 -3 517.88 22.46
-6 -7 3 469.81 21.94
7 7 -3 191.18 11.48
7 -7 3 204.13 12.48
7 7 -3 189.58 12.67
-7 7 3 179.36 12.67
7 -7 -3 205.33 11.1
-7 7 -3 199.77 12.1
-7 7 -3 202.6 19.84
8 -7 3 56.41 7.45
8 7 -3 46.29 6.53
-8 7 3 50.76 7.69
8 7 3 54.86 6.8
8 -7 -3 64.63 7.01
-8 7 -3 65.82 7.87
-9 7 3 93.24 9.75
9 -7 3 108.94 10.16
9 7 -3 100.69 9.76
9 7 3 101.36 9.11
-9 7 -3 102.87 9.56
10 7 -3 33.59 6.01
10 -7 3 29.2 5.9
-10 7 3 35.86 6.54
-10 7 -3 27.04 5.53
11 7 -3 12.1 4.41
-11 7 3 23.37 5.88
11 -7 3 12.27 4.49
-11 7 -3 19.78 5.22
0 8 3 1202.61 43.32
0 8 -3 1374.78 44.17
0 8 -3 1278.34 44.98
0 8 3 1237.43 45.29
-1 8 3 1261.72 44.35
1 8 -3 1365.22 45.71
-1 8 -3 1267.68 44.72
1 8 3 1256.52 45.63
-1 8 -3 1231.67 43.63
-2 8 3 105.56 7.1
2 8 -3 107.52 7.39
2 8 3 91.7 7.49
-2 8 -3 105.27 6.47
-2 8 -3 102.3 6.39
-3 8 3 14.83 3.78
3 8 -3 9.31 3.36
3 8 3 14.83 3.76
-3 8 -3 13.95 3.31
-3 8 -3 14.27 2.87
-4 8 3 129.08 9.6
4 8 -3 140.42 9.46
4 8 3 150.01 9.51
-4 8 -3 143.22 9.34
-5 8 3 882.27 35.62
5 8 -3 863.84 34.94
-5 8 -3 924.27 35.23
5 8 3 882.62 34.41
6 -8 3 117.25 9.36
6 8 -3 113.53 9.29
-6 8 3 101.35 9.14
-6 8 3 113.1 10.2
6 -8 -3 104.38 7.88
-6 8 -3 89.71 8.09
-6 -8 3 86.23 8.35
-6 8 -3 106.04 9.59
-7 8 3 297.44 16.46
7 8 -3 320.69 15.77
7 -8 3 290.57 15.73
7 -8 -3 295.19 14.73
-7 8 -3 284.48 15.41
-8 8 3 96.27 9.66
8 -8 3 91.9 9.63
8 8 -3 102.22 9.27
-8 8 -3 87.4 8.77
8 8 3 87.26 8.66
9 -8 3 51.35 7.64
9 8 -3 61.03 7.82
-9 8 3 46.72 7.39
9 8 3 53.66 7.15
-9 8 -3 64.89 8
10 8 -3 44.8 6.69
10 -8 3 54.54 6.89
-10 8 3 55.71 7.12
-10 8 -3 66.56 7.13
11 8 -3 15.19 4.49
11 -8 3 10.89 4.07
-11 8 3 18.22 5.75
-11 8 -3 22.63 5.31
0 9 -3 1037.59 37.23
0 9 3 998.85 37.59
1 9 -3 195.96 11.11
-1 9 3 185.63 9.61
1 9 3 241.53 11.63
-1 9 -3 257.36 11.17
2 9 -3 176.19 10.11
-2 9 3 151.17 8.81
2 9 3 177.71 10.27
-2 9 -3 157.82 8.34
-2 9 -3 163.51 8.81
3 9 -3 299.92 14.82
-3 9 3 320.3 14.67
3 9 3 294.29 14.78
-3 9 -3 300.93 13.84
-4 9 3 27.72 5.11
4 9 -3 27.83 5.16
4 9 3 34.59 5.31
-4 9 -3 27.5 4.65
-5 9 3 6.18 3.94
5 9 -3 6.24 3.64
-5 9 -3 3.49 3.44
5 9 3 3.24 3.5
-6 9 3 398.16 19.96
6 9 -3 361.41 18.69
6 -9 3 368.45 17.81
-6 9 3 367.74 17.94
-6 9 -3 348.3 17.03
-6 9 -3 386.49 19.2
-6 -9 3 333.52 17.8
6 -9 -3 344.66 16.37
-7 9 3 83.29 8.98
7 -9 3 102.27 9.69
7 9 -3 89.43 8.89
-7 9 -3 102.5 9.23
7 -9 -3 109.3 8.59
8 -9 3 61.28 7.67
8 9 -3 64.06 7.86
-8 9 3 62.56 8.42
8 9 3 53.61 7.33
-8 9 -3 64.56 7.69
9 9 -3 21.52 5.61
9 -9 3 25.54 6.08
-9 9 3 21.15 5.58
-9 9 -3 23.52 5.5
9 9 3 18.36 5.22
10 9 -3 22.88 5.24
-10 9 3 21.9 5.55
10 -9 3 18.17 5.32
-10 9 -3 22.53 5.02
11 -9 3 4.59 3.72
11 9 -3 5.48 3.84
-11 9 3 12.56 5.21
-11 9 -3 6.63 4.38
0 10 -3 553.28 22.49
0 10 3 556.57 23.04
1 10 -3 387.09 17.52
-1 10 3 403.18 17.68
1 10 3 385.16 17.54
-1 10 -3 391.36 16.86
2 10 -3 584.47 23.55
2 10 3 548.19 23.42
-2 10 -3 546.3 22.01
3 10 -3 120.19 9.23
-3 10 3 131.34 8.8
3 10 3 131.2 9.55
-3 10 -3 132.49 8.24
4 10 -3 163.18 10.77
-4 10 3 155.64 10.47
4 10 3 141.61 10.6
-4 10 -3 159.54 10.05
5 10 -3 143.18 10.72
-5 10 3 145 10.77
5 -10 3 150.71 10.53
5 10 3 138.32 10.45
-5 -10 3 124.28 10.42
-5 10 -3 133.45 10.17
6 -10 3 508.19 22.17
-6 10 3 492.37 23.99
6 10 -3 514.27 24.01
-6 10 3 500.54 22.46
-6 10 -3 486.5 21.52
-6 10 -3 509.07 23.45
-6 -10 3 475.93 22.51
6 -10 -3 465.74 21.14
7 10 -3 29.45 5.91
-7 10 3 33.03 6.43
7 -10 3 29.26 5.99
-7 10 -3 28.25 5.69
-8 10 3 34.46 6.63
8 -10 3 41.85 6.82
8 10 -3 33.46 6.39
8 10 3 32.58 6.16
-8 10 -3 35.43 6.17
-9 10 3 24.67 5.78
9 -10 3 14.49 5.45
9 10 -3 21.02 5.52
9 10 3 16.79 5.28
-9 10 -3 16.46 4.9
-10 10 3 24.25 5.53
10 10 -3 19.47 5.16
10 -10 3 25.24 5.18
-10 10 -3 25.29 5.2
11 10 -3 88.6 7.81
-11 10 3 107.46 9.06
11 -10 3 79.37 7.56
-11 10 -3 102.08 8.45
0 11 -3 1755.57 61.73
0 11 3 1709.57 62.11
-1 11 3 1881.91 66.53
1 11 -3 1901.72 66.39
1 11 3 1837.79 66.54
-1 11 -3 1827 65.52
2 11 -3 334.41 15.94
-2 11 -3 302.09 14.37
2 11 3 303.12 15.59
3 11 -3 140.54 10.06
3 11 3 127.04 9.9
4 -11 3 497 24.83
4 11 -3 490.33 22.75
4 11 3 501.58 22.92
-5 11 3 270.89 16.08
5 -11 3 270.32 15.44
5 11 -3 278.33 16.3
-5 11 3 360.41 21.94
5 11 3 315.2 16.89
5 -11 -3 283.41 14.71
-5 11 -3 296.6 16.28
-5 -11 3 283.87 15.52
5 -11 -3 287.77 14.45
6 -11 3 107.13 10.01
-6 11 3 119.28 9.98
-6 11 -3 97.85 8.7
6 -11 -3 97.92 8.38
6 -11 -3 107.88 9.44
-6 -11 3 107.36 9.87
7 -11 3 127.43 11.08
7 11 -3 127.2 10.66
-7 11 3 115.7 10.43
-7 11 -3 124.46 9.92
-8 11 3 34.62 6.3
8 -11 3 27.68 6.8
8 11 -3 23.51 5.68
8 11 3 18.32 5.64
-8 11 -3 20.07 5.19
-9 11 3 70.22 7.81
9 -11 3 52.99 7.16
9 11 -3 76.99 8.52
-9 11 -3 79.5 7.84
9 11 3 56.82 7.67
10 11 -3 255.2 14.06
10 -11 3 262.56 13.81
-10 11 3 265.42 14.05
10 11 3 234.15 13.3
-10 11 -3 252.16 13.14
-11 11 3 18.76 5.27
11 11 -3 18.93 4.59
-11 11 -3 27.06 5.11
0 12 3 925.2 36.75
0 12 -3 956.03 36.37
-1 12 3 13.57 4.4
1 12 -3 11.69 4.01
1 12 3 19.32 4.63
-1 12 -3 10.8 3.68
2 12 -3 667.6 26.84
-2 12 3 653.57 26.7
-2 12 -3 580.35 24.97
2 12 3 584.64 26.21
3 12 -3 7.06 3.93
-3 12 3 11.26 3.95
3 12 3 2.91 3.69
4 -12 3 312.63 15.99
4 12 -3 334.44 17.31
4 12 3 317.07 17.15
4 -12 -3 278.37 14.84
4 -12 -3 283.17 14.99
-4 -12 3 299.49 15.9
5 -12 3 526.28 22.51
5 -12 -3 488.75 21.63
-5 12 -3 466.14 21.31
-5 -12 3 484.17 22.6
5 -12 -3 517.49 21.88
5 12 3 498.34 23.97
6 -12 3 359.32 17.69
-6 12 3 350.97 17.14
-6 12 -3 309.34 15.82
6 -12 -3 296.57 15.78
6 -12 -3 313.32 16.26
7 -12 3 53.03 7.54
-7 12 3 64.9 7.98
7 12 -3 66.3 8.11
-7 12 -3 63.05 7.23
8 12 -3 258.39 14.84
-8 12 3 239.67 14.06
8 -12 3 229.57 14.75
8 12 3 239.55 15.01
-8 12 -3 241.55 13.47
9 12 -3 79.07 8.46
-9 12 3 69.42 7.39
9 -12 3 64.85 7.49
9 12 3 68.72 8.23
-9 12 -3 72.32 7.17
10 12 -3 68.1 7.27
10 -12 3 75.92 7.18
-10 12 3 84.51 7.28
10 12 3 64.11 7.07
-10 12 -3 68.71 6.53
0 13 -3 137.52 9.96
0 13 3 136.4 10.48
-1 13 3 736.82 29.75
1 13 -3 721.05 29.42
-1 13 -3 674.36 28.52
1 13 3 671.06 29.41
2 -13 3 7.91 4.52
-2 -13 -3 7.14 5.25
2 13 -3 4.91 3.82
-2 13 3 11.54 4.31
2 13 3 1.45 3.66
3 -13 3 262.02 14.72
3 13 -3 279.08 16.15
-3 13 3 291.17 15.89
-3 -13 3 308.68 19.4
3 13 3 291.13 16.48
3 -13 -3 289.52 14.66
3 -13 -3 270.26 14.53
4 13 -3 408.6 20.93
-4 13 3 394.26 20.1
4 -13 3 450.28 19.93
4 -13 -3 420.09 19.15
-4 13 -3 405.48 18.97
-4 -13 3 411.07 19.81
4 13 3 415.21 21.16
4 -13 -3 398.41 18.86
5 -13 3 24.65 5.79
-5 13 -3 26.57 5.19
5 -13 -3 31.22 5.63
-5 -13 3 27.48 6.12
5 -13 -3 29.59 5.51
6 -13 3 127.61 10.86
6 -13 -3 91.18 8.76
7 13 -3 44.3 7.14
-7 13 3 53.48 6.98
7 -13 3 55.84 7.85
-7 13 -3 43.67 6.07
8 13 -3 107.94 9.69
-8 13 3 81.26 8.17
8 -13 3 90.18 8.89
8 13 3 59.81 8.25
-8 13 -3 81.1 7.83
9 -13 3 60.43 7.42
-9 13 3 69 7.05
9 13 -3 85.75 8.55
-9 13 -3 63.87 6.5
9 13 3 68.07 7.91
10 -13 3 109.62 9.25
10 13 -3 108.83 8.55
-10 13 3 109.79 7.65
-10 13 -3 97.64 7.31
10 13 3 97.96 8.19
0 14 3 29.2 5.8
0 14 -3 36.91 6.04
0 -14 -3 37.49 6.02
0 -14 3 36.15 5.64
0 14 -3 27.68 4.96
1 14 -3 42.69 5.72
-1 14 3 43.76 6.89
1 14 -3 40.33 6.53
-1 -14 -3 39.1 6.21
1 -14 3 53.42 6.32
1 14 3 30.59 5.97
-1 14 -3 22.89 4.76
-1 -14 3 38.1 6.05
1 -14 -3 37.41 5.93
1 -14 -3 48.71 6.91
-1 14 -3 39.53 6.05
-2 -14 -3 102.62 9.24
2 14 -3 123.85 10.55
2 14 -3 123.3 8.52
-2 14 3 131.79 10.51
2 -14 3 109.31 9.32
2 -14 -3 110.3 9.43
2 14 3 101.11 9.93
2 -14 -3 104.96 9.15
-2 -14 3 105.98 9.54
-2 14 -3 106.33 8.95
3 -14 3 171.94 11.67
3 14 -3 162.26 12.28
-3 14 3 158.58 11.89
-3 14 -3 155.68 10.95
3 -14 -3 170.86 11.21
3 -14 -3 170.32 11.33
-3 -14 3 173.47 12.03
3 14 3 177.86 12.78
4 -14 3 488.4 21.93
-4 14 -3 493.99 21.7
-4 -14 3 455.89 21.75
4 -14 -3 479.2 21.48
4 -14 -3 458.26 21.32
5 -14 3 10.84 5.22
5 -14 -3 25.9 5.83
-5 -14 3 14.17 5.78
5 -14 -3 19.88 5.22
-5 14 -3 22.16 4.95
6 -14 3 9.7 5.41
6 -14 -3 30.72 5.93
7 14 -3 32.23 6.85
7 -14 3 17.31 5.79
-8 14 3 16.54 5.64
8 14 -3 14.66 4.94
8 -14 3 21.36 5.87
8 14 3 24.86 5.92
9 14 -3 17.05 4.8
-9 14 3 14.89 4.07
9 -14 3 20.19 5.33
9 14 3 20.39 5.24
-9 14 -3 17.82 4.08
10 14 -3 106.87 8.79
0 15 -3 88.46 9.07
0 -15 -3 92.66 8.46
0 15 -3 74.7 7.82
0 -15 3 78.97 7.82
0 15 3 64.85 8.38
1 15 -3 222.64 13.99
-1 -15 -3 207.24 13.18
1 15 -3 214.1 12.29
1 -15 3 200.89 12.36
-1 15 3 217.67 14.18
-1 15 -3 215.2 13.48
-1 15 -3 213.76 12.79
1 -15 -3 211.64 12.9
1 15 3 207.25 13.88
-1 -15 3 207.3 13.1
1 -15 -3 196.09 12.89
-2 15 3 12.29 4.99
2 15 -3 16.28 4.3
2 -15 3 3.18 4.16
-2 15 -3 6.22 4.22
2 -15 -3 11.76 4.72
-2 -15 3 12.3 5.04
2 -15 -3 16.35 5.32
3 -15 3 22.17 5.49
3 -15 -3 26.56 5.67
-3 15 -3 16.43 4.64
-3 -15 3 39.31 7.95
3 -15 -3 21.07 5.64
4 -15 3 7.14 4.99
-4 -15 3 19.59 5.72
4 -15 -3 24.08 5.64
-4 15 -3 16.56 4.66
4 -15 -3 11.6 5.09
5 -15 3 594.74 26.06
5 -15 -3 571.28 25.04
5 -15 -3 569.15 25.05
-5 15 -3 589.87 25.29
6 -15 3 9.06 5.32
6 -15 -3 6.03 4.82
-6 15 -3 8.28 4.27
7 15 -3 56.55 7.63
7 -15 3 47.18 7.5
7 -15 -3 47.02 10.02
8 15 -3 11.9 4.6
8 -15 3 17.65 5.59
8 15 3 22.72 5.48
9 15 -3 51.38 6.29
9 -15 3 65.36 7.17
9 15 3 67.44 7.13
0 16 -3 267.01 14.61
0 -16 3 241.28 14.26
0 -16 -3 244.9 14.46
-1 -16 -3 20.19 5.66
1 16 -3 24.05 5.26
1 -16 3 20.48 5.23
1 -16 -3 11.02 5.39
-1 -16 3 19.61 5.49
-1 16 -3 19.45 5.06
2 16 -3 334.71 16.51
2 -16 3 337.47 17.31
2 -16 -3 317.64 17.4
2 -16 -3 342.24 17.35
-2 -16 3 343.86 17.67
-2 16 -3 353.23 17.7
3 -16 3 145.17 11.37
3 -16 -3 142.53 11.02
-3 16 -3 132.93 10.67
3 -16 -3 138.49 11.29
4 -16 3 96.45 9.65
-4 -16 3 90.92 9.31
4 -16 -3 74.93 8.44
-4 16 -3 75.79 8.61
4 -16 -3 91.08 8.82
5 -16 3 216 14.26
-5 16 -3 204.01 12.98
5 -16 -3 217.01 13.49
6 -16 3 9.06 5.42
-6 16 -3 13.29 4.39
6 -16 -3 10.05 4.97
7 16 -3 26.83 5.69
7 -16 3 17.01 5.88
8 16 -3 62.48 7.25
8 -16 3 70.68 7.95
8 16 3 65.61 7.25
9 -16 3 101.77 8.7
9 16 -3 83.17 7.75
9 16 3 96.56 7.82
0 -17 -3 176.31 12.8
0 -17 3 187.16 12.75
0 17 -3 186.95 12.29
1 -17 3 534.54 23.53
-1 -17 -3 548.94 24.09
1 17 -3 557.05 23.61
1 -17 -3 503.75 23.64
-1 17 -3 494.44 23.54
-1 -17 3 507.63 23.39
2 -17 3 19.26 5.56
2 17 -3 13.47 4.4
-2 -17 3 18.1 5.84
2 -17 -3 21.3 5.9
-2 17 -3 28.64 5.92
3 -17 3 287.68 16.73
3 -17 -3 307.54 16.68
-3 17 -3 309.8 17.05
3 -17 -3 331.96 16.88
4 -17 3 48.16 7.7
-4 17 -3 49.42 7.16
4 -17 -3 45.79 6.92
4 -17 -3 46.09 6.76
5 -17 3 50.82 7.68
5 -17 -3 50.61 6.98
-5 17 -3 52 6.95
6 -17 3 28.74 6.55
6 -17 -3 38.6 6.08
-6 17 -3 43.8 5.93
7 17 -3 6.34 4.08
7 -17 3 0.56 4.85
8 17 -3 66.69 6.95
8 -17 3 57.91 7.11
8 17 3 67.49 6.79
0 -18 3 137.5 11.16
0 -18 -3 123.75 10.96
0 18 -3 125.02 10.33
1 18 -3 38.32 6.28
-1 -18 -3 46.37 7.36
1 -18 3 50.41 7.59
1 -18 -3 38.8 7.18
-1 -18 3 44.83 7.26
-1 18 -3 39.15 6.59
1 18 3 34.87 6.29
2 -18 3 70.99 8.36
2 18 -3 78.36 8.02
-2 18 -3 77.57 8.7
2 -18 -3 73.06 8.71
3 -18 3 139.57 11.68
-3 18 -3 129.29 11.31
3 -18 -3 134.71 11.81
4 -18 3 50.57 7.51
4 -18 -3 41.66 6.91
-4 18 -3 32.69 6.21
5 -18 3 341.91 18.14
-5 18 -3 341.85 17.37
5 -18 -3 368.67 17.45
6 -18 3 73.76 8.27
-6 18 3 72.81 7.61
6 -18 -3 61.12 6.85
-6 18 -3 70.33 7.07
7 18 -3 35.58 5.66
7 -18 3 42.23 6.71
8 -18 3 105.27 9.22
8 18 -3 97.06 8.4
8 18 3 104.34 8.01
0 19 3 557.39 24.47
0 -19 3 521.08 23.71
0 -19 -3 496.27 23.91
0 19 -3 530.03 24
1 -19 3 25.33 6.47
1 19 -3 25.79 5.55
-1 19 -3 22.91 5.61
-1 -19 3 21.08 6.09
1 19 3 30.03 5.56
1 -19 -3 23.19 6.5
2 19 -3 172.18 11.64
2 -19 3 184 13.44
-2 19 -3 192.59 13.02
2 -19 -3 202.26 13.56
3 -19 3 115.92 10.44
-3 19 -3 121.53 10.24
3 -19 -3 101.91 9.88
4 -19 3 220.05 14
-4 19 -3 211.28 13.29
4 -19 -3 221.4 13.94
5 -19 3 149.24 11.75
-5 19 3 140.2 10.84
-5 19 -3 137.02 10.21
5 -19 -3 148.91 11.22
6 19 -3 99.59 8.56
6 -19 3 87.26 8.68
-6 19 3 72.12 7.21
6 -19 -3 71.93 7.37
-6 19 -3 77.98 7.31
7 19 -3 37.8 5.33
7 -19 3 54.98 7.68
7 19 3 35.65 5.27
0 20 3 7.17 4.26
0 -20 -3 10.82 5.48
0 20 -3 8.24 4.3
0 -20 3 6.59 5.14
-1 20 3 8.9 4.71
1 -20 3 18.08 5.71
1 20 -3 12.25 4.56
1 20 3 17.17 4.71
1 -20 -3 22.86 6.47
-1 20 -3 13.05 4.75
-1 -20 3 22.63 5.78
-2 20 3 -1.19 4.12
2 -20 3 -0.45 5.19
2 -20 -3 -2.74 5.01
-2 20 -3 4.47 4.22
-3 20 3 221.96 14.23
3 -20 3 232.23 14.72
-3 20 -3 213.23 13.42
3 -20 -3 215.1 13.72
-4 20 3 44.09 6.73
4 -20 3 61.67 7.96
4 -20 -3 51.61 6.9
-4 20 -3 50.81 6.73
-5 20 3 79.54 7.97
5 -20 3 86.26 9.12
-5 20 -3 95.69 8.07
5 -20 -3 86.78 7.89
6 20 -3 10.63 3.93
-6 20 3 8.38 3.42
6 -20 3 7.63 5.86
6 -20 -3 11.32 4.15
-6 20 -3 6.35 3.03
7 20 -3 5.98 4.46
7 -20 3 15.48 8.59
7 20 3 11.91 4.54
0 21 -3 42.6 6.38
0 -21 3 35.1 6.69
0 21 3 41.23 6.25
1 -21 3 -0.76 4.89
-1 21 3 1.23 3.82
1 21 -3 -2.52 3.26
-1 21 -3 3.6 3.98
1 -21 -3 6.48 5.45
1 21 3 -3.27 3.18
-2 21 3 85.81 8.73
2 -21 3 89.95 8.98
2 -21 -3 102.6 9.34
-2 21 -3 88.37 8.73
3 -21 3 100.28 9.85
-3 21 3 107.89 9.71
3 -21 -3 108.5 9.57
-3 21 -3 97.44 9.14
-4 21 3 180.4 11.68
4 -21 3 180.17 13.36
4 -21 -3 158.9 11.75
-4 21 -3 172.77 11.01
5 21 -3 46.3 5.76
5 -21 3 55.76 8.21
-5 21 3 57.39 6.25
5 -21 -3 59.71 6.29
-5 21 -3 50.29 5.69
6 -21 3 47.36 10.17
6 21 -3 31.56 5.26
-6 21 3 34.11 5.11
0 22 -3 92.86 8.47
0 22 3 87.96 8.35
1 -22 3 5.2 5.31
-1 22 3 7.12 3.98
1 22 -3 2.52 3.24
-1 22 -3 5.64 3.84
2 -22 3 3.74 5.92
-2 22 3 2.64 3.73
-2 22 -3 3.72 3.73
2 -22 -3 4.46 5.29
3 -22 3 150.1 11.52
-3 22 3 143.68 10.33
-3 22 -3 150.21 10.23
3 -22 -3 142.3 11.33
-4 22 3 35.99 5.45
4 -22 3 40.01 7.57
4 -22 -3 28.45 5.47
-4 22 -3 36.59 5.21
-5 22 3 23.67 5.14
5 -22 3 42.6 8.93
5 22 -3 33.85 5.43
-5 22 -3 28.56 4.93
0 23 -3 51 5.76
0 23 3 50.62 5.66
-1 23 3 21.37 4.32
1 23 -3 18.01 3.73
-1 23 -3 14.35 3.95
2 -23 3 57.16 7.89
-2 23 3 44.07 5.41
-2 23 -3 36.58 5.23
-3 23 3 44.16 5.7
3 -23 3 43.01 8.37
-3 23 -3 46.47 5.87
-4 23 3 81.7 7.42
-4 23 -3 91.67 8.78
0 24 -3 3.94 2.63
-1 24 3 10.55 3.16
-1 24 -3 7.12 3.32
-2 24 3 18.11 4.39
-2 24 -3 17.13 4.6
0 0 4 595.45 21.45
0 0 -4 620.06 21.36
0 0 -4 620.37 21.14
1 0 4 25.04 3.84
-1 0 -4 27.26 2.72
-1 0 4 20.98 3.02
1 0 -4 21.22 2.57
2 0 -4 2163.54 71.44
-2 0 4 2049.37 71.81
2 0 4 2179.92 72.78
-2 0 -4 2081.73 71.23
-3 0 4 2243.32 75.83
3 0 4 2204.27 76.71
3 0 -4 2128.79 73.81
-3 0 -4 2315.01 75.23
3 0 -4 2177.93 75.01
-4 0 -4 72.48 6.25
4 0 -4 73.18 5.39
-4 0 4 65.23 6.61
4 0 4 75.16 8.05
4 0 -4 68.53 5.76
5 0 -4 829.29 31.29
-5 0 -4 827.43 31.77
5 0 4 847.84 34.11
-5 0 4 827.15 32.49
6 0 -4 676.52 27.3
6 0 4 678.66 30.56
-6 0 -4 725.49 28.3
-6 0 4 685.84 28.89
-7 0 4 159.12 12.06
7 0 4 167.05 13.85
-7 0 -4 189.41 12.41
-7 0 4 180.41 12.89
-7 0 -4 170.4 11.48
7 0 -4 153.07 9.77
8 0 -4 9.95 4.12
-8 0 4 11.4 4.86
-8 0 -4 4.32 3.87
-9 0 -4 125.9 9.89
9 0 -4 116.78 9.45
-9 0 4 127.52 11.2
10 0 -4 53.71 6.85
-10 0 -4 58.96 6.75
-10 0 4 63.49 7.74
11 0 4 -0.2 4.26
-11 0 4 -0.26 3.87
-11 0 -4 0.95 3.35
11 0 -4 0.81 3.22
0 -1 4 91.91 5.45
0 1 -4 88.18 4.38
0 1 4 91.59 4.91
0 1 -4 100.57 4.86
-1 -1 -4 726.93 25.32
1 -1 4 750.14 26.48
1 1 -4 726.21 25.54
-1 1 4 703.41 26.01
-1 1 -4 729.04 25.49
1 -1 -4 760.41 25.66
-1 -1 4 725.02 25.9
-1 1 -4 716.87 24.42
-2 1 4 929.04 33.58
2 1 -4 989.49 33.1
-2 -1 -4 989.15 32.83
2 -1 4 982.42 34.51
2 1 4 879.75 31.68
2 -1 -4 930.45 32.99
-2 1 -4 934.55 33
-2 -1 4 909.46 33.39
3 1 -4 82.22 5.88
-3 -1 -4 90.46 6.05
3 -1 4 87.66 8.18
-3 1 4 82.95 7.09
3 -1 -4 85.09 5.89
3 1 4 86.83 8.23
3 -1 -4 77.65 4.25
-3 1 -4 84.98 6.4
3 1 4 91.01 4.03
-3 -1 4 91.46 7.09
4 1 -4 974.46 35.85
4 -1 4 1003.68 37.95
-4 -1 -4 997.3 35.9
-4 1 4 975.87 36.96
-4 -1 4 1004.1 36.74
-4 1 -4 977.06 36.17
4 1 4 1014.05 38.35
4 -1 -4 967.21 35.69
4 -1 -4 1020.95 34.97
5 -1 4 100.58 9.86
5 1 -4 102.72 7.21
-5 -1 -4 99.65 7.51
-5 1 4 95.09 8.56
5 1 4 91.68 9.83
5 -1 -4 90.07 6.85
-5 -1 4 82.02 8.11
-5 1 -4 95.43 7.91
-6 -1 -4 107.52 8.31
6 -1 4 103.98 10.51
6 1 -4 99.87 7.97
-6 1 4 88.68 9.06
6 -1 -4 106.94 7.8
-6 1 -4 102.7 8.69
6 1 4 115.21 11.01
-6 -1 4 109.09 9.26
7 1 -4 506.82 22.63
-7 -1 -4 489.24 22.11
-7 1 4 463.04 21.54
7 -1 4 493.05 24.64
-7 1 4 478.94 23.29
7 1 -4 495.16 20.69
-7 -1 4 494.76 22.96
-7 1 -4 502.78 22.53
7 1 4 490.91 25.23
7 -1 -4 482.29 20.67
-7 1 -4 452.44 20.72
-8 -1 -4 512.17 22.07
8 1 -4 553.09 22.7
-8 1 4 540.64 23.7
-8 -1 4 502.84 22.98
8 -1 -4 490.27 22.18
-8 1 -4 498.52 22.43
-9 1 4 174.25 12.96
-9 -1 -4 174.25 11.36
9 1 -4 190.36 11.83
9 -1 -4 176.3 11.39
-9 1 -4 162.87 11.39
-9 -1 4 156.8 12.28
-10 -1 -4 85.02 7.6
10 1 -4 75.53 7.7
-10 1 4 72.08 8.16
10 -1 -4 61 7.11
-10 1 -4 71.27 7.38
-10 -1 4 66.71 7.66
-11 1 4 38.87 6.13
11 1 -4 43.96 5.73
11 -1 4 43.54 6.4
11 1 4 50.2 6.91
11 -1 -4 33.16 5.21
-11 1 -4 44.66 5.64
-12 1 -4 23.92 4.08
0 2 -4 2702.43 91.8
0 -2 -4 2819.82 91.79
0 2 -4 2734.38 91.72
0 -2 4 2814.24 92.42
-1 2 4 486.47 18.07
-1 -2 -4 473.36 17.1
1 2 -4 474.5 17.55
1 -2 4 490.04 18.72
-1 2 -4 480.27 16.42
-1 2 -4 482.8 17.45
-1 -2 4 482.81 17.81
-2 2 4 715 26.59
2 -2 4 734.28 27.34
-2 -2 -4 722.71 25.4
2 2 -4 738.66 26
2 2 4 692.74 24.96
2 -2 -4 725.88 25.98
-2 -2 4 742.21 26.22
-2 2 -4 697.56 25.87
-3 2 4 27.05 4.49
3 2 -4 23.37 3.39
-3 -2 -4 39.79 3.86
3 -2 4 19.69 4.85
3 2 4 26.91 2.64
3 -2 -4 24.41 3.34
-3 2 -4 22.65 3.88
-3 -2 4 30.1 4.27
4 2 -4 1597.06 55.18
-4 -2 -4 1576.16 54.78
4 -2 4 1570.86 57.04
-4 2 4 1574.33 56.25
-4 -2 4 1580.85 55.59
4 2 4 1519.13 53.2
-4 2 -4 1592.2 55.47
4 -2 -4 1599.25 55
5 -2 4 1635.45 60.31
5 2 -4 1686.37 58.17
-5 -2 -4 1646.76 57.89
-5 2 4 1666.47 59.47
-5 2 -4 1643.44 58.57
-5 -2 4 1630.05 58.62
5 2 4 1583.24 60.67
-6 -2 -4 963.57 36.27
-6 2 4 902.89 37.53
6 2 -4 956.25 36.26
6 -2 4 951.79 38.91
-6 -2 4 961.18 37.17
-6 2 -4 960.79 37.05
6 2 4 958.02 39.64
-7 2 4 116.22 10.66
7 -2 4 113.76 11.86
7 2 -4 105.54 8.35
7 2 -4 126.18 9.1
-7 2 4 106.85 9.57
-7 -2 -4 121.85 9.35
-7 2 -4 98.88 9.26
7 -2 -4 100.65 7.71
7 2 4 105.09 11.51
-7 -2 4 97.97 9.29
-7 2 -4 90.88 8.28
-8 -2 -4 28.16 4.89
8 2 -4 28.09 5.2
-8 2 4 25.51 5.93
-8 -2 4 24.92 5.38
8 -2 -4 26.54 5.04
-8 2 -4 23.99 5.16
-9 2 4 172.67 13.31
-9 -2 -4 186.14 11.84
9 2 -4 188.18 12.29
9 -2 -4 203.89 12.28
-9 2 -4 212.47 12.77
-9 -2 4 203.27 17.4
10 -2 4 49.25 7.56
-10 2 4 52.94 7.45
10 2 -4 39.94 6.17
10 -2 -4 36.06 5.61
-10 2 -4 43.03 6.07
11 2 -4 63.87 6.75
-11 2 4 63.47 7.32
11 -2 4 73.36 7.61
11 -2 -4 62.01 6.39
-11 2 -4 63.91 6.65
-12 2 4 36.31 5.43
-12 2 -4 36.35 4.85
0 3 -4 42.25 3.48
0 -3 -4 51.87 3.43
0 3 -4 44.71 3.6
-1 3 4 2292.66 77.87
-1 -3 -4 2329.43 76.87
1 -3 4 2288.03 78.35
1 3 -4 2314.94 77.53
-1 3 -4 2336.92 76.54
-1 3 -4 2290.57 77.28
-2 3 4 645.76 24.49
-2 -3 -4 628.55 23.01
2 3 -4 654.25 23.97
2 -3 4 636.61 25.2
-2 -3 4 666.18 23.83
-2 3 -4 679.35 23.91
2 3 4 652.15 23.21
3 -3 4 254.68 13.02
-3 3 4 215.65 11.75
3 3 -4 238.9 11.1
-3 -3 -4 232.97 10.15
3 3 4 239.36 9.74
-3 3 -4 244.66 11.21
-3 -3 4 240.69 11.15
-4 3 4 325.15 15.84
-4 -3 -4 311 14.01
4 3 -4 326.64 14.75
4 -3 4 319.03 16.3
4 3 4 359.19 13.42
-4 -3 4 369.81 15.35
-4 3 -4 375.11 15.53
5 -3 4 745.39 31.11
-5 -3 -4 720.56 28.33
-5 3 4 736.49 30.33
5 3 -4 741.52 29
5 3 4 772.07 31.84
-5 -3 4 760.42 29.39
-5 3 -4 781.02 29.68
6 -3 4 376.26 19.6
-6 -3 -4 373.87 16.69
-6 3 4 353.11 18.35
6 3 -4 364.69 17.05
-6 -3 4 356.29 17.4
-6 3 -4 356.75 17.7
6 3 4 364.4 20.44
7 -3 4 126.61 12.25
-7 3 4 119.05 10.19
-7 3 4 117.28 11.02
-7 -3 -4 139.1 9.53
7 3 -4 121.57 9.58
7 3 -4 113.27 8.36
7 3 4 130.47 12.89
7 -3 -4 130.93 8.77
-7 3 -4 130.8 9.53
-7 3 -4 120.94 10.13
8 3 -4 255.36 13.91
-8 3 4 259.16 15.26
-8 3 -4 256.3 14.35
8 -3 -4 250.85 13.7
-9 3 4 96.91 9.87
9 3 -4 110.11 9.34
9 -3 -4 125.93 9.53
-9 3 -4 120.89 10.19
-10 3 4 54.89 7.59
10 -3 4 60.38 7.94
10 3 -4 41.57 6.3
10 -3 -4 52.41 6.51
-10 3 -4 51.18 6.61
11 -3 4 149.23 10.5
11 3 -4 155.91 10.15
-11 3 4 158.91 11.58
-11 3 -4 142.35 10.17
12 3 -4 44.38 7.7
-12 3 4 43.44 6.47
-12 3 -4 48.94 5.95
0 4 -4 2676.28 89.35
0 4 4 2711.17 89.78
0 4 -4 2678.52 89.68
-1 4 4 625.5 22.58
1 4 -4 630.73 22.26
1 -4 4 628.35 23.49
-1 -4 -4 635.29 21.29
-1 4 -4 575.62 21.77
-1 4 -4 574.75 21.25
2 4 -4 740.7 27.06
-2 -4 -4 739.81 25.81
-2 4 4 748.78 27.6
2 -4 4 721.3 28.09
-2 -4 4 738.62 26.46
-2 4 -4 771.57 26.91
2 4 4 758.14 26.6
-2 4 -4 719.3 25.17
3 4 -4 546.08 21.33
-3 -4 -4 544.31 20.03
3 -4 4 569.32 23.05
-3 4 4 545.08 22.05
-3 4 -4 551.9 21.33
-3 -4 4 550.13 20.9
3 4 4 532.95 20.27
-4 4 4 739.44 29.56
4 -4 4 789.62 30.5
-4 -4 -4 738 27.35
4 4 -4 766.82 28.64
-4 -4 4 757.19 28.24
4 4 4 724.07 27.13
-4 4 -4 755.03 28.82
-5 4 4 443.56 20.41
5 -4 4 445.19 20.97
5 4 -4 454.52 19.1
-5 -4 -4 446.96 17.98
-5 4 -4 409.35 19.19
-5 -4 4 433.52 18.86
-6 -4 -4 178.84 10.1
6 -4 4 178.49 13.07
6 4 -4 179.26 10.85
-6 4 4 190.61 12.65
-6 4 -4 171.48 11.66
6 4 4 189.25 14.1
-6 -4 4 183.42 11.46
7 4 -4 263.95 14.12
7 -4 4 238.98 16.48
7 4 -4 247.18 12.98
-7 4 4 249.14 14.32
-7 4 4 251.29 15.67
-7 4 -4 231.14 13.27
7 -4 -4 237.01 12.67
7 4 4 263.15 18.11
-7 4 -4 246.13 14.73
-8 4 4 398.01 19.79
8 4 -4 405.82 18.75
-8 4 -4 386.64 18.75
8 -4 -4 371.81 17.86
-9 4 4 130.41 11.67
9 4 -4 117.44 9.53
9 -4 4 109.09 10.1
-9 4 -4 112.37 10.12
9 -4 -4 100.73 8.91
10 -4 4 68.78 8.04
10 4 -4 70.12 7.87
-10 4 4 73.63 8.44
10 -4 -4 75.43 7.55
-10 4 -4 85.78 8.15
11 4 -4 38.09 5.71
-11 4 4 45.51 6.82
11 -4 4 43.17 6.21
-11 4 -4 51.61 6.41
-12 4 4 69.14 8.06
-12 4 -4 60.03 7.13
0 5 -4 1628.76 54.43
0 5 -4 1632.25 55.06
0 5 4 1597.34 54.9
-1 -5 -4 470.29 17.16
-1 5 4 489.49 18.68
1 5 -4 496.52 18.6
-1 5 -4 489.19 17.7
-1 5 -4 496.59 17.96
-2 5 4 170.75 9.14
2 5 -4 164.41 8.36
-2 -5 -4 159.49 6.79
2 -5 4 167.1 10.2
-2 5 -4 165.07 8.18
2 5 4 162.16 8.13
-2 -5 4 156.69 7.62
-2 5 -4 154.23 6.76
3 -5 4 173.51 10.6
-3 5 4 158.92 9.92
3 5 -4 180.87 9.48
-3 -5 -4 184.09 7.8
-3 5 -4 169.2 9.22
3 5 4 164.56 8.46
-3 -5 4 157.87 8.48
4 5 -4 334.34 14.79
-4 -5 -4 326.77 13.13
4 -5 4 314.8 16.24
-4 5 4 322.79 15.81
-4 5 -4 306.51 14.69
-4 -5 4 319.11 13.99
4 5 4 317.61 13.58
5 -5 4 250.88 14.75
5 5 -4 273.51 13.48
-5 -5 -4 262.59 11.8
-5 5 4 254.71 14.4
-5 5 -4 235.41 13.28
6 -5 4 96 9.98
-6 5 4 95.78 9.96
6 5 -4 103.34 8.29
-6 5 -4 98.31 8.92
7 -5 4 60.9 9.06
7 5 -4 84.5 8.01
-7 5 4 90.22 8.97
7 5 -4 83.89 8.35
-7 5 4 60.64 8.78
7 5 4 73.71 10.42
7 -5 -4 83.27 7.16
-7 5 -4 82.15 8.07
-7 5 -4 80.71 8.89
-8 5 4 57.26 7.97
8 5 -4 55.78 7.14
8 -5 4 49.79 7.24
8 -5 -4 44.96 6.31
-8 5 -4 57.54 7.4
9 -5 4 478.87 22.38
-9 5 4 473.49 23.22
9 5 -4 475.55 21.73
-9 5 -4 493.35 22.17
9 -5 -4 468.75 21.16
10 -5 4 155.45 11.43
10 5 -4 148.21 10.75
-10 5 4 150.21 12.16
10 -5 -4 150.82 10.23
-10 5 -4 174.29 11.5
11 5 -4 265.26 14.03
11 -5 4 256.65 13.88
-11 5 4 275.77 15.47
-11 5 -4 268.97 14.13
-12 5 4 3.86 6.96
-12 5 -4 10.54 6.15
0 6 4 535.37 20.01
0 6 -4 548.45 19.46
0 6 -4 560.06 20.46
-1 6 4 530.16 21.12
1 6 -4 542.99 21.34
-1 6 -4 574.44 20.59
-1 6 -4 579.86 20.5
-1 -6 4 582.44 20.24
1 6 4 565.02 21.52
1 6 4 566.12 20.19
2 6 -4 301.6 13.33
-2 -6 -4 295.53 11.35
-2 6 4 314.71 13.82
-2 -6 4 305.97 12
-2 6 -4 323.42 13.06
2 6 4 312.5 13.42
-2 6 -4 302.09 11.93
-3 6 4 412.59 18.03
3 -6 4 429.34 19.11
-3 -6 -4 395.88 15.23
-3 6 -4 407.47 17.19
3 6 4 434.1 17.12
-3 -6 4 412.09 16.01
4 6 -4 1040.8 40.65
-4 6 4 1106.33 41.62
4 -6 4 1067.66 42.06
4 6 4 1121.57 40.01
-4 6 -4 1202.07 41.14
-5 6 4 321.58 16.92
5 -6 4 325.61 17.36
5 6 -4 328.05 15.86
-5 6 -4 339.8 16.25
6 6 -4 128.31 9.56
6 -6 4 132.68 11.71
-6 6 4 115.86 10.54
-6 6 -4 158.61 10.96
7 -6 4 93.52 10.64
7 6 -4 81.87 7.42
-7 6 4 75.38 8.42
-7 6 4 83.95 9.68
7 6 -4 93.22 8.86
7 -6 4 113.11 9.63
7 6 4 100.31 12.7
-7 6 -4 78.38 8.82
-7 6 -4 65.78 7.51
7 -6 -4 82.93 7.41
-8 6 4 275.11 16.22
8 6 -4 278.41 15.07
8 -6 4 260.38 15.57
-8 6 -4 302.99 15.75
8 -6 -4 287.34 14.53
9 -6 4 170.37 12.63
9 6 -4 201.54 12.49
-9 6 4 169.88 13.34
9 -6 -4 163.62 10.79
-9 6 -4 164.69 11.96
-10 6 4 316.51 17.24
10 -6 4 309.92 16.75
10 6 -4 333.8 16.73
-10 6 -4 318.37 16.45
-11 6 4 112.39 9.99
11 -6 4 81.53 7.72
11 6 -4 95.38 8.51
-11 6 -4 113.1 9.23
0 7 -4 484.15 18.24
0 7 -4 467.13 16.68
0 7 4 441.01 17.27
-1 7 4 269.9 12.76
1 7 -4 269.94 13.15
1 7 4 309.83 11.84
-1 -7 4 323.21 11.71
-1 7 -4 313.76 12.73
1 7 4 330.67 13.88
-1 7 -4 319.91 12.2
2 7 -4 37.97 4.66
-2 -7 -4 43.47 3.73
-2 7 4 33.14 4.65
-2 7 -4 46.58 4.11
2 7 4 44.49 4.96
-2 7 -4 47.02 4.72
3 7 -4 469.52 19.23
-3 7 4 466.95 19.6
-3 7 -4 442.18 18.6
3 7 4 444.82 18.9
-4 7 4 202.56 12.11
4 7 -4 206.12 11.49
-4 7 -4 197.58 11.24
4 7 4 207 10.92
5 -7 4 24.5 5.73
5 7 -4 19.24 4.53
-5 7 4 26.53 5.43
-5 7 -4 21.07 4.56
-6 7 4 17.95 5.03
-6 7 4 21.8 5.43
6 7 -4 24.02 4.72
6 -7 4 26.52 5.44
6 7 -4 22.59 4.89
-6 -7 4 9 4.81
-6 7 -4 15.6 4.61
-6 7 -4 20.01 4.58
7 -7 4 242.91 13.93
-7 7 4 230.69 14.04
7 7 -4 218.9 12.55
7 7 -4 228.1 14.09
-7 7 -4 234.91 13.22
7 -7 -4 214.4 12.07
-8 7 4 167.38 12.59
8 7 -4 175.29 11.62
8 -7 4 175.23 12.48
8 7 4 166.73 13.99
-8 7 -4 152.32 11.56
8 -7 -4 164.66 10.93
9 -7 4 323.9 17.52
-9 7 4 308.08 17.89
9 7 -4 339.37 17.29
9 -7 -4 323.78 16.16
-9 7 -4 322.52 16.8
-10 7 4 132.51 11.26
10 -7 4 151.59 11.01
10 7 -4 144.84 10.87
-10 7 -4 131.25 10.41
-11 7 4 18.17 5.81
11 7 -4 16.22 4.31
11 -7 4 5.02 4.17
-11 7 -4 18.66 5.08
0 8 -4 752.91 27.8
0 8 -4 726.86 25.78
0 8 4 751.51 26.58
-1 8 4 429.7 16.94
1 8 -4 432.92 17.62
-1 8 -4 407.65 15.85
-1 8 -4 417.41 16.86
1 8 4 421.23 17.85
-2 8 4 723.34 27.36
2 8 -4 709.34 27.64
-2 8 -4 701.73 26.15
-2 8 -4 724.77 26.44
2 8 4 730.83 27.88
-3 8 4 188.71 10.78
3 8 -4 183.9 10.56
3 8 4 184.55 10.44
-3 8 -4 176.51 9.83
-4 8 4 95.68 8.44
4 8 -4 88.94 7.86
-4 8 -4 97.75 7.71
4 8 4 94.59 7.66
-5 8 4 697.53 31.08
5 8 -4 731.65 30.51
-5 8 -4 805.76 30.93
5 8 4 771.51 30.12
6 8 -4 28.48 5.84
6 -8 4 36.24 5.66
-6 8 4 39.77 6.82
6 8 -4 36.87 5.95
-6 8 4 42.21 6.05
-6 8 -4 27.61 5.1
-6 -8 4 31.74 5.99
6 -8 -4 29.01 4.68
-6 8 -4 31.65 5.82
-7 8 4 124.7 11.02
7 8 -4 117.35 9.53
7 -8 4 106.37 9.83
7 -8 -4 116.13 8.89
-7 8 -4 128.86 9.91
8 8 -4 44.26 6.89
-8 8 4 45.64 7.42
8 -8 4 41.2 6.91
8 -8 -4 48.84 6.37
8 8 4 37.65 6.19
-8 8 -4 45.8 6.61
9 -8 4 40.99 7.12
9 8 -4 43.15 7.02
-9 8 4 55.42 8.1
-9 8 -4 55.67 7.05
10 -8 4 55.75 7.21
10 8 -4 57.59 7.12
-10 8 4 66.69 7.68
-10 8 -4 54.74 6.91
-11 8 4 89.34 8.73
11 8 -4 85.78 7.78
11 -8 4 51.88 6.2
-11 8 -4 88 7.97
0 9 4 647.48 25.84
0 9 -4 665.29 25.37
1 9 -4 377.4 16.62
-1 9 4 365.8 15.41
1 9 4 393.75 17.08
-1 9 -4 380.96 15.97
2 9 -4 144.53 9.63
-2 9 4 151.55 9.06
2 9 4 179.25 10.3
-2 9 -4 168.25 8.43
-2 9 -4 154.9 8.39
-3 9 4 466.63 20.86
3 9 -4 452.89 20.96
3 9 4 528.97 21.56
-3 9 -4 525.8 20.39
4 9 -4 1001.88 38.69
-4 9 4 1079.69 39.2
-4 9 -4 970.22 37.75
4 9 4 965.83 38.22
5 -9 4 177.44 14.88
-5 9 4 187.96 12.29
5 9 -4 168.93 11.47
-5 9 -4 173.21 11.24
5 9 4 160.89 11.07
6 9 -4 280.93 15.93
-6 9 4 256.17 14.69
6 -9 4 282.72 15.09
-6 9 4 259.93 16.14
6 -9 -4 270.63 13.66
-6 9 -4 263.92 15.43
-6 9 -4 268.16 14.11
-6 -9 4 251.82 15.01
7 9 -4 38.94 6.04
-7 9 4 52.39 7.5
7 -9 4 48.85 7.07
7 -9 -4 41.67 5.81
-7 9 -4 39.62 6.27
8 9 -4 128.61 10.55
-8 9 4 112.07 10.67
8 -9 4 108.7 10.09
8 -9 -4 119.58 9.5
8 9 4 140.32 10.48
-8 9 -4 124.33 10.24
9 -9 4 77.15 8.67
9 9 -4 88.94 9.27
-9 9 4 85.25 9
9 9 4 108.01 9.58
-9 9 -4 106.81 9.22
10 9 -4 60.27 7.21
-10 9 4 54.82 7.12
10 -9 4 54.05 6.99
-10 9 -4 49.49 6.54
11 -9 4 28.73 5.04
11 9 -4 25.14 4.87
-11 9 4 40.29 6.76
-11 9 -4 36.6 5.81
0 10 4 35.56 5.46
0 10 -4 31.76 4.61
1 10 -4 898.48 33.33
-1 10 -4 837.62 32.3
1 10 4 874.45 33.58
2 10 -4 177.99 10.48
-2 10 -4 145.31 8.68
2 10 4 148.62 10.09
3 10 -4 178.26 11.42
-3 10 4 199.73 11.29
-3 10 -4 199.41 10.4
3 10 4 206.8 11.96
-4 10 4 193.51 11.73
4 10 -4 181.05 11.53
-4 10 -4 172.26 10.68
4 10 4 160.77 11.27
5 -10 4 644.4 26.87
-5 10 4 622.34 28.21
-5 10 4 710.61 28.6
5 10 -4 661.58 28.66
5 10 4 665.63 28.21
-5 10 -4 664.37 27.8
5 -10 -4 633.94 26.26
-5 -10 4 628.86 27.12
6 -10 4 78.14 8.08
-6 10 4 80.17 11.18
-6 10 4 81.56 8.62
-6 10 -4 84.23 9.21
6 -10 -4 91.68 8.09
-6 -10 4 99.78 9.37
-6 10 -4 100.27 8.48
7 -10 4 86.14 9.07
-7 10 4 105.28 10.02
7 10 -4 87.33 8.8
7 -10 -4 89.48 8.45
-7 10 -4 81.76 8.28
-8 10 4 175.17 12.9
8 -10 4 159.47 12.59
8 10 -4 186.05 12.54
8 -10 -4 188.54 11.74
-8 10 -4 188.22 11.97
8 10 4 192.04 12.49
-9 10 4 11.29 4.86
9 10 -4 15.42 5.26
9 -10 4 8.33 5.09
-9 10 -4 24.28 5.17
9 10 4 27.38 5.56
10 -10 4 221.88 13.07
-10 10 4 214.61 13.2
10 10 -4 218.2 12.93
-10 10 -4 219.06 12.37
11 -10 4 28.11 5.8
-11 10 4 38.68 6.52
11 10 -4 33.78 5.13
-11 10 -4 36.49 5.79
0 11 -4 0.95 2.75
0 11 4 3.59 3.54
-1 11 4 890.03 34.38
1 11 -4 870.67 34
-1 11 -4 895.22 33.34
1 11 4 851.91 34.24
2 11 -4 564.46 24.08
-2 11 -4 552.15 22.54
2 11 4 565.11 24.23
3 11 -4 1031.41 39.7
3 11 4 1005.01 39.7
4 -11 4 173.67 11.57
4 11 -4 160.41 11.58
4 11 4 190.97 12.31
5 -11 4 33.99 6.15
5 11 -4 28.38 6.16
-5 11 4 34.51 5.58
-5 11 4 33.86 6.19
-5 -11 4 32.26 6.22
5 -11 -4 35.85 5.57
5 11 4 41.93 6.89
-6 11 4 175.02 12.23
6 -11 4 191.6 12.63
-6 -11 4 170.77 13.05
6 -11 -4 161.52 10.73
-6 11 -4 160.55 10.7
-7 11 4 69.88 8.27
7 -11 4 54.45 7.77
7 11 -4 72.25 8.23
-7 11 -4 68.64 7.47
7 -11 -4 67.69 7.47
8 11 -4 15.11 5.17
-8 11 4 16.71 5.46
8 -11 4 19.56 6.03
-8 11 -4 24.24 5.29
8 11 4 14.59 5.19
-9 11 4 121.31 10.21
9 11 -4 152.9 11.13
9 -11 4 128.03 10.93
9 11 4 110.52 9.98
-9 11 -4 108.19 9.16
-10 11 4 69.76 7.18
10 -11 4 53.5 6.64
10 11 -4 68.23 7.37
-10 11 -4 67.69 6.84
-11 11 4 55.09 7.15
11 11 -4 43.84 6.07
-11 11 -4 52.27 6.94
0 12 4 339.99 16.95
0 12 -4 332.11 16.1
-1 12 4 86.99 8.3
1 12 -4 85.15 7.87
1 12 4 84.22 8.25
-1 12 -4 91.35 7.67
2 12 -4 571.09 25.49
-2 12 4 567.93 25.47
2 12 4 642.83 26.09
3 12 -4 18.5 4.86
3 -12 4 10.15 4.91
3 12 4 9.34 4.35
4 12 -4 193.29 12.84
4 -12 4 196.41 12.21
-4 12 -4 165.49 10.62
4 -12 -4 154.97 10.77
4 -12 -4 177.64 11.13
4 12 4 182.47 12.5
-4 -12 4 163.88 11.72
5 -12 4 135.34 10.94
-5 -12 4 142.76 11.33
5 -12 -4 124.87 9.95
-5 12 -4 127.82 9.31
5 12 4 131.15 11.67
5 -12 -4 138.01 9.8
-6 12 4 33.41 6.19
6 -12 4 32.12 6.54
-6 -12 4 28.32 6.73
-6 12 -4 21.3 4.64
6 -12 -4 18.52 5
7 12 -4 5.11 4.64
-7 12 4 22.76 5.55
7 -12 4 16.77 5.88
7 -12 -4 7.23 4.48
-7 12 -4 18.35 4.7
8 -12 4 68.16 8.17
-8 12 4 73.63 8.18
8 12 -4 80.12 8.92
-8 12 -4 74.32 7.51
8 12 4 55.19 7.83
9 12 -4 94.7 9.04
9 -12 4 75.95 8.36
-9 12 4 88.17 8.06
9 12 4 85.82 8.68
-9 12 -4 105.31 8.36
-10 12 4 252.97 13.06
10 12 -4 251.77 13.34
10 -12 4 244.86 13.63
-10 12 -4 254.02 12.49
0 13 4 179.73 11.83
0 13 -4 160.75 10.78
1 13 -4 245.14 13.88
-1 13 4 252.32 14.61
1 13 4 236.17 14.14
-1 13 -4 233.25 13.22
2 13 -4 592.31 26.35
-2 13 4 632.88 26.75
2 -13 4 580.08 24.7
-2 -13 -4 579.4 24.88
-2 13 -4 603.81 25.05
2 13 4 611.44 26.58
2 -13 -4 585.72 25.02
3 13 -4 472.46 22.09
3 -13 4 454.59 20.46
-3 13 4 474.48 21.94
3 13 4 466.13 22.25
3 -13 -4 419.16 19.84
-3 13 -4 453.14 20.32
-3 -13 4 448.5 20.7
3 -13 -4 422.06 20
4 13 -4 39.84 8.95
4 -13 4 25.61 5.79
-4 13 4 35.64 6.18
4 -13 -4 38.26 6.15
4 -13 -4 35.64 5.65
-4 13 -4 31.49 5.29
4 13 4 31.08 6.36
-4 -13 4 40.16 6.71
5 -13 4 63.52 8.04
5 -13 -4 56.2 7.06
5 -13 -4 71.8 7.83
-5 -13 4 73.29 8.55
-5 13 -4 64.08 6.95
6 -13 4 33.99 6.68
-6 -13 4 46.08 7.78
6 -13 -4 48.5 6.67
-7 13 4 187.74 12.14
7 -13 4 168.48 12.97
7 13 -4 169.04 12.24
-7 13 -4 185.2 11.27
8 13 -4 91.81 9.53
-8 13 4 98.14 8.85
8 -13 4 84.82 9.16
-8 13 -4 117.22 8.73
8 13 4 90.7 9.66
-9 13 4 158.59 10.41
9 13 -4 182.05 11.65
9 -13 4 174.53 12.06
-9 13 -4 160.93 9.86
9 13 4 122.85 10.52
-10 13 4 59.51 5.62
10 -13 4 55.65 6.95
10 13 -4 61.57 6.59
-10 13 -4 51.05 5.21
0 -14 -4 7.77 4.21
0 14 -4 5.14 3.74
0 14 4 10.23 4.76
0 14 -4 8.76 3.76
0 -14 -4 8.45 4.36
0 -14 4 10.41 4.15
-1 -14 -4 158.85 11.3
1 14 -4 162.71 10.4
1 -14 4 156.01 10.82
-1 14 4 169.14 12.06
1 14 -4 161.88 11.8
-1 14 -4 161.07 10.74
-1 -14 4 165.44 11.1
1 -14 -4 164.46 11.63
1 14 4 180.22 12.28
1 -14 -4 169.86 11.17
-1 14 -4 168.38 11.17
-2 14 4 53.4 7.55
2 -14 4 54.18 6.87
2 14 -4 45.95 6.04
2 14 -4 47.25 7.15
-2 14 -4 65.49 7.22
2 14 4 53.38 7.9
2 -14 -4 61.45 7.62
2 -14 -4 53.74 6.53
-2 -14 4 63.7 7.41
3 -14 4 48.45 6.9
-3 14 4 49.02 7.47
3 14 -4 32.59 7.45
3 14 4 43.49 7.24
-3 14 -4 43.5 5.98
3 -14 -4 47.9 6.53
-3 -14 4 37.91 6.33
3 -14 -4 51.49 6.8
4 -14 4 500.94 22.78
4 -14 -4 500.87 22.35
-4 14 -4 505.63 22.43
-4 -14 4 495.93 23.05
4 -14 -4 497.23 22.14
5 -14 4 94.47 9.24
5 -14 -4 115.47 9.68
5 -14 -4 103.11 9.56
-5 14 -4 104.2 9.14
-5 -14 4 110.44 10.4
6 -14 4 26.1 6.53
6 -14 -4 30.59 5.85
7 14 -4 191.99 13.12
7 -14 4 215.24 14.14
-8 14 4 39.49 6.96
8 -14 4 39.33 6.76
8 14 -4 48.1 6.99
8 14 4 35.84 6.51
-9 14 4 91.71 7.71
9 14 -4 83.49 8.02
9 -14 4 99.67 8.81
-9 14 -4 80.04 7.64
9 14 4 82.74 7.98
10 14 -4 131.37 9.91
0 15 4 10.59 4.59
0 15 -4 10.19 4.42
0 -15 -4 12.02 4.76
0 15 -4 13.01 4.35
0 -15 4 15.3 4.85
-1 15 4 120.59 10.75
-1 -15 -4 117.03 10.15
1 -15 4 128.88 10.01
1 15 -4 110.35 10.5
1 15 -4 110.4 8.92
1 15 4 116.7 10.9
1 -15 -4 114.66 10.14
-1 15 -4 122.05 9.66
-1 -15 4 123.11 10.07
1 -15 -4 118.16 10.3
2 15 -4 21.84 4.73
2 -15 4 23.86 5.45
-2 -15 4 22.62 5.57
2 -15 -4 21.74 5.24
-2 15 -4 21.45 4.81
2 -15 -4 30.34 6.19
3 -15 4 206.53 13.46
-3 -15 4 233.31 14.12
3 -15 -4 221.78 13.71
-3 15 -4 225.82 13.33
3 -15 -4 214.64 13.19
4 -15 4 134.9 11.35
-4 15 -4 129.81 10.12
4 -15 -4 126.25 10.28
4 -15 -4 135.8 10.74
-4 -15 4 134.53 11.57
5 -15 4 381.95 19.17
-5 -15 4 361.86 19.25
5 -15 -4 361.92 18.18
5 -15 -4 362.96 18.31
-5 15 -4 370.32 18.06
6 -15 4 228.64 14.72
6 -15 -4 213.02 14.8
6 -15 -4 228.97 13.43
7 -15 4 12.99 5.57
7 15 -4 10.61 4.69
8 -15 4 164 12.42
8 15 -4 149.06 11.08
8 15 4 163.4 11.63
9 15 -4 17.31 4.77
9 -15 4 12.28 5.25
9 15 4 17.51 4.43
0 -16 -4 218.1 13.62
0 -16 4 215.05 13.37
0 16 -4 227.76 13.26
-1 -16 -4 214.87 13.84
1 16 -4 231.35 13.25
1 -16 4 202.65 13.09
-1 16 -4 238.68 13.83
1 -16 -4 233.66 14.03
-1 -16 4 231.29 13.7
2 -16 4 43.21 6.88
2 16 -4 24.78 4.99
-2 -16 4 34.09 6.41
-2 16 -4 20.56 5.19
2 -16 -4 33.06 6.32
2 -16 -4 31.69 6.55
3 -16 4 16.69 5.64
-3 16 -4 22.65 5.5
3 -16 -4 21.23 5.58
3 -16 -4 13.56 5.14
4 -16 4 42.76 7.1
-4 -16 4 41.23 7.01
-4 16 -4 43.57 6.65
4 -16 -4 44.12 6.6
4 -16 -4 45.51 6.98
5 -16 4 93.01 9.45
-5 16 -4 78.38 8.3
5 -16 -4 87.74 8.95
5 -16 -4 87.44 8.36
6 -16 4 135.99 11.76
-6 16 -4 141.4 10.31
6 -16 -4 133.67 10.61
7 -16 4 36.02 6.9
7 16 -4 42.83 6.36
8 -16 4 74.22 8.35
8 16 -4 71.49 7.56
8 16 4 71.4 7.78
9 16 -4 127.78 9.97
9 -16 4 122.26 10.01
9 16 4 110.21 7.95
0 -17 4 203.32 13.56
0 -17 -4 206 13.91
0 17 -4 228.64 13.63
-1 -17 -4 503.38 23.21
1 -17 4 472.88 22.53
1 17 -4 513.12 22.89
1 -17 -4 517.85 23.09
-1 17 -4 525.12 23.51
-1 -17 4 509.97 22.87
2 17 -4 17.35 4.66
2 -17 4 12.87 5.43
2 -17 -4 14.09 5.72
-2 17 -4 12.55 4.91
-2 -17 4 16.73 5.46
3 -17 4 23.58 5.94
-3 17 -4 11.09 4.97
3 -17 -4 19.61 5.79
3 -17 -4 22.08 5.92
4 -17 4 151.85 12.27
4 -17 -4 156.44 11.52
-4 17 -4 136.96 11.11
4 -17 -4 137.5 10.9
5 -17 4 146.66 12.44
5 -17 -4 131.04 10.9
-5 17 -4 146.37 10.7
5 -17 -4 140.73 11
6 -17 4 149.73 12.53
6 17 -4 144.96 11.29
6 -17 -4 163.55 11.53
-6 17 -4 158.8 10.27
7 -17 4 143.5 11.62
7 17 -4 124.65 9.9
8 17 -4 34.23 5.28
8 -17 4 38.18 6.6
8 17 4 36.24 5.34
0 -18 -4 552.17 24.72
0 -18 4 512.01 23.97
0 18 -4 560.3 24.54
1 18 -4 89.38 8.66
1 -18 4 115.9 10.27
-1 -18 4 85.67 9.15
1 -18 -4 89.95 9.35
-1 18 -4 77.93 8.63
2 -18 4 69.93 8.14
2 18 -4 63 7.27
2 -18 -4 76.94 8.46
-2 18 -4 70.99 8.19
3 -18 4 28.31 6.39
-3 18 -4 26.86 6.1
3 -18 -4 25.04 6.53
4 -18 4 87.52 9.49
4 -18 -4 85.39 8.9
4 -18 -4 98.41 9.22
-4 18 -4 89.46 9.1
5 -18 4 10.8 5.41
-5 18 -4 10.71 4.31
5 -18 -4 14.45 5.21
6 -18 4 171.99 12.59
6 18 -4 156.19 10.99
-6 18 -4 155.23 9.92
7 -18 4 0.36 4.96
7 18 -4 6.45 3.58
8 -18 4 44.15 7.86
8 18 -4 50.28 6.53
8 18 4 42.57 5.21
0 -19 -4 37 7.25
0 -19 4 34.92 6.55
0 19 -4 37.85 6.35
1 -19 4 543.75 24.81
1 19 -4 569.4 24.46
-1 19 -4 553.7 24.97
1 -19 -4 566.17 25.01
1 19 4 541.78 24.2
-1 -19 4 523.27 24.33
2 19 -4 10 4.11
2 -19 4 2.69 5.32
2 -19 -4 24.93 6.17
-2 19 -4 3.74 4.27
3 -19 4 101.83 9.71
-3 19 -4 85.05 9.06
3 -19 -4 104.8 9.45
4 -19 4 68.73 7.91
-4 19 -4 52.04 7.05
4 -19 -4 53.21 7.34
5 -19 4 306.75 16.46
5 -19 -4 311.28 15.79
-5 19 -4 301.61 15.39
6 19 -4 43.14 5.98
6 -19 4 49.01 7.12
-6 19 4 48.72 6.05
-6 19 -4 51.92 5.66
7 19 -4 30.39 5.05
7 19 4 26.51 4.79
0 20 -4 366.95 18.35
0 20 4 357.47 18.41
0 -20 4 359.68 18.29
1 20 -4 69.02 7.68
1 -20 4 69.64 8.15
-1 -20 4 62.35 7.94
1 20 4 63.12 7.26
1 -20 -4 70.66 8.46
-1 20 -4 59.46 7.48
2 20 -4 109.51 9.32
2 -20 4 114.15 10.51
-2 20 -4 111.28 10.07
2 -20 -4 112.35 10
3 -20 4 8.72 5.46
3 -20 -4 6.65 5.01
-3 20 -4 1.72 3.82
-4 20 4 35.51 6.25
4 -20 4 54.05 7.6
4 -20 -4 49.11 6.65
-4 20 -4 48.53 6.34
-5 20 4 109.81 9.38
5 -20 4 131.32 10.73
5 20 -4 103.64 8.79
-5 20 -4 104.84 8.52
5 -20 -4 99.83 8.16
6 20 -4 82.98 7.29
-6 20 4 91.58 7.77
6 -20 4 99.14 9.55
-6 20 -4 83.75 6.71
7 20 -4 54.78 8.35
7 20 4 50.83 5.83
0 21 -4 35.04 5.9
0 21 4 31.29 5.59
0 -21 4 31.37 6.47
1 21 -4 157.3 10.51
-1 21 4 149.73 11.34
1 -21 4 142.9 11.96
-1 21 -4 135.54 10.83
-2 21 4 43.88 6.72
2 -21 4 51.45 7.61
-2 21 -4 34.76 5.88
2 -21 -4 56.02 7.49
3 -21 4 86.61 9.25
-3 21 4 84.78 8.52
-3 21 -4 73.82 7.8
3 -21 -4 69.86 7.64
-4 21 4 37.26 5.93
4 -21 4 44.38 8.1
-4 21 -4 34.16 5.42
4 -21 -4 44.01 6.08
-5 21 4 32.92 5.05
5 -21 4 28.28 7.28
5 21 -4 24.39 4.4
5 -21 -4 27.52 4.82
-5 21 -4 25.42 4.34
-6 21 4 86.06 9.02
6 21 -4 91.67 8.28
0 22 4 9.35 3.94
0 22 -4 8.99 3.94
1 -22 4 110.61 9.61
1 22 -4 103.22 8.3
-1 22 4 97.6 8.81
-1 22 -4 90.14 8.73
-2 22 4 32.94 5.57
2 -22 4 28.7 6.6
-2 22 -4 25.26 5.08
3 -22 4 204.08 13.2
-3 22 4 190 11.79
-3 22 -4 195.1 11.58
3 -22 -4 191.63 12.19
4 -22 4 26.86 7.05
-4 22 4 27.41 5.03
-4 22 -4 26.62 4.75
4 -22 -4 25.32 4.98
-5 22 4 128.35 9.89
-5 22 -4 109.96 8.58
0 23 -4 62.87 6.17
0 23 4 52.38 5.88
-1 23 4 9.02 3.48
1 23 -4 5.87 3.07
-1 23 -4 4.18 3.34
-2 23 4 42.96 5.45
2 -23 4 45.51 7.16
-2 23 -4 49.83 5.78
3 -23 4 127.79 10.73
-3 23 4 104.99 8.99
-3 23 -4 105.74 9.17
0 24 -4 62.35 5.73
-1 24 4 7.01 3.45
-1 24 -4 0.07 3.26
0 0 -5 -0.29 1.56
0 0 -5 0.52 1.85
0 0 5 2.08 2.05
1 0 -5 122.39 6.21
1 0 5 116.86 7.44
-1 0 -5 119.62 6.06
-1 0 5 114.33 6.86
-2 0 -5 827.96 29.13
2 0 5 810.48 30.67
2 0 -5 819.36 29.31
-2 0 5 819.25 30.11
3 0 -5 477.62 18.67
3 0 5 469.67 20.52
-3 0 -5 489.84 18.6
-3 0 5 506.69 19.83
3 0 -5 455.33 16.65
4 0 -5 627.49 23.89
4 0 5 605.09 26.27
-4 0 5 609.03 24.97
-4 0 -5 620.22 23.94
-5 0 -5 82.19 7.28
5 0 -5 87.56 7.22
-5 0 5 85.47 8.54
5 0 5 100.2 10.36
6 0 -5 297.73 14.55
-6 0 5 291.78 16
6 0 5 299.9 17.79
-6 0 -5 279.08 14.74
-7 0 -5 -1.11 3.15
-7 0 5 1.23 4.01
7 0 5 2.22 4.77
7 0 -5 -1.66 3.12
-7 0 -5 0.63 2.95
-7 0 5 4.66 4.05
7 0 -5 -0.81 2.74
-8 0 5 152.46 11.81
8 0 -5 159.11 10.57
-8 0 -5 160.12 10.51
-9 0 5 21.75 5.77
9 0 -5 25.09 5.34
-9 0 -5 25.67 5.22
-10 0 5 -3.16 4.16
-10 0 -5 5.53 3.78
10 0 -5 2.96 3.72
11 0 -5 15.81 4.17
11 0 5 13.74 5.31
-11 0 -5 16.07 3.96
-11 0 5 14.29 4.71
12 0 5 98.4 7.99
0 1 -5 2713.97 91.04
0 1 -5 2808.98 91.34
0 -1 -5 2883.47 91.35
0 -1 5 2599.54 91.52
0 1 5 2705.5 91.42
-1 -1 -5 1046.93 35.37
1 1 -5 1066.05 35.61
1 -1 5 1055.72 36.65
-1 1 5 995.76 34.2
-1 1 5 1052.91 36.26
1 -1 -5 1007.4 35.61
-1 -1 5 1042.21 36.15
-1 1 -5 1020.72 35.54
-1 1 -5 1013 34.48
1 1 5 998.48 36.41
2 1 -5 664.62 24.64
-2 -1 -5 676.51 24.36
2 -1 5 688.82 26.34
-2 1 5 663.59 25.51
2 -1 -5 663.45 24.6
2 1 5 692.85 26.22
2 1 5 662.48 23.24
-2 -1 5 723.92 25.54
-2 1 -5 686.6 24.68
-3 1 5 463.73 19.58
3 1 -5 453.66 18.44
-3 -1 -5 469.13 18.28
3 -1 5 451.24 20.38
3 -1 -5 481.69 18.54
3 1 5 461.55 16.27
-3 -1 5 495.65 19.56
3 1 5 503.64 20.89
-3 1 -5 477.21 18.55
-4 -1 -5 619.39 23.8
-4 1 5 627.28 25.41
4 -1 5 607.42 26.14
4 1 -5 603.32 23.99
-4 -1 5 612.08 24.99
-4 1 -5 642.88 24.3
4 -1 -5 639.64 24.05
4 1 5 618.85 26.38
-5 1 5 1061.93 39.9
5 -1 5 1082.92 41.41
-5 -1 -5 1059.32 38.38
5 1 -5 1061.5 38.5
-5 1 -5 1022.92 38.62
5 1 5 1026.29 41.18
-5 -1 5 995.34 39.13
5 -1 -5 984.39 38.06
-6 -1 -5 79.04 7.32
-6 1 5 76.12 8.48
6 -1 5 61.1 8.51
6 1 -5 69.46 6.87
6 1 5 58.79 8.64
-6 -1 5 66.3 7.71
-6 1 -5 61.81 6.91
6 -1 -5 54.87 6.57
7 1 -5 78.09 7.95
-7 -1 -5 77.98 7.23
7 -1 5 85.78 10.92
-7 -1 -5 71.59 7.76
7 1 -5 95.61 8.46
-7 1 5 80.42 9.33
-7 1 5 91.18 8.7
-7 -1 5 81.55 9.18
-7 1 -5 72.74 8.07
-7 -1 5 74.07 8.24
7 -1 -5 79.65 7.01
7 1 5 94.93 11.88
-7 1 -5 79.88 7.46
8 1 -5 2.44 3.72
-8 -1 -5 1.51 3.31
-8 1 5 10.25 4.69
-8 -1 5 5.43 4.47
8 -1 -5 10.6 4.22
-8 1 -5 5.6 3.79
-9 -1 -5 39.09 5.82
-9 1 5 38.28 7.02
9 1 -5 33.12 6.01
-9 1 -5 52.17 6.61
-9 -1 5 36.99 6.66
9 -1 -5 55.69 7.01
-10 -1 -5 79.15 7.37
10 1 -5 75.95 7.92
-10 1 5 91.57 9.14
-10 1 -5 91.03 8.16
10 -1 -5 83.29 8.07
-10 -1 5 82.06 8.32
-11 1 5 160.96 11.06
11 -1 5 154.45 11.06
11 1 -5 148.51 9.94
11 1 5 146.92 11.12
11 -1 -5 143.81 9.65
-11 1 -5 145.49 9.7
12 1 -5 18.54 4.69
12 -1 5 27.94 5.47
12 1 5 17.74 5.2
0 -2 -5 224.1 9.48
0 2 -5 244.94 9.74
0 -2 5 232.54 10.3
0 2 -5 246.65 9.33
1 2 -5 1648.74 55.27
-1 2 5 1583.45 53.99
-1 2 5 1634.88 55.88
1 -2 5 1679.32 56.38
-1 -2 -5 1667.85 54.89
-1 2 -5 1580.75 54.11
-1 2 -5 1610.28 55.16
-2 -2 -5 336.95 12.43
2 2 -5 330.84 12.91
2 -2 5 360.18 14.98
-2 2 5 329.88 13.8
2 2 5 279.83 11.62
2 -2 -5 276.39 12.74
-2 2 -5 285.04 12.6
-2 -2 5 296.29 13.29
-3 -2 -5 561.67 20.62
3 -2 5 579.36 23.14
3 2 -5 569.61 21.21
-3 2 5 561.07 22.17
3 -2 -5 524.81 20.92
-3 2 -5 551.87 21.15
3 2 5 503.45 19.19
-3 -2 5 537.69 21.58
4 2 -5 828.74 30.61
4 -2 5 782.94 32.31
-4 2 5 839.07 32.02
-4 -2 -5 806.13 29.97
4 2 5 839.86 33.1
-4 -2 5 821.86 31.26
4 -2 -5 801.79 30.41
-4 2 -5 817.92 30.73
-5 2 5 678.62 27.57
5 2 -5 642.37 25.85
-5 -2 -5 651.94 25.46
5 -2 5 607.32 27.92
-5 2 -5 666.19 26.32
5 2 5 695.59 29.26
-5 -2 5 624.26 26.41
-6 -2 -5 1309.64 49.05
-6 2 5 1352.87 51.29
6 2 -5 1365.65 49.73
6 -2 5 1336.79 52.42
-6 -2 5 1368.22 50.49
6 2 5 1351.51 53.28
-6 2 -5 1350.14 50.08
7 -2 5 9.4 5.48
7 2 -5 10.45 4.09
-7 -2 -5 13.69 4.02
-7 2 5 11.27 4.64
7 2 -5 13.48 4.33
-7 2 5 6.86 4.62
-7 -2 -5 12.43 3.68
7 -2 -5 19.05 4.62
-7 2 -5 17.56 4.78
-7 -2 5 13.65 5.64
-7 -2 5 10.76 4.69
7 2 5 13.13 6.15
-7 2 -5 10.28 4.16
-8 2 5 210.32 13.66
-8 -2 -5 204.76 11.95
8 2 -5 238.21 12.84
-8 -2 5 210.75 13.19
-8 2 -5 194.57 12.4
8 -2 -5 201.35 12.17
-9 -2 -5 278.67 14.42
9 2 -5 293.89 15.32
-9 2 5 278.83 16.53
9 -2 -5 277.16 14.86
-9 -2 5 251.88 17.45
-9 2 -5 271.22 15
-10 2 5 45.36 7.27
10 -2 5 29.94 6.49
10 2 -5 44.65 6.4
10 -2 -5 37.89 5.76
-10 2 -5 42.76 6.03
-11 2 5 67.96 7.56
11 -2 5 73.22 7.71
11 2 -5 58.46 6.69
11 -2 -5 67.75 6.68
-11 2 -5 71.03 6.88
-12 2 5 24.64 5.74
12 -2 5 36.54 7.17
12 2 -5 34.49 5.33
-12 2 -5 40.85 5.19
0 -3 -5 3131.36 102.89
0 3 -5 3133.43 103.01
0 3 -5 3025.22 102.91
1 -3 5 1318.36 46.04
-1 -3 -5 1321.16 44.35
1 3 -5 1247.05 44.51
1 3 -5 1359.25 45.02
-1 3 5 1287.58 45.41
-1 3 -5 1310.66 44.77
-1 3 -5 1310.68 43.86
-2 3 5 338.56 15.6
2 3 -5 367.16 14.98
-2 -3 -5 386.03 14.32
2 -3 5 362.47 16.65
-2 -3 5 394.47 15.44
2 3 5 383.02 14.39
-2 3 -5 386.88 15.03
3 3 -5 665.16 25.73
-3 3 5 643.67 26.48
3 -3 5 712.44 27.71
-3 -3 -5 679.35 24.88
3 3 5 694.3 24.4
-3 3 -5 686.09 25.84
-3 -3 5 722.44 26.11
4 -3 5 801.58 31.85
-4 -3 -5 770.58 29.07
-4 3 5 814.37 31.33
4 3 -5 794.79 30.01
-4 3 -5 770.98 30.01
-4 -3 5 814.49 30.36
-5 3 5 61.24 7.48
-5 -3 -5 48.28 5.26
5 -3 5 48.75 7.54
5 3 -5 41.77 5.45
-5 3 -5 49.75 5.82
-5 -3 5 59.42 6.54
5 3 5 59.09 8.36
6 3 -5 146.82 9.71
6 -3 5 130.66 11.83
-6 -3 -5 141.97 9.09
-6 3 5 147.93 11.44
-6 3 -5 134.52 10.01
-6 -3 5 123.77 9.84
6 3 5 133.4 12.68
7 3 -5 60.39 6.54
-7 3 5 66.17 7.82
7 3 -5 75.15 8.23
-7 -3 -5 59.96 6.92
7 -3 5 63.34 9.46
-7 3 5 64.09 8.58
7 3 5 71.23 10.74
-7 3 -5 66.14 7.28
7 -3 -5 70.17 7.05
-7 3 -5 65.77 8.21
8 3 -5 203.85 12.18
-8 3 5 209.69 13.76
8 -3 -5 210.12 12.2
-8 3 -5 188.77 12.36
-9 3 5 278.05 16.24
9 3 -5 226.36 13.84
9 -3 -5 249.86 14.07
-9 3 -5 266.4 14.6
10 -3 5 445.26 21.03
10 3 -5 448.01 20.45
-10 3 5 435.69 21.82
10 -3 -5 425.5 19.8
-10 3 -5 444.74 20.15
11 3 -5 29.08 5.36
11 -3 5 34.88 5.78
-11 3 5 31.61 6.11
11 -3 -5 33.67 5.02
-11 3 -5 33.9 5.21
12 3 -5 35.12 6.8
-12 3 5 29.05 6.24
-12 3 -5 33.89 5.54
0 4 5 3355.5 114.35
0 4 -5 3397.15 114
0 4 -5 3529.52 113.95
-1 4 5 323.83 14.33
1 4 -5 325.9 13.36
-1 -4 -5 327.74 13.06
1 -4 5 316.16 14.92
1 4 -5 354.13 14.09
-1 4 -5 391.18 13.06
-1 4 -5 417.5 13.97
-2 -4 -5 241.69 10.19
2 -4 5 239.35 12.93
-2 4 5 225.65 11.88
2 4 -5 252.18 11.6
-2 -4 5 286.43 11.54
-2 4 -5 273.59 11.26
-2 4 -5 256.65 9.2
2 4 5 260.77 10.92
3 -4 5 2907.18 96.18
-3 4 5 2807.78 95.3
-3 -4 -5 2799.37 93.12
3 4 -5 2727.93 94.29
-3 4 -5 2778.56 94.28
3 4 5 2705.64 93.22
-3 -4 5 2709.02 93.95
4 -4 5 318.38 16.29
-4 4 5 304.81 15.44
-4 -4 -5 302.57 12.96
4 4 -5 320.55 14.35
-4 4 -5 309.84 14.39
-4 -4 5 299.46 14.06
4 4 5 285.88 12.42
-5 4 5 97.27 9.23
5 -4 5 70.79 8.48
5 4 -5 87.81 7.28
-5 -4 -5 83.46 6.44
-5 -4 5 92.71 7.68
-5 4 -5 95.94 8.1
-6 4 5 67.02 8.15
6 -4 5 70.14 8.9
6 4 -5 75.41 7.32
-6 -4 -5 65.42 6.34
6 4 5 79.58 10.84
-6 4 -5 71.88 7.67
7 4 -5 423.77 19.92
7 -4 5 429.69 22.89
7 4 -5 414.27 18.67
-7 4 5 409.2 19.85
-7 4 5 382.01 21.21
7 -4 -5 402.33 18.33
7 4 5 440.75 24.35
-7 -4 5 400.22 19.28
-7 4 -5 405.12 20.37
-7 4 -5 397.22 18.63
-8 4 5 35.99 6.58
8 4 -5 23.25 5.38
-8 4 -5 34.08 5.93
8 -4 -5 29.93 5.43
9 4 -5 644.86 27.46
-9 4 5 649.68 29
9 -4 5 695.39 28.61
-9 4 -5 627.51 27.23
9 -4 -5 637.88 27.06
-10 4 5 18.98 5.99
10 4 -5 14.24 4.66
10 -4 5 20.1 5.99
10 -4 -5 22.39 4.86
-10 4 -5 20.57 4.9
11 4 -5 14.53 4.38
-11 4 5 13.56 5.36
11 -4 5 8.6 4.57
-11 4 -5 25.42 5.04
11 -4 -5 13.51 5.74
-12 4 5 2.64 6.43
-12 4 -5 9.72 5.56
0 5 -5 2062.69 68.58
0 5 -5 2030.61 68.95
0 5 5 2032.86 69.16
1 5 -5 1442.19 49.5
1 5 -5 1470.46 50.48
-1 5 5 1461.92 50.8
-1 -5 -5 1480.12 49.35
-1 5 -5 1473.54 49.96
-1 5 -5 1445.31 49.53
-2 5 5 661.86 25.72
2 -5 5 651.68 26.58
-2 -5 -5 653.14 23.64
2 5 -5 670.91 25.17
-2 5 -5 656.13 23.19
-2 -5 5 664.36 24.55
2 5 5 708.47 24.99
-2 5 -5 698.17 24.85
3 5 -5 14.67 3.67
-3 -5 -5 12.27 2.38
-3 5 5 11.27 3.82
3 -5 5 15.64 5.05
3 5 5 10.41 2.49
-3 5 -5 11.14 3.18
-3 -5 5 8.62 3.01
4 -5 5 162.02 11.66
-4 5 5 159.93 10.85
-4 -5 -5 173.15 8.44
4 5 -5 174.92 10.11
-4 5 -5 160.71 9.93
-4 -5 5 174.39 9.45
4 5 5 170.43 8.6
-5 5 5 1058.88 40.93
-5 -5 -5 1043.66 37.77
5 5 -5 1068.26 39.61
5 -5 5 1021.62 41.32
-5 5 -5 1052.24 39.77
-6 5 5 553.27 25.84
6 5 -5 565.52 24.42
6 -5 5 555.12 26.44
-6 5 -5 580.13 24.91
-7 5 5 67.64 8.85
-7 5 5 61.84 7.79
7 -5 5 81.12 10.46
7 5 -5 67.65 8.09
7 5 -5 68.18 7.12
-7 5 -5 83.09 8.22
-7 -5 5 76.1 7.93
7 5 5 73.42 10.94
7 -5 -5 83.63 7.84
-7 5 -5 80.2 9.07
-8 5 5 245.14 15.49
8 5 -5 259.97 14.1
8 -5 5 266 15.44
8 -5 -5 241.86 13.64
-8 5 -5 260.73 14.39
9 5 -5 115.4 10.02
9 -5 5 136.11 11.47
-9 5 5 108.67 11.12
-9 5 -5 129.04 10.42
9 -5 -5 138.08 9.87
10 5 -5 23.69 5.21
-10 5 5 26.34 6.25
10 -5 5 23.6 5.88
10 -5 -5 22.92 4.79
-10 5 -5 22.34 5.16
11 -5 5 69.88 7.5
11 5 -5 64.38 7.25
-11 5 5 66.27 8.1
-11 5 -5 80.88 7.78
0 6 5 492.89 19.34
0 6 -5 527.81 19.67
0 6 -5 533.19 18.89
-1 6 5 64.79 5.62
1 6 -5 69.08 5.63
-1 6 -5 64.26 4.78
-1 6 -5 63.06 4.53
-2 -6 -5 753.89 26.95
2 6 -5 781.16 28.95
-2 6 5 775.42 29.24
-2 6 -5 799.61 28.39
-2 6 -5 764.72 27.06
2 6 5 794.2 28.85
-2 -6 5 765.74 27.73
-3 -6 -5 1741.49 59.41
3 6 -5 1804.21 61.75
3 -6 5 1823.77 63.25
-3 6 5 1815.66 62.46
-3 -6 5 1718.01 60.2
3 6 5 1695.31 60.95
-3 6 -5 1710.22 61.16
4 -6 5 1518.96 53.22
4 6 -5 1413.08 51.21
-4 6 5 1434.83 52.17
-4 6 -5 1413.19 51.05
4 6 5 1319.78 49.87
5 -6 5 137.62 11.14
5 6 -5 128.94 9.24
-5 6 5 120.45 10.24
-5 6 -5 114.37 9.15
-6 6 5 878.53 36.13
6 6 -5 856.15 33.13
6 -6 5 884.8 36.79
6 6 -5 896.52 34.75
6 -6 5 835.14 33.5
-6 6 5 837.37 34.07
-6 6 -5 869.14 34.95
-6 6 -5 839.86 33.22
-7 6 5 155.63 11.66
7 6 -5 167.78 10.6
7 -6 5 137.65 11.16
7 -6 5 137.13 12.84
7 6 -5 146.26 11.14
7 6 5 134.32 16.58
7 -6 -5 149.11 9.8
-7 6 -5 162.65 10.68
-7 -6 5 155.16 11.93
8 -6 5 112.14 10.54
-8 6 5 109.9 10.77
8 6 -5 87.76 8.77
-8 6 -5 111.66 9.56
8 -6 -5 103.36 8.87
-9 6 5 280.49 16.84
9 -6 5 267.41 15.81
9 6 -5 285.88 15.38
9 -6 -5 250.03 14.28
-9 6 -5 269.69 15.08
10 -6 5 204.23 13.44
-10 6 5 221.92 14.56
10 6 -5 212 13.05
-10 6 -5 230.12 13.03
10 -6 -5 219.16 12.54
11 -6 5 43.25 6.32
-11 6 5 58.45 7.75
11 6 -5 42.95 6.03
-11 6 -5 62.56 7.07
0 7 -5 2386.74 80.17
0 7 5 2363.65 80.95
0 7 -5 2434.8 81.36
-1 7 5 2369.06 79.54
1 7 -5 2319.3 79.58
1 7 5 2284.16 79.74
-1 7 -5 2305.51 78.44
1 7 5 2330.57 78.42
-1 -7 5 2368.63 78.29
-1 7 -5 2318.51 78.72
2 7 -5 201.99 11.02
-2 -7 -5 203.91 8.82
-2 7 5 224.27 11.54
2 7 5 251.41 11.54
-2 7 -5 232.88 9.62
-2 7 -5 242.74 10.64
-3 7 5 443.23 19.11
3 7 -5 437.04 18.62
-3 7 -5 412.89 17.79
3 7 5 424.81 18.13
4 7 -5 12.5 3.9
4 -7 5 12.4 5.17
-4 7 5 15.18 4.58
4 7 5 7.62 3.04
-4 7 -5 7.17 3.3
5 7 -5 854.87 34
-5 7 5 881.94 35.13
5 -7 5 851.47 35.67
-5 7 -5 852.93 33.92
-6 7 5 255.59 16.02
6 -7 5 257.82 14.31
6 -7 5 245.2 16.39
6 7 -5 244.25 13.21
-6 7 5 261.42 14.71
6 7 -5 245.42 14.7
-6 7 -5 316.13 15.96
6 -7 -5 262.41 13.27
-6 -7 5 291.76 15.39
-6 7 -5 295.84 14.24
-7 7 5 447.96 21.29
7 7 -5 447.28 20.29
7 -7 5 436.81 20.86
-7 -7 5 433.72 21.4
-7 7 -5 437.39 20.19
7 -7 -5 465.22 19.85
8 7 -5 116 9.71
8 -7 5 126.32 10.94
-8 7 5 121.61 11.34
8 -7 -5 117.41 9.49
-8 7 -5 111.5 9.81
-9 7 5 204.39 13.99
9 7 -5 198.37 12.89
9 -7 5 186.82 13.29
-9 7 -5 186.19 12.26
9 -7 -5 191.22 11.79
-10 7 5 49.77 7.05
10 -7 5 58.01 7.4
10 7 -5 56.46 7.21
-10 7 -5 59.94 7.04
10 -7 -5 49.99 6.36
-11 7 5 54.29 7.55
11 7 -5 49.16 6.14
11 -7 5 38.88 5.98
-11 7 -5 65.9 6.97
0 8 -5 2370.29 80.59
0 8 5 2358.53 79.96
0 8 -5 2354.84 78.98
-1 8 5 1511.37 53.46
1 8 -5 1602.02 54.08
-1 8 -5 1448.99 52.86
1 8 5 1568.97 54.37
-1 8 -5 1525.76 52.43
-2 8 5 549.5 22.29
2 8 -5 575.12 22.42
2 8 5 551.88 22.39
-2 8 -5 519.49 20.49
-2 8 -5 554.2 21.08
3 8 -5 69.29 6.9
-3 8 5 76.53 7.39
3 8 5 81.1 7.1
-3 8 -5 83.47 6.52
4 8 -5 888.51 35.1
-4 8 5 897.52 35.53
4 8 5 911.76 34.73
-4 8 -5 908.79 34.54
5 8 -5 629.88 26.64
-5 8 5 637.94 27.41
-5 8 -5 595.34 26.12
6 8 -5 445.72 21.83
-6 8 5 469.37 21.43
6 8 -5 484.89 20.8
6 -8 5 465.23 20.97
-6 8 5 468.22 23.14
6 -8 -5 460.99 19.96
-6 8 -5 473.18 22.13
-6 8 -5 452.58 20.32
-6 -8 5 467.3 21.71
7 -8 5 42.61 6.86
-7 8 5 42.35 6.88
7 8 -5 38.36 6.15
-7 -8 5 31.59 6.57
7 -8 -5 37.85 5.74
-7 8 -5 31.65 5.6
8 -8 5 45.03 7.27
-8 8 5 60.62 8.54
8 8 -5 62.49 7.66
8 -8 -5 50.05 6.68
-8 8 -5 52.24 6.89
-9 8 5 165.32 12.7
9 8 -5 158.82 11.55
9 -8 5 154.94 12.22
9 -8 -5 157.42 10.62
-9 8 -5 157.97 11.05
10 -8 5 31.09 6.15
-10 8 5 24.27 5.83
10 8 -5 28.54 5.65
-10 8 -5 24.64 5.25
11 -8 5 7.58 4.47
11 8 -5 14.67 4.3
-11 8 5 11.42 5.71
-11 8 -5 18.65 4.94
0 9 -5 1152.58 41.57
1 9 -5 556.63 22.45
-1 9 5 543.29 21.62
-1 9 -5 528.55 21.39
-1 9 -5 597.92 22.41
1 9 5 546.78 22.77
-2 9 5 541 21.55
2 9 -5 543.93 21.99
-2 9 -5 514.82 20.2
2 9 5 518.35 22.04
-2 9 -5 502.35 20.09
3 9 -5 16.3 4.05
-3 9 5 18.21 4.34
-3 9 -5 20.61 3.72
3 9 5 19.01 4.16
-4 9 5 484.38 21.84
4 9 -5 487.89 21.68
4 9 5 483.76 21.45
-4 9 -5 466.85 20.61
5 -9 5 483.2 21.68
-5 9 5 528.07 23.75
5 9 -5 490.17 22.86
-5 -9 5 464.96 21.98
5 -9 -5 527.29 21.82
-5 9 -5 484.73 22.17
-6 9 5 329.49 18.72
6 -9 5 335.45 17.2
6 9 -5 321.31 18.03
6 9 -5 335.75 16.7
-6 9 5 307.05 16.84
-6 9 -5 344.81 16.25
-6 -9 5 341.33 17.63
-6 9 -5 368.29 18.25
6 -9 -5 337.19 16.09
7 9 -5 294.12 15.62
7 -9 5 271.74 16.04
-7 9 5 302.81 16.78
7 -9 -5 291.59 15.06
-7 -9 5 302.2 17.34
-7 9 -5 293.66 15.27
-8 9 5 23.42 6.26
8 -9 5 19.06 5.95
8 9 -5 18.96 5.36
8 9 5 14.23 4.72
-8 9 -5 17.73 4.97
8 -9 -5 12.81 4.64
9 9 -5 50.24 7.11
-9 9 5 44.02 7.4
9 -9 5 64.02 8.04
9 -9 -5 48.13 6.49
-9 9 -5 49.31 6.56
10 9 -5 93.35 8.82
10 -9 5 92.01 8.86
-10 9 5 88.74 8.68
-10 9 -5 98.07 8.79
11 9 -5 116.27 8.71
11 -9 5 105.74 8.67
-11 9 -5 125.36 9.29
0 10 5 685.88 28.09
0 10 -5 724.88 27.51
1 10 -5 1995.2 67.79
-1 10 -5 1845.04 66.5
1 10 5 1912.48 68.06
2 10 -5 140.35 9.42
2 10 5 125.96 9.27
-3 10 5 45.01 5.9
3 10 -5 33.89 5.35
3 10 5 36.39 5.78
-3 10 -5 38.9 4.88
4 10 -5 228.12 13.75
-4 10 5 215.95 13.36
-4 10 -5 237.89 12.57
4 10 5 240.7 13.77
-5 10 5 320.91 17.27
5 10 -5 295.93 16.51
-5 10 5 305.01 15.68
5 -10 5 325.33 15.95
5 -10 -5 300.31 14.62
-5 10 -5 314.23 15.95
-5 10 -5 277.98 14.22
5 -10 -5 278.46 14.72
-5 -10 5 300.07 16.02
6 -10 5 185.36 12.33
6 10 -5 183.22 11.67
-6 10 5 173.95 12.11
6 -10 -5 147.81 10.56
-6 -10 5 160.46 12.4
-6 10 -5 179.32 10.81
7 -10 5 138.09 11.47
-7 10 5 144.02 11.77
7 10 -5 151.85 10.95
-7 -10 5 162.88 13.38
7 -10 -5 132.66 10.34
-7 10 -5 126.96 9.94
8 -10 5 116.22 10.67
8 10 -5 96.44 9.54
-8 10 5 102.57 10.11
8 -10 -5 94.5 8.88
-8 10 -5 113.69 9.32
8 10 5 98.13 9.7
9 10 -5 16.04 5.14
-9 10 5 11.44 5.34
9 -10 5 16.39 5.87
-9 10 -5 18.24 4.96
10 10 -5 54.28 6.73
10 -10 5 44.04 6.61
-10 10 5 42.03 6.5
-10 10 -5 44.85 6.14
11 -10 5 13.71 6.08
-11 10 5 10.13 5.92
11 10 -5 7.58 4.29
-11 10 -5 11.31 5.24
0 11 5 422.96 19.38
0 11 -5 418.88 18.48
1 11 -5 214.44 12.01
-1 11 -5 199.88 11.07
1 11 5 221.09 12.49
2 11 -5 714.65 29.31
2 11 5 727.39 29.69
3 11 -5 244.64 14.32
3 11 5 278.22 14.98
4 11 -5 5.21 3.83
4 -11 5 11.1 4.63
4 11 5 3.74 3.69
4 -11 -5 7.6 3.82
4 -11 -5 7.43 4.15
-4 -11 5 7.75 4.93
-5 11 5 51.46 6.58
-5 11 5 62.81 8.54
5 11 -5 58.27 8.34
5 -11 5 51.79 7.02
-5 -11 5 54.71 7.37
5 -11 -5 52.36 6.39
-6 11 5 293.7 16.32
6 11 -5 296.16 16.21
6 -11 5 294.6 16.61
-6 -11 5 327.07 17.74
6 -11 -5 317.46 15.74
-6 11 -5 301.85 15.15
-7 11 5 31.39 6.2
7 -11 5 22.97 6.17
7 11 -5 22.3 5.58
7 -11 -5 29.91 5.66
-7 11 -5 22.44 5
8 11 -5 71.45 8.32
8 -11 5 103.01 10.02
-8 11 5 92.1 9.42
8 -11 -5 73.29 7.86
8 11 5 74.6 8.53
-8 11 -5 98.24 8.81
9 -11 5 12.77 5.53
-9 11 5 18.58 5.22
9 11 -5 18.53 5.26
-9 11 -5 9.06 4.08
10 11 -5 101 8.89
-10 11 5 120.38 9.55
10 -11 5 92.38 8.56
-10 11 -5 100.2 8.29
0 12 -5 1.93 3.04
0 12 5 3.01 3.4
1 12 -5 216.93 12.34
-1 12 5 214.52 12.84
-1 12 -5 186.06 11.17
1 12 5 202.28 12.53
2 12 -5 515.66 22.48
2 12 5 465.32 22.21
3 12 -5 134.3 10.41
3 -12 5 132.37 10.26
-3 12 -5 139.54 9.44
3 -12 -5 133.92 9.63
3 -12 -5 151.55 9.86
3 12 5 136.71 10.73
4 12 -5 151.16 11.61
4 -12 5 129.59 10.98
-4 -12 5 153.42 11.63
-4 12 -5 153.6 9.89
4 -12 -5 149.88 10.27
4 12 5 153.83 11.49
5 -12 5 126.82 10.79
-5 12 -5 122.21 9.06
-5 -12 5 123.46 11.56
5 -12 -5 115.99 9.42
-6 12 5 185.23 12.57
6 -12 5 188.87 13.32
-6 -12 5 185.53 13.63
6 -12 -5 177.35 11.85
-6 12 -5 190.15 11.37
-7 12 5 73.7 8.6
7 12 -5 62.78 7.8
7 -12 5 58.88 8.18
7 -12 -5 56.66 7.28
-7 12 -5 51.44 6.54
8 12 -5 210.28 12.86
8 -12 5 188.55 13.4
-8 12 5 171.51 12.15
8 12 5 154.9 12.12
-8 12 -5 193.97 11.48
8 -12 -5 162.11 11.33
-9 12 5 28.45 5.39
9 12 -5 37.24 6.19
9 -12 5 29.72 6.18
-9 12 -5 40.42 5.56
9 12 5 34.03 6.07
-10 12 5 28.17 4.86
10 -12 5 23.96 5.64
10 12 -5 25.97 4.98
-10 12 -5 25.46 4.27
0 13 5 0.18 3.1
0 -13 -5 -9.09 5.02
0 13 -5 -2.06 2.95
-1 13 5 18.53 4.95
1 13 -5 18.57 4.64
-1 13 -5 16.28 3.75
1 -13 -5 16.05 4.55
1 13 5 13.66 4.41
-1 13 -5 19.4 4.26
2 13 -5 166.83 11.71
2 -13 5 159.17 11.04
-2 13 5 178.88 12.36
2 -13 -5 184.49 11.42
-2 13 -5 170.05 10.79
2 13 5 169.25 11.96
3 13 -5 19.41 5.18
-3 13 5 17.34 4.92
3 -13 5 24.59 5.36
3 -13 -5 24.78 5.39
-3 13 -5 20.12 4.48
3 13 5 20.78 5.48
3 -13 -5 20.42 5.04
-3 -13 5 21.64 5.89
4 -13 5 106.31 9.8
-4 -13 5 99.92 9.49
4 -13 -5 106.34 9.07
-4 13 -5 115.82 8.75
4 13 5 90.39 10.1
4 -13 -5 112.52 9.55
5 -13 5 537.63 24.3
-5 -13 5 556.93 24.99
5 -13 -5 542.69 23.66
-5 13 -5 525.9 22.97
6 -13 5 95.92 9.51
6 -13 -5 117.06 9.59
-6 -13 5 113.2 10.72
7 -13 5 93.59 9.42
-7 13 5 112.31 9.9
7 13 -5 95.57 9.33
7 -13 -5 78.86 8.35
-7 13 -5 99.55 8.54
-8 13 5 316.6 16.13
8 -13 5 343.41 17.76
8 13 -5 330.16 17.04
8 13 5 278.72 16.6
-8 13 -5 326.12 15.52
9 -13 5 158.62 11.73
-9 13 5 140.97 10.08
9 13 -5 147.06 10.86
-9 13 -5 163.12 9.56
9 13 5 130.5 10.18
10 13 -5 1.91 4.2
-10 13 5 3.45 3.31
10 -13 5 9 6.11
-10 13 -5 8.43 3.19
0 -14 5 43.12 6.02
0 -14 -5 39.47 6
0 -14 -5 54.63 7.34
0 14 5 49.27 7.62
0 14 -5 50.24 6.49
0 14 -5 42.14 6.44
-1 -14 -5 1.7 4.26
-1 14 5 1.36 3.36
1 14 -5 0.5 3.29
1 -14 5 1.34 3.91
1 14 -5 -0.81 3.21
1 -14 -5 -3.53 3.9
-1 -14 5 -4.44 3.95
1 14 5 -0.35 3.5
-1 14 -5 -0.52 3.27
1 -14 -5 1.5 3.92
2 -14 5 164.72 11.39
-2 14 5 172.36 12.58
2 14 -5 164.05 10.48
2 14 -5 173.45 12.28
2 -14 -5 184.27 11.49
-2 14 -5 175.2 11.25
-2 -14 5 181.57 11.94
2 -14 -5 177.39 11.84
2 14 5 183.82 12.89
-2 -14 5 166.35 12.43
3 -14 5 172.03 12.14
-3 14 -5 190.65 11.82
-3 -14 5 192.65 12.87
3 -14 -5 203.93 12.55
3 -14 -5 185.25 11.84
4 -14 5 27.9 5.98
4 -14 -5 28.1 5.63
-4 -14 5 30.85 6.6
4 -14 -5 24.58 5.53
-4 14 -5 24.18 5.07
5 -14 5 3.2 4.83
-5 -14 5 9.4 5.71
5 -14 -5 9.31 4.52
-5 14 -5 5.7 3.93
6 14 -5 82.15 9.02
6 -14 5 77.96 9.12
6 -14 -5 69.43 8.04
-6 -14 5 66.6 9.14
7 14 -5 57.26 7.76
7 -14 5 53.05 8
7 -14 -5 56.95 7.23
8 -14 5 142.96 12.24
-8 14 5 131.16 11.43
8 14 -5 132.77 10.5
8 14 5 130.19 10.76
9 -14 5 87.3 8.47
-9 14 5 85.6 7.62
9 14 -5 77.31 7.7
9 14 5 78.39 7.47
10 14 -5 61.9 6.67
0 15 -5 123.62 10.42
0 -15 5 108.91 9.43
0 -15 -5 125.79 10.2
0 15 -5 126.88 9.65
1 15 -5 65.01 7.2
-1 -15 -5 54.85 7.22
1 -15 5 58.46 7.24
1 -15 -5 59.23 7.19
-1 15 -5 54.35 6.81
-1 -15 5 47.64 6.93
1 -15 -5 54.96 7.66
2 15 -5 9.36 3.95
2 -15 5 7.93 4.79
-2 -15 5 8.67 4.93
2 -15 -5 14.17 5.02
-2 15 -5 13.13 4.64
2 -15 -5 13.22 5.3
3 -15 5 324.69 17.18
-3 -15 5 331.16 17.47
3 -15 -5 338.61 17.57
-3 15 -5 351.05 17.43
3 -15 -5 331.04 16.79
4 -15 5 208.58 13.7
4 -15 -5 193.3 12.55
-4 -15 5 191.86 13.62
4 -15 -5 197.29 12.84
-4 15 -5 197.48 12.59
5 -15 5 258.38 15.97
-5 -15 5 297.1 16.92
5 -15 -5 269.64 15.71
-5 15 -5 292.92 15.26
5 -15 -5 273.38 19.84
6 15 -5 127.69 10.54
6 -15 5 109.39 10.07
6 -15 -5 119.85 9.87
7 -15 5 210.91 14.18
7 15 -5 210.91 13.25
8 -15 5 38.16 7.02
8 15 -5 33.36 5.7
8 15 5 35.6 5.99
9 -15 5 187.19 12.64
9 15 -5 177.42 11.11
9 15 5 170.57 10.24
0 16 -5 -2.65 3.12
0 -16 5 -3.45 4.31
0 -16 -5 3.19 4.61
1 16 -5 256.81 13.96
-1 -16 -5 243.3 14.58
1 -16 5 231.27 13.73
-1 16 -5 247.01 14.15
1 -16 -5 248.97 14.24
1 -16 -5 235.01 14.71
-1 -16 5 214.23 13.75
2 16 -5 379.31 18
2 -16 5 391.82 18.83
-2 16 -5 376.81 18.8
2 -16 -5 359.7 19.16
2 -16 -5 386.65 18.93
-2 -16 5 367.18 18.58
3 -16 5 102.92 10.03
3 -16 -5 106.64 9.41
-3 16 -5 103.59 9.49
3 -16 -5 80.37 9.16
-3 -16 5 118.32 10.25
4 -16 5 42.19 7.12
4 -16 -5 39.22 6.35
4 -16 -5 42.74 7
-4 -16 5 26.22 6.48
-4 16 -5 32.1 5.82
5 -16 5 186.34 13.2
5 -16 -5 163.81 11.73
-5 16 -5 162.51 11.41
5 -16 -5 193.89 12.14
-5 -16 5 172.54 13.33
6 -16 5 96.76 9.57
6 16 -5 96.41 9.32
6 -16 -5 85.54 8.48
7 16 -5 14.11 4.56
7 -16 5 3.4 5.38
8 -16 5 18.45 5.85
8 16 -5 17.2 4.61
8 16 5 20.02 5.01
9 16 -5 172.01 11.33
9 -16 5 178.1 13.76
0 17 -5 582.52 25.37
0 -17 -5 584.44 25.37
0 -17 5 545.15 24.8
1 -17 5 64.96 7.82
1 17 -5 70.26 7.67
-1 -17 5 64.14 7.81
-1 17 -5 63.38 7.87
1 -17 -5 67.89 8.25
2 17 -5 83.28 8.19
2 -17 5 80.59 8.67
2 -17 -5 70.69 8.67
2 -17 -5 81.8 8.6
-2 17 -5 73.15 8.18
-2 -17 5 77.76 8.47
3 -17 5 19.47 6.04
3 -17 -5 24.74 6.26
3 -17 -5 26.07 6.31
-3 17 -5 20.56 5.26
4 -17 5 99.98 9.94
-4 -17 5 95.67 9.74
4 -17 -5 76.14 8.86
-4 17 -5 96.1 9.37
4 -17 -5 86.38 8.63
5 -17 5 92.75 9.38
5 -17 -5 89.59 8.52
-5 17 -5 91.52 8.79
5 -17 -5 78.09 8.66
6 17 -5 96.34 8.47
6 -17 5 75.7 8.54
-6 17 -5 69.54 8.51
6 -17 -5 63.53 7.72
-7 17 5 63.61 6.68
7 -17 5 79.2 8.82
7 17 -5 66.36 7.17
8 -17 5 69.4 7.83
8 17 -5 66.2 6.72
8 17 5 74.21 6.72
0 -18 -5 178.34 13.04
0 -18 5 187.8 12.68
0 18 -5 181.78 12.61
1 18 -5 364.33 17.64
1 -18 5 325.17 17.5
1 -18 -5 327.7 17.82
-1 -18 5 320.48 17.23
-1 18 -5 338.62 17.82
2 -18 5 18.47 5.68
2 18 -5 19.05 4.79
-2 18 -5 26.08 5.7
2 -18 -5 15.18 5.72
3 -18 5 170.34 12.6
-3 18 -5 143.25 11.73
3 -18 -5 176.03 12.39
4 -18 5 71.81 8.6
-4 18 -5 70.15 7.87
4 -18 -5 66.17 8.03
4 -18 -5 75.37 8.29
5 -18 5 69.29 8.5
5 -18 -5 72.14 7.64
-5 18 -5 79.71 7.84
5 -18 -5 66.76 7.72
6 -18 5 113.58 9.77
6 18 -5 95.85 8.48
-6 18 -5 78.86 7.49
7 18 -5 68.44 6.85
-7 18 5 58.91 6.57
7 -18 5 77.33 8.27
8 -18 5 3.69 7.36
8 18 -5 5.06 4.57
8 18 5 2.62 3.09
0 -19 5 14.84 5.55
0 19 -5 20.56 5.47
1 19 -5 36.81 6.13
1 -19 5 40.49 7.13
1 19 5 40.8 6.53
1 -19 -5 47.69 7.46
-1 19 -5 35.28 6.4
-1 -19 5 41.56 6.81
2 19 -5 24.1 5.06
2 -19 5 20.92 5.97
-2 19 -5 16.23 5.21
2 -19 -5 28.46 6.32
3 -19 5 118.7 10.49
3 -19 -5 155.33 11.69
-3 19 -5 151.97 11.42
4 -19 5 114.3 9.9
4 -19 -5 92.66 8.56
-4 19 -5 113.76 9.51
5 19 -5 130.2 9.66
5 -19 5 153 11.71
5 -19 -5 127.25 10.96
-5 19 -5 115.26 9.44
6 -19 5 34.93 6.48
-6 19 5 33.08 5.38
6 19 -5 29.6 5.1
-6 19 -5 22.36 4.33
7 -19 5 16.14 7.07
7 19 -5 11.25 4.09
7 19 5 7.88 3.72
0 20 -5 157.28 11.76
0 20 5 165.61 12.19
0 -20 5 186.8 12.48
1 -20 5 -1.93 4.51
1 20 -5 2.56 3.75
-1 -20 5 4.06 4.69
1 -20 -5 10.85 5.45
1 20 5 10.13 4.71
-1 20 -5 6.5 4.3
2 20 -5 351.63 17.53
2 -20 5 389.87 19.4
-2 20 -5 401.26 19.16
2 -20 -5 390.7 19.05
3 -20 5 46.53 7.34
3 -20 -5 48.39 6.94
-3 20 -5 54.51 6.89
4 -20 5 170.31 12.65
4 -20 -5 162.78 11.23
-4 20 -5 160.36 10.97
-5 20 5 42 6.01
5 20 -5 52.74 5.97
5 -20 5 43.1 7.57
-5 20 -5 41.95 5.58
-6 20 5 10.1 3.69
6 20 -5 8.52 3.45
6 -20 5 15.48 6.87
0 21 5 5.81 4.13
0 -21 5 12.05 5.18
0 21 -5 13.71 4.42
1 21 -5 41.52 6.02
1 -21 5 34.76 6.66
-1 21 5 41.78 6.56
-1 21 -5 40.7 6.22
-2 21 5 5.79 4.2
2 -21 5 7.26 5.02
2 21 -5 4.34 5.58
-2 21 -5 4.6 3.97
2 -21 -5 4.86 4.95
-3 21 5 158.13 11.48
3 -21 5 163.97 12.51
3 -21 -5 151.58 10.97
-3 21 -5 159.45 10.96
4 -21 5 60.43 8.02
-4 21 5 59.16 7.02
4 -21 -5 50.74 6.26
-4 21 -5 52.35 6.23
-5 21 5 67.93 6.92
5 21 -5 71.19 6.45
-5 21 -5 74.28 6.86
6 -21 5 24.2 8.72
0 22 -5 2.73 3.53
0 22 5 -0.64 3.28
-1 22 5 62.33 6.75
1 -22 5 70.23 7.76
1 22 -5 54.2 6.15
-1 22 -5 53.6 6.49
2 -22 5 123.15 9.99
-2 22 5 109.77 9.15
-2 22 -5 106.24 9.03
3 -22 5 107.11 9.52
-3 22 5 90.15 8.49
-3 22 -5 95.29 8.22
-4 22 5 113.8 9.2
4 -22 5 126.11 10.09
-4 22 -5 116.29 9.35
-5 22 5 20.56 5.03
5 -22 5 18.74 8.77
0 23 -5 9.86 3.42
0 23 5 9.86 3.32
-1 23 5 43.06 5.3
1 23 -5 37.61 4.76
-1 23 -5 45.32 5.31
-2 23 5 12.28 3.75
2 -23 5 15.31 5.62
-2 23 -5 12.75 3.92
3 -23 5 235.3 14.36
-3 23 5 219.19 12.27
-3 23 -5 213.19 12.35
-1 24 -5 2.94 3.43
0 0 -6 82.05 5.05
0 0 6 99.88 5.8
0 0 -6 92.28 5.5
1 0 -6 1437.08 48.28
-1 0 6 1412.17 48.96
-1 0 -6 1368.17 48.02
1 0 6 1415.48 49.26
2 0 -6 3656.64 124.73
2 0 6 3518.54 122.74
-2 0 6 3782.71 125.67
-2 0 -6 3847.03 124.57
2 0 6 3863.92 126.32
-3 0 -6 198.99 9.79
3 0 6 197.17 12.32
3 0 -6 193.74 9.9
-3 0 6 200.04 11.26
4 0 6 25.17 5.99
-4 0 6 27.03 5.38
-4 0 -6 23.99 4.08
4 0 -6 20.82 4.05
-5 0 -6 162.32 9.62
5 0 -6 160.01 9.87
5 0 6 160.38 12.56
-5 0 6 156.44 11.25
6 0 -6 12.83 3.99
6 0 6 15.61 5.95
-6 0 -6 10.78 3.79
-6 0 6 8.6 4.6
-7 0 -6 1.18 3.16
7 0 6 -2.32 4.72
-7 0 -6 -3.28 2.8
7 0 -6 1.36 3.38
7 0 -6 1.41 3.38
-7 0 6 2.41 4.27
-7 0 6 -5.16 3.61
-8 0 6 219.39 14.28
-8 0 -6 231.69 13.05
8 0 -6 233.71 13.14
-9 0 6 3.5 4.87
-9 0 -6 -2.66 3.33
9 0 -6 -0.66 3.31
10 0 -6 64.94 7.23
-10 0 6 59.3 7.86
-10 0 -6 54.61 6.24
11 0 6 104.09 9.16
-11 0 -6 105.26 7.97
11 0 -6 99.52 8.21
-11 0 6 93.45 8.29
12 0 6 9.64 5.64
0 -1 -6 1890.8 60.82
0 1 -6 1767.66 60.44
0 -1 6 1762.46 61.07
0 1 -6 1844.06 60.81
0 1 6 1727.55 60.82
-1 -1 -6 2049.39 68.35
-1 1 6 2014.43 67.22
-1 1 6 2057.45 69.33
1 1 -6 2120.98 68.62
1 -1 6 2099.94 69.64
1 1 6 1952.28 69.4
-1 1 -6 1947.99 68.37
1 -1 -6 1978.21 68.59
-2 -1 -6 1168.56 40.86
-2 1 6 1161.9 42.1
2 -1 6 1166.51 42.65
-2 -1 6 1216.27 42.12
2 1 6 1157.31 42.56
2 -1 -6 1173.62 41.2
-2 1 -6 1182.77 41.02
-3 1 6 1194.67 43.96
3 -1 6 1223.47 44.96
3 1 -6 1173.52 42.85
-3 -1 -6 1191.77 42.45
-3 -1 6 1250.55 43.99
3 -1 -6 1215.16 42.89
-3 1 -6 1242.93 42.87
3 1 6 1190.51 44.79
-4 1 6 87.33 8.44
4 -1 6 77.75 8.7
-4 -1 -6 64.28 6.23
4 1 -6 73.18 6.51
4 -1 -6 92.82 6.81
4 1 6 95.35 9.11
-4 -1 6 96.52 8.55
-4 1 -6 84.25 6.68
-5 -1 -6 232.38 12.08
5 1 -6 249.36 12.73
-5 1 6 232.84 14.06
5 -1 6 239.7 15.27
-5 -1 6 249.47 13.91
5 1 6 236.88 15.13
5 -1 -6 247.06 12.51
-5 1 -6 253.28 12.72
-6 -1 -6 287.05 14.76
-6 1 6 268.39 16.29
6 -1 6 287.64 17.84
6 1 -6 298.48 15.34
6 -1 -6 325.08 15.54
-6 -1 6 320.05 16.78
6 1 6 328.91 18.76
-6 1 -6 305.79 15.44
-7 -1 -6 24.34 5.1
7 1 -6 17.74 4.61
7 1 -6 22.64 4.73
-7 -1 -6 19.48 4.43
7 -1 6 19.14 6.87
-7 1 6 17.76 5.56
-7 1 6 21.75 5.4
-7 -1 6 16.19 4.94
7 -1 -6 22.08 4.54
-7 1 -6 14.45 4.47
-7 -1 6 17.97 5.39
-7 1 -6 24.28 4.62
7 1 6 18.58 6.97
8 1 -6 120.24 9.39
-8 1 6 120.32 10.86
-8 -1 -6 105.03 8.78
8 -1 -6 100.36 8.67
-8 -1 6 98.91 9.65
-8 1 -6 112.65 9.09
9 1 -6 177.56 11.99
-9 -1 -6 169.15 11.22
-9 1 6 166.57 13.25
-9 1 -6 183.17 11.65
-9 -1 6 176.91 12.95
9 -1 -6 177.24 11.61
-10 -1 -6 18.8 4.49
-10 1 6 25.55 6.33
10 1 -6 18.19 4.93
-10 1 -6 20.54 4.7
-10 -1 6 15.33 5.28
10 -1 -6 13.69 4.55
-11 1 6 162.69 11.33
11 -1 6 180.07 11.63
11 1 -6 175.08 10.58
11 1 6 152.62 11.56
-11 1 -6 157.77 9.81
11 -1 -6 140.8 10.02
12 -1 6 66.2 7.95
12 1 6 57.05 7.57
0 -2 6 5775.96 199.1
0 2 6 5929.31 198.82
0 2 -6 6128.85 198.43
0 -2 -6 6279.01 198.66
0 2 -6 5939.41 198.67
1 2 -6 2523.31 82.39
-1 -2 -6 2489.52 82.06
1 -2 6 2496.71 83.5
1 2 -6 2538.19 82.3
-1 2 6 2394.75 83.02
-1 2 6 2328.99 80.97
-1 2 -6 2372.36 81.16
-1 2 -6 2443.48 82.24
2 -2 6 529.69 20.78
2 2 -6 516.81 18.9
-2 -2 -6 531.42 18.42
-2 2 6 507.4 19.98
-2 -2 6 461.28 19.4
2 2 6 419.25 17.42
-2 2 -6 449.48 18.49
3 2 -6 798.31 30.69
3 -2 6 802.9 32.55
-3 -2 -6 826.59 30.15
-3 2 6 822.17 31.94
-3 2 -6 851.17 30.76
-3 -2 6 897.33 31.82
3 2 6 858.23 32.95
3 2 6 828.74 28.78
3 -2 -6 855.17 30.91
4 -2 6 110.26 9.95
-4 -2 -6 106.33 6.96
4 2 -6 113.63 7.62
-4 2 6 113.51 8.91
4 2 6 93 9.95
-4 -2 6 93.35 8.5
-4 2 -6 89.14 7.37
4 -2 -6 90.04 7.13
5 -2 6 306.53 16.75
5 2 -6 291.45 14.44
-5 -2 -6 303.29 14.02
-5 2 6 301.88 16.03
-5 2 -6 295.04 14.58
-5 -2 6 278.26 15.16
5 2 6 309.11 17.72
6 2 -6 30.37 5.4
-6 -2 -6 27.1 4.69
6 -2 6 20.47 6.05
-6 2 6 32.91 6.33
-6 2 -6 39.68 5.79
6 2 6 42.48 7.82
-6 -2 6 37.38 6.3
7 2 -6 62.94 7.67
-7 -2 -6 58.53 6.82
7 2 -6 61.54 6.97
-7 2 6 56.15 7.5
-7 2 6 50.09 7.82
7 -2 6 44.47 8.48
-7 -2 -6 67.68 6.59
-7 -2 6 54.53 7.03
7 -2 -6 60.16 6.7
-7 2 -6 54.37 6.59
-7 -2 6 62.38 8.23
7 2 6 62.94 10.4
-7 2 -6 57.4 7.38
8 2 -6 39.53 6.15
-8 -2 -6 39.45 5.39
-8 2 6 35.98 6.75
-8 -2 6 39.84 6.47
8 -2 -6 38.1 6.17
-8 2 -6 34.51 5.68
9 2 -6 132.35 10.33
-9 -2 -6 157.83 10.45
-9 2 6 140.9 12.49
-9 -2 6 136.05 12.82
-9 2 -6 135.21 10.49
9 -2 -6 149.41 10.53
10 -2 6 33.46 6.69
10 2 -6 21.91 5.11
-10 2 6 21.59 6.31
10 -2 -6 19.51 4.93
-10 2 -6 15.05 4.66
-11 2 6 29.69 5.81
11 -2 6 29.93 5.89
11 2 -6 29.44 5.2
-11 2 -6 24.5 4.52
11 -2 -6 26.14 4.67
12 2 -6 49.44 7.32
12 -2 6 45.46 8.42
0 3 -6 694.19 24.12
0 -3 -6 674.95 23.89
0 3 -6 646.56 23.79
1 -3 6 228.85 10.95
-1 3 6 217.93 10.64
-1 -3 -6 222.58 9.18
1 3 -6 225.18 9.73
1 3 -6 211.67 9.57
-1 3 -6 201.81 9.51
-1 3 -6 202.77 8.36
2 3 -6 553.85 22.01
2 -3 6 547.27 23.45
-2 -3 -6 568.45 21.34
-2 3 6 574.85 23.08
-2 3 -6 626.8 22.13
-2 -3 6 628.57 22.9
2 3 6 608.11 21.45
-3 3 6 24.06 4.88
3 -3 6 15.98 4.99
-3 -3 -6 19.7 3.11
3 3 -6 17.53 3.55
-3 3 -6 21.71 3.74
-3 -3 6 17.54 4.24
3 3 6 15.83 2.39
-4 3 6 391.08 19.08
4 -3 6 422.73 20.27
-4 -3 -6 390.37 16.95
4 3 -6 397.16 17.97
-4 -3 6 464.19 18.91
-4 3 -6 443.03 18.22
4 3 6 466.52 20.95
-5 3 6 322.07 16.73
5 -3 6 326.9 17.8
5 3 -6 305.14 15.08
-5 -3 -6 304.92 14.2
-5 -3 6 311.3 15.74
5 3 6 319.47 18.36
-5 3 -6 320.6 15.37
-6 3 6 496.61 23.85
-6 -3 -6 489.86 21.2
6 3 -6 481.05 22.17
6 -3 6 518.64 25.19
-6 -3 6 522.31 22.91
-6 3 -6 511.61 22.58
6 3 6 516.79 25.97
-7 -3 -6 56.64 7.58
-7 3 6 59.26 7.76
7 -3 6 48.71 8.53
7 3 -6 62.85 7.84
7 3 -6 60.64 6.98
-7 3 6 56.24 8.53
7 3 6 50.07 9.31
-7 -3 6 52.46 6.63
-7 3 -6 54.33 7.36
-7 3 -6 56.57 6.71
7 -3 -6 64.22 6.93
-8 3 6 24.08 6.12
8 3 -6 25.19 5.33
-8 3 -6 18.19 4.7
8 -3 -6 15.32 4.55
9 3 -6 96.38 9.18
-9 3 6 87 9.82
-9 3 -6 98.15 9.26
9 -3 -6 78.84 8.2
10 -3 6 142.66 11.93
10 3 -6 133.8 10.46
-10 3 6 141.07 12.01
-10 3 -6 152.25 10.62
10 -3 -6 151.09 10.45
11 3 -6 22.96 5
11 -3 6 16.87 5.14
-11 3 6 18.03 5.56
11 -3 -6 23.23 4.64
-11 3 -6 18.4 4.5
0 4 6 1824.26 63.92
0 4 -6 1897.54 63.47
0 4 -6 1902.6 63.46
-1 -4 -6 1149.64 37.51
1 -4 6 1089 39.32
-1 4 6 1092.58 38.77
1 4 -6 1157.08 38.32
1 4 -6 1051.51 37.65
-1 4 -6 1016.78 36.98
-1 4 -6 1055.63 37.86
-2 4 6 567.6 22.78
2 4 -6 580.41 22.18
2 -4 6 597.58 23.88
-2 -4 -6 569.07 20.97
-2 4 -6 538.4 19.62
-2 4 -6 582.94 21.89
2 4 6 601.72 21.66
-2 -4 6 603.59 22.42
3 -4 6 2154.96 74.07
-3 -4 -6 2024.69 70.74
-3 4 6 2025.51 72.94
3 4 -6 2145.2 72.23
3 4 6 2048.06 70.78
-3 4 -6 2096.95 71.86
-3 -4 6 2120.79 72.1
4 -4 6 336.99 17.88
4 4 -6 327.25 15.69
-4 -4 -6 334.24 14.53
-4 4 6 318.5 16.91
-4 -4 6 398.72 16.42
-4 4 -6 384.74 16.2
-5 -4 -6 1025.68 37.94
-5 4 6 1048.99 40.93
5 4 -6 1050.48 39.5
5 -4 6 1067.19 41.93
-5 4 -6 1094.9 39.78
-5 -4 6 972.68 39.06
5 4 6 1050.1 42.54
-6 4 6 108.53 10.42
6 4 -6 96.24 8.44
6 -4 6 111.04 11.2
-6 -4 -6 92.72 7.42
-6 4 -6 101.38 9.01
6 4 6 95.52 11.8
7 -4 6 438.67 23.58
-7 4 6 411.12 20.45
7 4 -6 418.5 20.59
-7 4 6 437.98 22.67
7 4 -6 405.51 19.15
-7 -4 6 419.8 19.84
-7 4 -6 430.45 20.9
7 -4 -6 432.39 19.13
-7 4 -6 401.42 18.89
7 4 6 439.49 24.86
-8 4 6 42.95 7.44
8 4 -6 40.95 6.34
8 -4 -6 26.89 5.28
-8 4 -6 31.99 5.69
9 -4 6 283.52 16.36
9 4 -6 268.55 15
-9 4 6 258.25 16.69
9 -4 -6 273.37 14.7
-9 4 -6 280.36 15.12
10 -4 6 9.92 5.21
10 4 -6 10.95 4.65
-10 4 6 10.31 5.79
-10 4 -6 19.16 5.04
10 -4 -6 12.91 4.39
11 -4 6 328.61 16.34
11 4 -6 344.39 16.02
-11 4 6 347.27 17.36
-11 4 -6 312.42 15.47
11 -4 -6 300.43 14.94
0 5 -6 931.91 31.88
0 5 6 885.22 32.4
0 5 -6 903.75 32
-1 5 6 142.55 8.34
1 5 -6 124.83 7.03
1 5 -6 135.39 7.75
-1 -5 -6 139.76 6.68
-1 5 -6 159.19 7.55
-1 5 -6 151.71 6.74
2 5 -6 609.89 22.69
-2 5 6 580.84 23.17
-2 -5 -6 574.72 20.99
2 -5 6 550.37 23.68
-2 5 -6 568.06 20.18
-2 5 -6 602.57 22.11
-2 -5 6 586.34 22.28
2 5 6 570.96 21.97
3 5 -6 297.18 13.62
-3 5 6 296.89 14.48
3 -5 6 304.48 15.6
-3 -5 -6 303.24 11.97
-3 -5 6 272.58 13.08
3 5 6 265.93 12.32
-3 5 -6 287.19 13.15
-4 5 6 1879.11 67.12
4 -5 6 1935.45 67.94
-4 -5 -6 1870.08 64.04
4 5 -6 1859.88 65.87
-4 -5 6 1821.44 65.17
-4 5 -6 1832.78 65.55
5 -5 6 47.62 7.73
-5 5 6 40.38 6.57
5 5 -6 33.49 5.15
-5 -5 -6 42.65 4.72
-5 5 -6 36.94 5.68
6 5 -6 29.39 5.54
6 5 -6 22.86 4.44
6 -5 6 26.95 6.59
-6 5 6 23.9 5.53
-6 5 6 28.67 5.78
-6 5 -6 28.74 5.53
6 5 6 25.49 7.48
-6 5 -6 22.15 4.6
6 -5 -6 21.59 4.43
7 5 -6 289.52 14.57
-7 5 6 299.64 15.95
7 5 -6 290.52 15.83
7 -5 6 296.5 18.47
-7 5 -6 241.43 13.87
7 5 6 243.72 18.85
-7 -5 6 254.6 15.21
-7 5 -6 246.99 20.83
7 -5 -6 277.38 14.11
8 -5 6 277.54 16.05
8 5 -6 272.57 14.67
-8 5 6 271.37 16.25
-8 5 -6 251.97 14.38
8 -5 -6 265.72 14.36
9 5 -6 78.45 8.58
9 -5 6 75 9.04
-9 5 6 63.03 8.68
9 -5 -6 63.75 7.33
-9 5 -6 66.49 7.82
-10 5 6 228.05 15.07
10 -5 6 241.17 14.2
10 5 -6 214.06 13.2
-10 5 -6 225.64 13.08
10 -5 -6 213.25 12.58
-11 5 6 121.87 10.24
11 -5 6 98.01 8.79
11 5 -6 109.35 9.01
-11 5 -6 111.37 9.03
11 -5 -6 98.91 7.62
0 6 -6 26.19 3.36
0 6 6 24.24 3.31
0 6 -6 26.68 3.05
1 6 -6 255.58 11.22
-1 6 6 256.64 11.55
-1 6 -6 221.03 9.96
-1 6 -6 226.76 10.34
2 6 -6 36.82 4.78
-2 -6 -6 32.77 3.42
-2 6 6 33.13 4.92
-2 6 -6 41.8 4.48
-2 6 -6 47.27 3.8
-2 -6 6 44.46 4.51
2 6 6 45.46 4.9
3 6 -6 1461.57 51.94
-3 -6 -6 1419.19 49.74
3 -6 6 1497.94 53.69
-3 6 6 1444.96 52.65
-3 6 -6 1485.6 51.48
-3 -6 6 1439.79 50.76
3 6 6 1424.23 51.19
-4 6 6 57.21 7.2
4 -6 6 46.18 7.18
4 6 -6 58.34 6.62
4 6 6 83.33 6.11
-4 6 -6 77.75 7
5 6 -6 22.43 4.76
5 -6 6 31.19 6.5
-5 6 6 27.37 5.74
-5 6 -6 24.93 4.75
-6 6 6 119.26 11.07
-6 6 6 113.65 9.97
6 -6 6 117.19 9.87
6 6 -6 121.79 9.57
6 6 -6 108.51 8.11
6 -6 6 118.93 11.66
-6 6 -6 138.46 10.11
-6 -6 6 127.31 10.69
6 -6 -6 114.31 8.5
-6 6 -6 104.99 8.63
6 6 6 117.51 12.54
7 6 -6 155.89 10.8
7 -6 6 171 12.43
-7 6 6 158.75 12.22
7 -6 -6 173.95 10.75
-7 -6 6 176.03 12.68
-7 6 -6 176.92 11.04
8 6 -6 42.95 6.34
8 -6 6 57.09 8.04
-8 6 6 58.2 8.3
-8 6 -6 36.89 5.92
8 -6 -6 37.06 5.77
-9 6 6 248.48 16.15
9 6 -6 247.73 14.33
9 -6 6 249.75 15.35
9 -6 -6 265.62 14.12
-9 6 -6 243.69 14.14
10 -6 6 12.05 5.36
10 6 -6 6.93 4.33
-10 6 6 17.63 5.89
-10 6 -6 12.26 4.44
10 -6 -6 7.65 4.08
11 -6 6 107.98 9.05
11 6 -6 114.92 9.16
-11 6 6 131.49 11.07
-11 6 -6 117.88 9.25
0 7 -6 121.4 6.31
0 7 6 115.14 6.83
0 7 -6 118.2 7.16
1 7 -6 121.74 7.52
-1 7 6 124.24 7.77
1 7 6 115.61 6.69
-1 7 -6 112.48 6.49
2 7 -6 85.11 6.82
-2 -7 -6 74.96 4.63
-2 7 6 86.07 7.24
2 7 6 85.88 6.61
-2 7 -6 80.99 5.97
3 7 -6 189.43 10.89
-3 7 6 190.45 11.73
-3 7 -6 216.45 10.81
3 7 6 208.97 10.8
4 7 -6 187.25 11.4
4 -7 6 197.52 13.34
-4 7 6 195.93 12.34
4 7 6 192.04 10.68
-4 7 -6 206.94 11.21
-5 7 6 661.97 28.5
5 7 -6 628.96 27.3
5 -7 6 629.95 29.11
-5 7 -6 691.19 27.44
-6 7 6 67.52 8.51
6 -7 6 88.94 8.6
-6 7 6 73.61 7.89
6 7 -6 75.41 7.47
6 -7 6 76.7 10.09
6 7 -6 77.11 8.35
-6 -7 6 73.03 8.03
-6 7 -6 83.32 8.82
-6 7 -6 76.42 7.24
6 -7 -6 75.74 7.17
-7 7 6 416.06 20.33
7 7 -6 412.96 19.17
7 -7 6 399.07 19.73
7 -7 -6 409.82 18.56
-7 -7 6 386.6 20.15
-7 7 -6 397.46 18.63
8 7 -6 180.61 12.1
-8 7 6 175.98 13.12
8 -7 6 178.42 13
-8 7 -6 189.69 12.06
8 -7 -6 179.73 11.56
9 7 -6 31.79 5.91
9 -7 6 22.75 6.36
-9 7 6 27.3 6.66
9 -7 -6 40.44 6.14
-9 7 -6 37.07 5.95
-10 7 6 84.88 8.96
10 7 -6 90.75 8.49
10 -7 6 82.06 8.66
10 -7 -6 76.19 7.53
-10 7 -6 76.7 7.64
11 -7 6 66.48 7.32
11 7 -6 71.51 7.28
-11 7 6 66.96 8.23
-11 7 -6 69.7 7.3
0 8 -6 295.62 11.81
0 8 -6 296.81 13.06
0 8 6 287.39 12.56
-1 8 6 418.82 17.82
1 8 -6 402.64 17.82
-1 8 -6 439.07 16.68
-1 8 -6 435.93 17.08
1 8 6 443 18.39
2 8 -6 808.89 31.19
-2 8 6 816.32 31.4
2 8 6 817.14 31.3
-2 8 -6 828.69 30.04
-3 8 6 38.41 5.69
3 8 -6 33.28 5.15
-3 8 -6 28.42 4.41
3 8 6 34.23 4.9
-4 8 6 1398.16 51.99
4 8 -6 1461.29 51.56
-4 8 -6 1355.79 50.33
4 8 6 1338.56 50.55
5 -8 6 204.31 15.83
-5 8 6 208.9 13.54
5 8 -6 202.84 12.74
-5 8 -6 206.59 12.18
-6 8 6 20.17 5.94
6 8 -6 19.39 5.02
-6 8 6 20.19 5.41
6 -8 6 22.41 5.41
6 8 -6 22.22 4.91
-6 -8 6 32.03 6.32
6 -8 -6 25.49 4.9
-6 8 -6 21.36 4.99
-6 8 -6 21.44 4.28
7 8 -6 125.27 9.89
7 -8 6 123.85 10.71
-7 8 6 135.76 11.23
-7 8 -6 131.74 9.79
7 -8 -6 144.35 10.03
-7 -8 6 125.19 12.03
8 -8 6 50.9 7.9
-8 8 6 56.46 8.24
8 8 -6 52.02 7.41
8 -8 -6 60.78 7.41
-8 8 -6 64.09 7.35
-9 8 6 21.33 6.12
9 8 -6 20.12 5.2
9 -8 6 29.38 6.59
-9 8 -6 21.11 5.05
9 -8 -6 33.91 5.66
-10 8 6 11.09 5.11
10 -8 6 7.55 5.03
10 8 -6 8.63 4.44
10 -8 -6 11.52 4.16
-10 8 -6 16.19 4.74
11 8 -6 8.24 3.68
-11 8 6 8.2 7.02
11 -8 6 11.09 5.21
-11 8 -6 7.9 4.89
0 9 -6 27.6 4.09
-1 9 6 889.55 31.84
1 9 -6 839.35 32
1 9 6 849.2 32.55
-1 9 -6 808.02 30.99
2 9 -6 118.52 8.26
-2 9 6 110.42 8.09
-2 9 -6 93.39 6.55
2 9 6 90.18 7.89
-3 9 6 116.58 9.25
3 9 -6 119.47 9.19
3 9 6 131.34 9.29
-3 9 -6 137.9 8.3
4 9 -6 222.08 13.54
-4 9 6 253.97 14.14
4 9 6 244.42 13.43
-4 9 -6 226.86 12.59
-5 9 6 252.5 15.51
-5 9 6 261.87 14.66
5 -9 6 258.46 14.52
5 9 -6 270.4 15.52
-5 9 -6 298.54 14.95
-5 9 -6 276.52 13.46
-5 -9 6 262.19 15.17
5 -9 -6 254.79 13.48
5 -9 -6 270.1 13.82
6 9 -6 50.77 6.74
-6 9 6 39.5 6.47
6 -9 6 41.91 6.66
-6 9 -6 34.5 5.23
-6 9 -6 41.12 7.23
6 -9 -6 44.9 6.04
-6 -9 6 46.51 7.1
7 -9 6 79.26 8.92
7 9 -6 69 8.02
-7 9 6 70.29 8.45
-7 -9 6 76.97 9.23
-7 9 -6 61.5 7.12
7 -9 -6 63.57 7.39
-8 9 6 40.75 7.34
8 9 -6 31.39 6.23
8 -9 6 28.29 6.64
8 -9 -6 35.63 6
-8 9 -6 38.67 6.13
-9 9 6 9.61 5.24
9 -9 6 6.75 5.04
9 9 -6 18.44 4.96
9 -9 -6 17.41 4.9
-9 9 -6 21.49 5.02
10 -9 6 23.2 5.97
-10 9 6 26.87 5.89
10 9 -6 18.51 4.9
-10 9 -6 18.91 4.77
11 9 -6 17.27 4.52
11 -9 6 12.59 6.02
-11 9 6 16.47 6.7
-11 9 -6 10.24 5.21
0 10 -6 25.64 4.29
1 10 -6 379.01 17.95
-1 10 -6 418.91 17.49
1 10 6 447.22 19.2
2 10 -6 322.45 15.44
2 10 6 299.1 15.46
-3 10 6 1308.56 48.98
3 10 -6 1332.62 49.36
3 10 6 1349.42 49.39
-3 10 -6 1287.02 47.4
4 -10 6 86.87 9.47
4 10 -6 88.89 8.74
-4 10 6 65.48 7.76
4 10 6 76.12 8.51
-4 10 -6 71.89 7.12
5 -10 6 11.12 4.79
-5 10 6 3.52 3.96
-5 10 6 6.97 4.43
5 10 -6 6.47 4.14
-5 -10 6 6.88 5.06
5 -10 -6 5.34 3.85
-5 10 -6 8.81 3.59
-5 10 -6 7.87 3.87
5 -10 -6 12.17 3.97
-6 10 6 366.88 18.99
6 -10 6 364.55 18.98
6 10 -6 393.52 18.63
6 -10 -6 418.96 18.67
-6 10 -6 374.58 17.72
-6 -10 6 405.52 20.03
-7 10 6 110.92 10.33
7 -10 6 84.59 8.94
7 10 -6 105.28 9.37
-7 -10 6 98.18 10.27
-7 10 -6 105.42 9.02
7 -10 -6 106.97 9.44
8 -10 6 17.48 6.2
8 10 -6 29.64 6.06
-8 10 6 26.96 6.31
8 -10 -6 25.75 5.39
-8 10 -6 29.02 5.38
9 -10 6 74.06 8.83
-9 10 6 76.99 8.57
9 10 -6 84.54 8.92
9 -10 -6 73.06 7.62
-9 10 -6 81.2 7.8
-10 10 6 25.2 5.63
10 -10 6 29.33 6.31
10 10 -6 28.55 5.35
-10 10 -6 33.69 5.5
11 -10 6 85.54 12.29
11 10 -6 87.51 7.86
-11 10 -6 99.73 8.15
0 11 -6 66.24 6.42
0 11 6 65.11 7.46
1 11 -6 265.95 13.63
-1 11 -6 255.97 12.8
1 11 6 257.93 14.07
2 11 -6 806.02 33.15
2 11 6 875.22 33.99
3 11 -6 64.62 7.72
3 11 6 46.35 6.75
4 -11 6 693 28.76
4 11 -6 715.73 30.43
-4 11 -6 671.07 27.58
-4 -11 6 678.62 29.13
4 -11 -6 744.83 28.3
4 -11 -6 682.42 28.19
4 11 6 726.57 30.34
5 -11 6 17.29 5.55
-5 11 6 19.55 5.16
-5 11 6 19.54 6.5
5 -11 -6 20.56 4.8
-5 -11 6 23.57 6.14
-5 11 -6 22.05 6.76
5 -11 -6 19.75 5.02
6 11 -6 221.99 13.07
6 -11 6 234.94 14.36
-6 11 6 212.97 13.43
6 -11 -6 185.24 12.41
-6 -11 6 214.42 14.79
-6 11 -6 205.6 12.1
-7 11 6 240.69 15.33
7 11 -6 259.19 14.85
7 -11 6 248.63 15.73
7 -11 -6 262.11 14.44
-7 11 -6 279.81 14.24
-7 -11 6 277.6 16.88
8 -11 6 92.96 9.72
-8 11 6 92.32 9.64
8 11 -6 93.86 9.49
8 11 6 83.95 8.87
8 -11 -6 101.44 9.05
-8 11 -6 101.85 8.84
9 -11 6 35.71 6.79
-9 11 6 30.24 6.07
9 11 -6 35.34 6.21
-9 11 -6 46.71 6.15
9 -11 -6 37.12 5.82
10 -11 6 105.66 9.14
10 11 -6 117.03 9.19
-10 11 6 106.28 9.35
-10 11 -6 127.43 8.74
0 12 6 22.45 5.31
0 12 -6 20.21 4.33
1 12 -6 431.5 19.88
-1 12 6 443.45 20.73
1 12 6 430.35 20.48
2 12 -6 152.77 10.71
2 -12 -6 170.8 12.74
2 12 6 149.91 11.18
3 12 -6 263.61 15.14
3 -12 6 257.33 14.24
3 -12 -6 270.67 14.18
3 12 6 279.66 15.67
-3 -12 6 262.96 15.04
3 -12 -6 262.4 13.83
-3 12 -6 261.99 13.57
4 12 -6 205.46 13.52
4 -12 6 188.56 12.3
-4 12 -6 188.59 11.12
4 -12 -6 161.82 11.2
4 -12 -6 179.17 11.3
-4 -12 6 197.31 13.15
4 12 6 197.22 13.42
5 -12 6 326.2 17.47
5 -12 -6 335.69 16.78
-5 -12 6 333.57 17.81
6 -12 6 102.25 9.93
-6 12 6 137.51 10.94
6 12 -6 122 10.13
-6 12 -6 123.08 9.24
-6 -12 6 137.66 12.49
6 -12 -6 122.56 9.91
7 -12 6 225.43 14.4
-7 12 6 186.07 13.15
7 12 -6 200.42 13.05
-7 12 -6 186.55 11.7
7 -12 -6 195.8 12.29
8 12 -6 14.83 4.89
-8 12 6 17.79 5.39
8 -12 6 13.6 5.96
8 -12 -6 10.95 4.49
-8 12 -6 20.71 4.72
8 12 6 10.8 4.66
-9 12 6 491.63 21.76
9 -12 6 506.13 22.84
9 12 -6 552.14 22.82
-9 12 -6 467.41 20.88
10 -12 6 38.34 6.93
-10 12 6 34.53 5.04
10 12 -6 20.87 5.06
-10 12 -6 30.58 4.51
0 -13 -6 12.7 4.74
0 13 6 16.95 4.97
0 13 -6 9.08 4.03
0 13 -6 14.54 4.06
1 13 -6 16.65 4.49
-1 -13 -6 16.88 4.75
1 13 -6 17.54 4.3
1 -13 6 17.63 4.9
-1 13 6 24.08 5.51
1 13 6 21.3 5.52
1 -13 -6 33.75 6.07
-1 13 -6 22.1 4.76
-2 13 6 390.73 19.96
2 -13 6 391.85 18.37
2 13 -6 388.39 19.4
2 13 -6 380.7 17.68
-2 -13 6 407.98 19.03
-2 13 -6 408.36 18.39
2 13 6 412.31 20.1
2 -13 -6 395.11 18.83
2 -13 -6 380.38 17.88
3 13 -6 137.72 10.91
3 -13 6 150.56 10.82
3 13 6 126.22 11.02
-3 -13 6 120.25 11.21
3 -13 -6 121.77 9.92
-3 13 -6 139.22 9.66
3 -13 -6 141.46 10.19
4 -13 6 268.63 14.62
-4 13 -6 229.89 13.03
-4 -13 6 228 14.33
4 -13 -6 217.8 13.38
5 -13 6 86.89 9.08
5 -13 -6 119.7 10.02
-5 -13 6 105.15 10.22
-5 13 -6 100.11 8.68
6 -13 6 103.41 10.34
6 13 -6 106.61 9.65
-6 -13 6 102.29 10.52
6 -13 -6 107.71 9.65
-7 13 6 88.19 8.77
7 13 -6 70.89 8.06
7 -13 6 81.2 9.14
-7 13 -6 70.83 7.26
7 -13 -6 59.68 7.57
8 -13 6 9.9 5.55
8 13 -6 10.51 4.79
-8 13 6 8.48 4.6
8 13 6 4.24 4.18
-8 13 -6 4.85 3.71
8 -13 -6 7.55 4.12
9 -13 6 77.03 8.5
-9 13 6 69.56 6.83
9 13 -6 62.64 7.22
-9 13 -6 57.46 5.98
-10 13 6 150.35 9.31
10 13 -6 173.45 10.84
10 -13 6 164.76 13.09
-10 13 -6 172.69 9.73
0 -14 6 106.6 8.69
0 14 -6 85.98 8.07
0 14 -6 98.51 8.81
0 -14 -6 91.68 8.33
0 14 6 92.37 9.45
0 -14 -6 83.89 8.6
1 -14 6 37.4 5.9
-1 14 6 19.1 5.36
-1 -14 -6 18.75 5.07
1 14 -6 27.8 5.66
1 14 -6 23.11 4.79
-1 14 -6 17 4.56
-1 -14 6 16.71 5.18
1 -14 -6 14.69 4.72
1 14 6 31.07 6.31
1 -14 -6 20.82 5.7
2 14 -6 10.05 4.31
2 14 -6 8.84 3.75
2 -14 6 9.59 4.61
-2 14 6 10.63 4.7
-2 -14 6 15.7 7.18
-2 -14 6 8.21 5.34
2 -14 -6 12.41 4.68
2 14 6 10.53 4.63
-2 14 -6 17.77 4.76
2 -14 -6 15.64 4.78
3 -14 6 7.8 4.6
3 -14 -6 6.77 4.08
-3 -14 6 6.53 5.32
3 -14 -6 -5.49 3.79
-3 14 -6 1.85 3.54
4 -14 6 63.93 8.06
-4 -14 6 60.94 8.08
4 -14 -6 65.12 7.96
-4 14 -6 61.97 7.03
5 -14 6 114.75 10.62
5 -14 -6 108.92 9.77
-5 14 -6 109.58 9.23
-5 -14 6 114.54 10.9
6 -14 6 213.73 14.41
6 14 -6 237.82 13.87
-6 -14 6 194.63 14.78
6 -14 -6 200.03 13.06
7 -14 6 43.02 7.43
7 14 -6 44.96 6.88
7 -14 -6 41.23 6.36
-8 14 6 227.64 16.27
8 14 -6 240.78 13.53
8 -14 6 225.43 14.58
8 14 6 210.5 13.29
8 -14 -6 209.25 13.93
9 -14 6 27.27 6.18
9 14 -6 32.11 5.26
-9 14 6 25.98 4.49
0 -15 6 140.46 10.29
0 15 -6 147.41 10.68
0 -15 -6 134.3 10.79
1 15 -6 35.82 5.79
1 -15 6 32.12 5.86
1 -15 -6 30.41 6.57
1 -15 -6 23.41 5.48
-1 -15 6 27.5 5.68
-1 15 -6 27.61 5.73
2 15 -6 82.6 8.11
2 -15 6 89.45 8.61
2 -15 -6 89.88 9.25
-2 -15 6 101.74 9.93
-2 -15 6 82.07 8.74
-2 15 -6 96.45 8.84
2 -15 -6 84.73 8.54
3 -15 6 17.17 5.39
3 -15 -6 11.67 4.96
3 -15 -6 17.65 5.41
-3 -15 6 13.29 5.66
-3 15 -6 14.25 4.5
4 -15 6 211.81 13.82
-4 15 -6 200.36 12.66
4 -15 -6 185.08 12.77
-4 -15 6 204.13 14.21
5 -15 6 96.61 9.64
-5 -15 6 107.78 10.33
-5 15 -6 102.17 9.12
5 -15 -6 114.32 10.17
6 -15 6 210.52 14.29
6 15 -6 216.34 13.19
6 -15 -6 224.04 13.68
7 15 -6 36.14 6.03
7 -15 6 40.04 7.04
7 -15 -6 33.97 5.92
8 -15 6 49.91 7.58
8 15 -6 39.93 5.95
8 15 6 32.69 5.64
9 -15 6 113.88 10.05
9 15 -6 105.43 9.24
0 -16 -6 90.04 9.14
0 16 -6 82.43 8.48
0 -16 6 106.29 9.36
1 16 -6 49.11 6.71
1 -16 6 45.5 6.71
-1 -16 6 41.8 6.58
1 -16 -6 58.18 8.36
-1 16 -6 56.03 7.47
1 -16 -6 52.23 7.09
2 -16 6 184.94 12.65
2 16 -6 164.03 11.36
2 -16 -6 214.26 13.85
2 -16 -6 224.73 13.24
-2 -16 6 202.86 13.01
-2 16 -6 205.37 12.92
3 -16 6 78.81 8.82
-3 16 -6 69.35 7.98
3 -16 -6 89.89 9.57
-3 -16 6 79.15 9
3 -16 -6 80.57 8.47
4 -16 6 222.96 14.09
4 -16 -6 203.95 13.28
-4 -16 6 198.16 13.69
-4 16 -6 189.28 12.67
4 -16 -6 183.75 13.02
5 -16 6 47.71 7.27
-5 -16 6 42.4 7.35
-5 16 -6 39.84 6.05
5 -16 -6 33.98 6.56
6 -16 6 106.77 9.8
6 16 -6 100.96 9.35
6 -16 -6 99.65 9.35
7 -16 6 489.93 21.7
7 16 -6 482.67 20.84
7 -16 -6 416.13 20.06
8 16 -6 62.63 6.67
8 -16 6 80.77 8.38
8 16 6 79.85 7.36
9 16 -6 56.59 6.56
9 -16 6 58.88 8.42
0 -17 6 715.24 30.78
0 17 -6 779.31 31.55
0 -17 -6 780.64 31.47
1 -17 6 104.06 9.51
1 17 -6 111.64 9.44
-1 -17 6 107.23 9.72
1 -17 -6 78.87 8.91
-1 17 -6 103.42 9.64
2 -17 6 96.58 9.21
2 17 -6 97.85 8.67
-2 17 -6 103.69 9.79
2 -17 -6 110.81 10.73
-2 -17 6 108.59 9.61
2 -17 -6 96.43 9.27
3 -17 6 16.57 5.8
3 -17 -6 22.76 6.14
3 -17 -6 20.58 5.69
-3 17 -6 19.74 5.3
-3 -17 6 15.89 9.44
4 -17 6 44.92 7.29
-4 17 -6 45.44 6.65
4 -17 -6 53.76 7.68
4 -17 -6 53.86 7.24
-4 -17 6 40.64 6.99
5 17 -6 53.82 6.95
5 -17 6 59.68 8.06
-5 17 -6 46.09 6.31
5 -17 -6 49.11 7.3
6 17 -6 128.34 9.66
6 -17 6 136.05 11.16
6 -17 -6 114.78 9.98
7 -17 6 120.67 10.33
7 17 -6 99.5 8.6
8 -17 6 62.62 8.72
8 17 -6 63 6.67
8 17 6 65.15 6.16
0 -18 6 81.2 8.87
0 18 -6 103.2 9.83
1 18 -6 672.22 28.46
1 -18 6 669.52 28.54
-1 -18 6 651.14 28.25
-1 18 -6 714.64 29.28
1 -18 -6 687.11 28.86
2 -18 6 83.31 9.06
2 18 -6 82.49 8.06
2 -18 -6 63.13 7.91
-2 18 -6 58.81 7.96
3 -18 6 87.94 8.9
3 -18 -6 79.63 9.07
-3 18 -6 72.15 8.32
3 -18 -6 84 8.64
4 -18 6 43.23 7.2
4 -18 -6 30.12 5.99
-4 18 -6 35.78 5.96
4 -18 -6 34.73 6.53
5 18 -6 105.98 8.89
5 -18 6 109.88 10.13
-5 18 -6 93.3 8.59
5 -18 -6 76.13 8.35
6 -18 6 62.16 8.03
6 18 -6 46.62 6.15
6 -18 -6 54.1 6.68
-7 18 6 155.98 9.81
7 -18 6 188.57 12.26
7 18 -6 173.25 10.16
8 -18 6 45.38 7.88
8 18 -6 49.53 6.93
0 19 -6 805.26 32.3
0 -19 6 745.92 31.3
1 19 -6 119.22 10.03
1 -19 6 109.79 10.01
-1 -19 6 119.02 10.36
1 -19 -6 119.89 10.34
-1 19 -6 127.74 10.65
2 19 -6 6.44 3.92
2 -19 6 5.86 4.94
2 -19 -6 -2.49 4.89
-2 19 -6 2.48 3.9
3 -19 6 3.77 4.9
-3 19 -6 4.57 4.13
3 -19 -6 4.78 4.9
4 -19 6 256.59 14.54
4 -19 -6 226.4 13.5
-4 19 -6 240.92 13.83
5 -19 6 61.66 7.86
5 19 -6 71.67 7.01
-5 19 -6 55.42 6.35
6 19 -6 173.2 10.27
-6 19 6 182.42 11.05
6 -19 6 178.76 12.18
7 -19 6 35.7 7.43
7 19 -6 31.8 5.14
7 19 6 30.01 4.63
0 20 -6 -3.26 3.35
0 -20 6 6.39 5
1 -20 6 222.96 13.64
1 20 -6 213.79 13.13
-1 20 -6 250.48 14.25
-1 -20 6 213.14 13.44
2 20 -6 144.12 10.03
2 -20 6 148.91 11.87
-2 20 -6 114.7 10.31
2 -20 -6 117.19 10.01
3 -20 6 39.88 6.88
-3 20 -6 42.03 6.18
3 -20 -6 37.22 6.22
4 -20 6 94.72 9.03
4 -20 -6 75.09 9.44
-4 20 -6 89.77 8.45
-5 20 6 208.39 12.13
5 -20 6 215.85 13.41
5 20 -6 178.1 10.73
-5 20 -6 198.31 11.17
6 20 -6 20.58 4.12
6 -20 6 35.53 7.77
-6 20 6 33.83 5.12
0 21 6 137.29 10.44
0 21 -6 149.76 10.67
0 -21 6 125.24 10.63
1 -21 6 195.92 12.9
-1 21 6 199.95 12.86
1 21 -6 204.87 12.16
-1 21 -6 213.09 12.82
2 -21 6 217.64 13.49
2 21 -6 202.21 11.62
-2 21 -6 240.43 13.36
3 -21 6 94.22 9.2
-3 21 -6 96.34 8.85
4 -21 6 83.84 9.12
-4 21 6 85.8 8.12
-4 21 -6 85.46 7.79
-5 21 6 169.6 11.15
5 -21 6 182.89 13.19
-5 21 -6 156.46 9.75
0 22 -6 4.38 3.53
0 22 6 1.94 3.25
1 -22 6 9.19 5.06
1 22 -6 15.73 4.06
-1 22 6 20.06 4.77
-1 22 -6 16.14 4.5
2 -22 6 152.12 11.33
-2 22 6 146.92 10.22
-2 22 -6 154.61 10.27
-3 22 6 156.13 10.4
3 -22 6 172.32 11.38
-3 22 -6 164.54 10.27
-4 22 6 21.26 5.11
4 -22 6 28.97 6.63
-4 22 -6 17.32 4.69
0 23 6 162.89 12.69
0 23 -6 174.6 9.86
-1 23 6 75.45 6.65
1 23 -6 63.2 6.03
-1 23 -6 74.39 6.91
-2 23 6 73.67 6.75
2 -23 6 84.24 7.8
-2 23 -6 79.28 7.66
3 -23 6 66.32 8.13
-3 23 6 57.62 6.33
-3 23 -6 63.9 6.67
0 0 7 5.76 2.59
0 0 -7 0.44 1.83
0 0 -7 1.33 2.3
1 0 7 717.28 27.53
-1 0 -7 722.18 26.3
-1 0 7 718.78 27.32
1 0 -7 767.18 26.56
2 0 -7 2.2 2.37
-2 0 7 3.26 3.54
-2 0 -7 4.72 2.62
2 0 7 2.32 3.74
-3 0 7 32.3 5.44
-3 0 -7 23.93 3.77
3 0 7 22.74 5.4
3 0 -7 23.18 4.1
-4 0 7 752.77 29.48
-4 0 -7 728.33 27.55
4 0 -7 718.97 27.88
4 0 7 678.69 29.84
-5 0 7 796.21 32.99
-5 0 -7 789.67 30.96
5 0 -7 811.22 31.34
5 0 7 806.28 34.43
-6 0 -7 7.85 3.64
6 0 7 3.23 5.24
6 0 -7 9.77 3.93
-6 0 7 8.36 4.7
-7 0 7 28.35 6.25
7 0 7 41.93 8.63
-7 0 -7 32.68 5.8
-7 0 -7 38.05 5.41
-7 0 7 34.16 7.19
7 0 -7 32.05 5.62
8 0 -7 21.3 5.28
-8 0 7 11.47 5.45
-8 0 -7 16.48 4.42
-9 0 7 114.31 10.69
-9 0 -7 120.54 9.78
9 0 -7 131.19 10.37
10 0 -7 90.69 8.8
-10 0 7 80.93 8.94
-10 0 -7 81.31 7.43
-11 0 7 67.1 7.05
11 0 7 89.3 8.73
-11 0 -7 67.34 6.16
11 0 -7 77.55 7.42
12 0 7 92.82 14.82
0 -1 7 274.24 12.52
0 1 -7 312.57 11.9
0 1 7 281.78 12.27
0 1 -7 319.33 12.38
0 -1 -7 301.89 12.22
1 1 -7 228.99 10.46
-1 1 7 234.17 11.56
-1 1 7 243.44 9.18
1 -1 7 216.71 11.88
-1 -1 -7 232.6 10.31
-1 1 -7 255.41 10.6
1 -1 -7 270.8 10.97
1 1 7 240 11.77
-2 -1 -7 535.59 19.28
2 -1 7 491.81 21.01
2 1 -7 525.39 19.67
-2 1 7 511.2 20.8
-2 -1 7 514.19 20.74
2 1 7 477.07 21.05
2 -1 -7 496.85 19.54
-2 1 -7 475.1 19.27
3 -1 7 1774.52 65.02
3 1 -7 1775.65 63.05
-3 -1 -7 1739.38 62.47
-3 1 7 1737.97 64.12
3 -1 -7 1857.82 63.17
3 1 7 1873.26 65.34
-3 1 -7 1908.7 62.99
-3 -1 7 1870.4 64.26
-4 1 7 840.41 32.25
-4 -1 -7 803.48 30
4 -1 7 794.07 32.8
4 1 -7 790.87 30.55
4 -1 -7 791.27 30.41
-4 -1 7 804.1 31.78
4 1 7 787.62 33.18
-4 1 -7 789.23 30.32
5 1 -7 520.34 22.35
5 -1 7 516.08 24.96
-5 -1 -7 508.86 21.6
-5 1 7 511.15 23.91
5 1 7 536.26 25.34
-5 1 -7 541.32 22.2
5 -1 -7 545.46 22.41
-5 -1 7 523.37 23.74
6 -1 7 302.82 18.49
6 1 -7 318.04 15.94
-6 -1 -7 298.2 15.21
-6 1 7 309.44 17.48
-6 1 -7 308.4 15.68
6 -1 -7 316.1 16.04
6 1 7 301.29 18.96
-6 -1 7 306.51 17.05
-7 -1 -7 185.1 10.77
7 1 -7 212.94 12.88
7 1 -7 199.57 11.51
7 -1 7 213.76 16
-7 1 7 191.08 14.34
-7 1 7 178.2 12.74
7 -1 -7 178 11.18
-7 1 -7 181.15 12.23
7 1 7 174 15.4
-7 -1 7 186.69 12.58
-7 -1 7 184.43 13.6
-7 1 -7 166.81 10.84
-8 -1 -7 16.23 4.45
8 1 -7 14.9 4.53
-8 1 7 12.17 5.52
-8 1 -7 14.86 4.45
-8 -1 7 20.62 5.53
8 -1 -7 13.41 4.43
-9 -1 -7 38.28 5.71
-9 1 7 45.79 7.68
9 1 -7 32.32 5.74
-9 1 -7 35.22 5.83
-9 -1 7 22.61 6.09
9 -1 -7 27.81 5.75
10 1 -7 112.51 9.57
-10 -1 -7 118.75 8.9
-10 1 7 107.69 10.25
-10 1 -7 97.66 8.78
10 -1 -7 92.93 8.93
-10 -1 7 92.48 8.98
11 1 -7 38.95 5.64
11 -1 7 60.04 7.18
-11 1 7 37.52 6.15
11 -1 -7 37.33 5.52
-11 1 -7 40.29 5.13
11 1 7 49.85 7.21
0 -2 7 1418.87 50.03
0 2 -7 1468.93 49.25
0 2 -7 1465.65 49.6
0 2 7 1417.64 49.71
0 -2 -7 1449.02 49.45
-1 2 7 162.38 6.97
-1 -2 -7 178.8 8.13
1 2 -7 180.27 8.45
-1 2 7 176.6 9.58
1 2 -7 184.95 8.7
1 -2 7 178.73 10
-1 2 -7 171.79 7.11
1 2 7 157.25 9.44
-1 2 -7 160.23 8.34
2 2 -7 109.4 6.7
-2 2 7 102.79 8.18
2 -2 7 108.21 8.35
-2 -2 -7 114.78 6.37
-2 -2 7 88.76 8.1
-2 2 -7 88.28 6.34
2 2 7 83.85 8.27
3 2 -7 278.49 13.03
-3 2 7 283.86 14.58
-3 -2 -7 295.68 12.53
3 -2 7 286.82 15.24
3 -2 -7 280.74 13.19
3 2 7 276.74 15.29
-3 -2 7 292.88 14.27
-3 2 -7 272.73 12.82
-4 2 7 1204.98 44.65
4 -2 7 1198.04 45.42
4 2 -7 1212.08 43.24
-4 -2 -7 1179.75 42.25
-4 -2 7 1126.24 43.75
-4 2 -7 1177.89 42.86
4 -2 -7 1148.54 43.01
4 2 7 1185.32 45.81
-5 -2 -7 463.62 19.33
-5 2 7 474.99 21.99
5 2 -7 469.01 20.25
5 -2 7 462.04 22.79
-5 2 -7 421.54 19.63
5 2 7 445.46 23.13
-5 -2 7 455.64 21.14
6 -2 7 230.51 15.89
6 2 -7 245.49 13.66
-6 2 7 244.56 15.34
-6 -2 -7 247.01 12.84
6 2 7 211.99 15.68
-6 2 -7 226.96 13.2
-6 -2 7 224.76 14.28
7 2 -7 315.12 16.6
-7 -2 -7 292.63 14.32
7 2 -7 309.92 15.1
-7 2 7 305.91 16.86
7 -2 7 311 19.82
-7 2 7 290.23 18.11
-7 -2 -7 308.64 15.81
-7 2 -7 291.85 16.28
-7 -2 7 302.54 17.44
-7 2 -7 273.46 14.49
-7 -2 7 273.95 15.69
7 2 7 297.17 20.01
7 -2 -7 313.21 15.14
-8 -2 -7 211.71 11.93
-8 2 7 209 14.32
8 2 -7 224.76 12.84
8 -2 -7 201.61 12.43
-8 -2 7 187.33 13.16
-8 2 -7 198.58 12.16
-9 -2 -7 77.67 7.23
9 2 -7 74.24 8.35
-9 2 7 78.87 9.15
9 -2 -7 61.81 7.44
-9 -2 7 61.79 9.26
-9 2 -7 58.11 7.12
10 -2 7 215.77 14.24
10 2 -7 213.3 13.13
-10 2 7 219.29 14.75
-10 2 -7 223.58 12.59
10 -2 -7 201.91 12.58
-11 2 7 114.86 10.39
11 2 -7 111.69 8.98
11 -2 7 126.99 10.24
11 -2 -7 119.57 8.6
-11 2 -7 121.11 8.82
0 3 -7 325.12 13.09
0 -3 -7 345.72 13.32
0 3 -7 333.57 13.52
-1 -3 -7 517.88 19.18
-1 3 7 514.28 20.59
-1 3 7 475.28 18.32
1 3 -7 496.45 19.54
1 -3 7 489.81 20.81
1 3 -7 513.1 19.6
-1 3 -7 563.34 19.64
-1 3 -7 559.78 18.51
-2 3 7 537.25 22.15
-2 -3 -7 551.11 20.36
2 3 -7 548.45 21.16
2 -3 7 520.81 22.74
-2 -3 7 563.91 22.14
-2 3 -7 548.27 20.91
-3 3 7 913.48 36.1
-3 -3 -7 924.25 33.95
3 3 -7 956.74 35.06
3 -3 7 927.96 36.95
3 3 7 925.33 36.68
-3 3 -7 991.49 34.89
-3 -3 7 1009.02 35.85
3 3 7 957.37 33.24
4 -3 7 689.11 29.1
4 3 -7 682.76 26.93
-4 3 7 668.17 28.3
-4 -3 -7 651.37 25.8
4 3 7 674.62 29.34
-4 -3 7 700.34 27.72
-4 3 -7 720.98 26.99
-5 3 7 33.23 6.26
-5 -3 -7 40.22 4.93
5 3 -7 29.62 4.86
5 -3 7 40.96 7.36
5 3 7 47.77 8.47
-5 -3 7 43.07 6.18
-5 3 -7 37.15 5.2
6 3 -7 678.11 27.98
-6 3 7 677.8 29.73
6 -3 7 664.59 30.67
-6 -3 -7 650 26.55
-6 3 -7 663.23 27.69
-6 -3 7 616.7 27.92
6 3 7 661.7 31.52
7 3 -7 54.22 6.47
7 -3 7 49.42 9.18
7 3 -7 54.63 7.31
-7 3 7 41.02 7.84
-7 3 7 51.75 7.47
-7 -3 -7 61.64 7.18
7 3 7 32.22 7.87
-7 3 -7 41.7 6.64
7 -3 -7 42.3 6.15
-7 3 -7 37.81 5.64
8 3 -7 256.73 13.99
-8 3 7 256.52 15.69
-8 3 -7 215.41 13.22
8 -3 -7 229.08 13.4
-9 3 7 419.26 21.48
9 3 -7 392.77 19.49
9 -3 -7 419.34 19.6
-9 3 -7 405.62 19.25
10 3 -7 85.05 8.43
10 -3 7 91.51 9.52
-10 3 7 86.73 9.44
10 -3 -7 78.68 8.09
-10 3 -7 80.69 7.94
11 3 -7 45.65 6.1
-11 3 7 39.91 6.68
11 -3 7 47.14 6.74
11 -3 -7 40.14 5.51
-11 3 -7 45.64 5.7
0 4 7 2454.23 84.08
0 4 -7 2498.69 83.47
1 -4 7 36.76 5.35
1 4 -7 40.89 4.27
-1 4 7 41.74 4.94
1 4 -7 40.55 4.15
-1 -4 -7 42.29 4.02
-1 4 -7 38.72 3.35
-1 4 -7 41.93 4.12
-2 -4 -7 892.17 32.59
2 4 -7 916.1 33.68
2 -4 7 927.13 35.37
-2 4 7 898.43 34.49
2 4 7 934.28 33.03
-2 4 -7 957.85 33.45
-2 -4 7 943.37 34.26
3 4 -7 102.47 7.57
-3 -4 -7 116.29 6.56
3 -4 7 112.69 9.49
-3 4 7 107.63 9.06
-3 4 -7 106.61 7.38
-3 -4 7 96.02 8.11
3 4 7 110.21 6.45
4 -4 7 547.63 23.98
-4 4 7 512.53 22.75
-4 -4 -7 523.97 20.13
4 4 -7 514 21.43
-4 -4 7 475.17 21.46
-4 4 -7 479.98 21.06
5 4 -7 277.9 14.16
-5 4 7 287.44 15.76
5 -4 7 256.01 16.23
-5 -4 -7 258.76 12.58
-5 -4 7 266.71 14.28
-5 4 -7 254.6 13.61
5 4 7 242.33 16.19
-6 4 7 113.99 10.55
-6 -4 -7 103.76 7.94
6 4 -7 108.92 9.09
6 -4 7 90.44 10.75
6 4 -7 105.43 7.81
-6 4 -7 110.95 9.02
6 4 7 106.2 12.28
-6 4 -7 91.21 7.81
6 -4 -7 98.8 7.89
7 4 -7 207.6 12.54
7 -4 7 205.04 16.4
7 4 -7 220.73 14.14
-7 4 7 197.13 13.9
7 -4 -7 240.05 12.63
-7 4 -7 228.93 12.5
-7 -4 7 210.82 13.38
8 4 -7 71.1 7.84
-8 4 7 76.78 9.25
-8 4 -7 53.58 7.14
8 -4 -7 75.26 7.99
9 -4 7 4.09 5.74
-9 4 7 8.66 5.83
9 4 -7 9.47 4.67
-9 4 -7 9.47 4.31
9 -4 -7 3.94 4.06
10 4 -7 44.39 6.5
10 -4 7 44.04 7.36
-10 4 7 44.15 7.37
-10 4 -7 55.99 6.55
10 -4 -7 52.8 6.61
11 4 -7 25.96 5.09
11 -4 7 23.14 5.72
-11 4 7 20.72 5.91
-11 4 -7 25.67 4.93
11 -4 -7 21.77 4.46
0 5 7 42.01 4.48
0 5 -7 29.39 3.48
0 5 -7 29.2 3.54
1 5 -7 36.44 4.25
-1 5 7 39.32 4.85
-1 -5 -7 35.93 3.54
1 5 -7 36.53 3.96
-1 5 -7 41.17 4.08
-1 5 -7 45.43 3.81
2 -5 7 1756.29 62.97
2 5 -7 1797.6 61.39
-2 5 7 1748.36 62.05
-2 -5 -7 1683.82 59.83
-2 -5 7 1784.07 61.37
-2 5 -7 1766.82 60.83
2 5 7 1792.65 60.93
-3 -5 -7 189.88 8.85
3 5 -7 202.49 10.65
3 -5 7 199.96 12.19
-3 5 7 189.13 11.43
-3 5 -7 186.19 10.14
3 5 7 176.87 9.3
-3 -5 7 173.61 10.38
4 5 -7 662.8 26.77
4 -5 7 673.55 28.92
-4 5 7 665.87 28.05
-4 -5 -7 645.36 24.86
-4 -5 7 674.1 26.5
-4 5 -7 673.34 26.58
-5 5 7 326.96 17.89
5 5 -7 333.49 16.57
-5 -5 -7 325.39 14.72
5 -5 7 334.51 18.72
-5 5 -7 338.46 16.37
5 5 7 349.68 19.73
-6 5 7 144.38 11.42
6 5 -7 133.5 10.67
6 5 -7 133.08 9.43
6 -5 7 150.59 12.98
-6 5 7 152.96 12.49
6 -5 -7 157.44 9.63
-6 -5 7 140.28 11.12
-6 5 -7 153.96 10.8
-6 5 -7 142.25 9.42
6 5 7 157.55 14.37
-7 5 7 126.75 11.4
7 5 -7 139.37 10.11
-7 5 -7 152.16 10.06
7 -5 -7 137.89 9.72
-7 -5 7 132.61 11.57
-8 5 7 258.61 16.03
8 -5 7 258.29 15.81
8 5 -7 265.06 14.63
-8 5 -7 248.11 14.32
8 -5 -7 279.02 14.62
-9 5 7 607.6 27.8
9 -5 7 611.14 26.9
9 5 -7 598.88 26.09
-9 5 -7 591.38 25.65
9 -5 -7 623.8 26.01
10 5 -7 50.17 6.91
-10 5 7 61.71 8.32
10 -5 7 45.66 6.99
10 -5 -7 57.74 6.86
-10 5 -7 61.11 6.85
11 -5 7 82.75 8.17
11 5 -7 74.58 7.51
-11 5 7 86 9.14
-11 5 -7 87.81 7.78
11 -5 -7 86.71 7.22
0 6 7 62.09 5.37
0 6 -7 57.26 4.81
0 6 -7 57.98 5.1
1 6 -7 1849.58 62.69
-1 6 7 1843.3 63.2
1 6 -7 1749.13 61.51
-1 6 -7 1827.49 61.48
-1 6 -7 1778.42 61.85
-2 -6 -7 1310.47 45.8
-2 6 7 1316.17 48.22
2 6 -7 1345.81 47.59
2 6 7 1345.47 47.29
-2 -6 7 1356.08 47.16
-2 6 -7 1316.52 46.89
3 6 -7 226.38 11.7
3 -6 7 225.27 13.58
-3 6 7 217.47 12.33
-3 -6 -7 223.82 9.56
-3 6 -7 198.81 10.81
-3 -6 7 193.87 10.81
3 6 7 194.94 10.45
4 -6 7 236.62 14.79
-4 6 7 239.76 13.87
4 6 -7 231.39 12.74
-4 6 -7 220.63 12.15
5 6 -7 1369.54 51.69
5 -6 7 1409.23 54.03
-5 6 7 1371.22 52.99
-5 6 -7 1413.68 51.48
6 -6 7 288.92 15.15
6 -6 7 307.82 18.13
-6 6 7 291.9 15.78
6 6 -7 282.61 15.5
6 6 -7 276.6 13.99
-6 6 7 304.5 17.4
-6 6 -7 244.32 13.46
-6 6 -7 279.29 15.31
6 -6 -7 249.34 13.55
-6 -6 7 234.04 14.99
6 6 7 263.01 18.6
7 -6 7 362.94 18.13
-7 6 7 359.67 18.56
7 6 -7 345.86 16.97
-7 -6 7 321.31 18.12
7 -6 -7 336.9 16.63
-7 6 -7 343.31 16.75
-8 6 7 260.26 15.88
8 6 -7 251.28 14.54
8 -6 7 264.26 15.47
8 -6 -7 237.88 13.71
-8 6 -7 239.56 13.92
-9 6 7 178.4 13.49
9 -6 7 172.31 12.9
9 6 -7 162.1 11.64
9 -6 -7 170.32 11.47
-9 6 -7 160.09 11.19
-10 6 7 47.91 7.69
10 -6 7 47.02 7.21
10 6 -7 46.62 6.58
10 -6 -7 46.5 6.27
-10 6 -7 41.74 5.99
11 6 -7 3.82 3.91
-11 6 7 2.84 5.61
11 -6 7 2.68 4.67
-11 6 -7 1.28 4.13
11 -6 -7 2.35 3.24
0 7 7 405.73 16.55
0 7 -7 396.8 15.63
0 7 -7 401.23 16.22
-1 7 7 501.33 20.78
1 7 -7 541.61 20.77
-1 7 -7 504.95 19.45
1 7 7 511.32 19.99
-1 7 -7 515.99 19.66
-2 -7 -7 617.52 21.99
2 7 -7 635.27 24.27
-2 7 7 629.47 24.79
2 7 7 556.5 23.71
-2 7 -7 580.79 23.08
3 7 -7 791.75 30.07
-3 7 7 767.7 30.65
3 7 7 760.08 29.47
-3 7 -7 733.56 28.99
4 -7 7 715.9 31.3
-4 7 7 715.67 30.34
4 7 -7 747.86 29.55
-4 7 -7 723.14 28.86
5 7 -7 403.45 19.49
-5 7 7 413.94 20.77
5 -7 7 402.89 21.54
-5 7 -7 413.63 19.32
6 -7 7 472.35 24.48
6 7 -7 472.43 22.24
-6 7 7 472.43 23.51
6 -7 7 449.57 20.8
-6 7 7 461.07 21.54
6 7 -7 447.86 20.14
-6 7 -7 469.73 21.96
-6 -7 7 433.7 21.21
-6 7 -7 451.04 19.96
6 -7 -7 471.65 20.11
6 7 7 441.92 25.39
7 7 -7 15.94 4.88
7 -7 7 29.48 6.1
-7 7 7 19.09 5.62
-7 7 -7 20.19 4.87
-7 -7 7 18.87 6.09
7 -7 -7 19.6 4.99
8 -7 7 137.59 11.76
-8 7 7 151.56 12.13
8 7 -7 128.83 10.43
-8 7 -7 143.24 10.38
8 -7 -7 128.06 10.37
9 7 -7 108.47 9.62
-9 7 7 114.38 10.94
9 -7 7 111.04 10.17
-9 7 -7 125.62 9.83
9 -7 -7 129.63 10.04
10 -7 7 25.65 6.41
-10 7 7 26.12 6.44
10 7 -7 26.01 5.38
-10 7 -7 35.39 5.97
10 -7 -7 27.44 5.18
-11 7 7 86.11 9.17
11 -7 7 84.98 8.45
11 7 -7 67.18 6.97
-11 7 -7 105.04 8.53
0 8 7 990.67 35.66
0 8 -7 954.71 35.4
0 8 -7 985.2 34.41
-1 8 7 244.73 12.01
1 8 -7 226.96 11.51
-1 8 -7 225.95 10.43
-1 8 -7 234.32 10.62
2 8 -7 1010 37.01
-2 8 7 992.38 37.26
-2 8 -7 970.62 35.69
2 8 7 962.45 36.86
-3 8 7 252.02 14.15
3 8 -7 255.38 13.64
3 8 7 271.34 13.53
-3 8 -7 265.54 12.8
-4 8 7 400.82 19.58
4 8 -7 411.11 19.05
-4 8 -7 377.05 17.83
-5 8 7 1420.6 53.87
5 8 -7 1409.62 50.79
-5 8 7 1437.47 51.98
5 -8 7 1330.29 50.91
5 8 -7 1484.1 53.15
-5 8 -7 1379.51 50.71
-5 -8 7 1339.54 51.74
-5 8 -7 1482.87 52.49
5 -8 -7 1338.85 50.67
6 -8 7 777.95 32.02
-6 8 7 835.78 33.1
6 8 -7 789.05 34.48
-6 8 7 836.99 35.3
6 8 -7 816.17 31.77
6 -8 -7 783.79 31.58
-6 -8 7 795.64 32.76
-6 8 -7 802.12 33.39
-6 8 -7 780.65 31.24
7 8 -7 158.42 10.98
7 -8 7 147.87 11.77
-7 8 7 153.64 12.2
7 -8 -7 150.84 10.74
-7 -8 7 162.17 13.44
-7 8 -7 141.55 10.53
8 -8 7 406.89 20.46
-8 8 7 429.61 20.97
8 8 -7 409.19 19.82
8 -8 -7 387.15 19.12
-8 8 -7 401.8 19
9 -8 7 146.9 11.85
9 8 -7 144.58 10.53
-9 8 7 135.33 12.15
-9 8 -7 135.01 10.33
9 -8 -7 118.46 9.82
10 8 -7 26.41 5.33
10 -8 7 31.93 6.44
-10 8 7 21.86 5.89
10 -8 -7 15.38 4.4
-10 8 -7 16.91 4.74
-11 8 7 44.22 7.97
11 -8 7 37.51 7.22
11 8 -7 32.3 5.66
-11 8 -7 53.55 6.85
0 9 -7 424.57 17.83
-1 9 7 2322.12 79.46
1 9 -7 2255.09 79.39
-1 9 -7 2310.13 78.41
1 9 7 2275.22 79.99
2 9 -7 263.12 13.45
-2 9 7 236.9 13.11
2 9 7 251.21 13.21
-2 9 -7 259.76 11.9
3 9 -7 88.25 8.3
-3 9 7 103.78 8.88
-3 9 -7 120.58 7.96
3 9 7 112.33 8.53
-4 9 7 51.83 7.25
4 9 -7 60.17 7.18
-4 9 -7 50.85 5.97
5 9 -7 100.07 9.81
5 9 -7 103.77 8.46
5 -9 7 106.23 9.32
-5 9 7 108.74 9.52
-5 9 7 90.38 10.05
5 -9 -7 113.28 8.53
5 -9 -7 103.46 8.34
-5 9 -7 115.27 9.25
-5 -9 7 100.79 9.4
-5 9 -7 100.88 8.04
6 9 -7 389.82 18.76
-6 9 7 376.8 19.67
6 -9 7 375.12 19.46
6 -9 -7 460.38 19.78
-6 9 -7 415.89 18.6
6 -9 -7 394.5 18.57
-6 -9 7 425.08 20.47
7 -9 7 238.47 15
-7 9 7 244.52 15.04
7 9 -7 241.98 14.06
-7 9 -7 228.42 13.45
7 -9 -7 275.08 14.35
-7 -9 7 280.99 16.89
-8 9 7 90.98 9.59
8 -9 7 79.18 9.11
8 9 -7 76.16 8.4
-8 9 -7 92.27 8.69
8 -9 -7 93.98 8.98
-9 9 7 15.02 5.59
9 9 -7 18.02 5.2
9 -9 7 9.6 5.35
-9 9 -7 13.81 4.56
9 -9 -7 9.08 4.39
10 9 -7 8.2 4.36
-10 9 7 10.59 4.86
10 -9 7 9.12 5.58
10 -9 -7 11.27 3.96
-10 9 -7 16.57 4.63
11 -9 7 45.04 7.98
11 9 -7 41.43 6.3
-11 9 -7 46.78 6.77
0 10 -7 272.06 13.25
1 10 -7 337.49 15.47
-1 10 -7 316.53 14.54
1 10 7 322.81 15.95
2 10 -7 141.61 9.71
2 10 7 152.17 10.11
3 10 -7 51.94 6.82
-3 10 7 57.88 7.09
3 10 7 64.32 7.47
-3 10 -7 65.46 6.48
4 10 -7 152.34 10.99
-4 10 7 145.59 11.11
4 -10 7 153.84 10.81
4 -10 -7 133.79 9.41
-4 -10 7 139.39 11.05
4 -10 -7 135.71 9.4
-4 10 -7 147.55 9.87
-5 10 7 65.97 8.9
5 10 -7 66.37 8.4
5 -10 7 89.26 8.58
-5 10 7 77.75 8.04
5 10 -7 76.49 7.94
-5 -10 7 84.99 8.8
5 -10 -7 86.29 7.77
5 -10 -7 84.36 8.32
-5 10 -7 79.88 8.23
-5 10 -7 82.56 7.4
6 -10 7 129.53 11.13
-6 10 7 148.14 11.36
6 10 -7 149.5 10.23
6 -10 -7 112.27 9.36
-6 -10 7 133.47 12.52
-6 10 -7 133.75 9.37
6 -10 -7 114.66 9.67
7 -10 7 273.97 15.6
7 10 -7 253.75 14.58
-7 10 7 237.03 15.04
-7 10 -7 249.8 13.76
-7 -10 7 280.66 17.07
7 -10 -7 248.85 14.36
8 -10 7 21.55 6.24
8 10 -7 20.76 5.64
-8 10 7 22.63 5.9
8 -10 -7 18.32 5.23
-8 10 -7 27.04 5.27
-9 10 7 6.2 4.83
9 -10 7 12.73 5.47
9 10 -7 10.55 4.68
9 -10 -7 13.75 4.54
-9 10 -7 5.97 3.98
10 10 -7 145.02 10.13
-10 10 7 142.8 10.37
10 -10 7 143.33 11.35
-10 10 -7 133.76 9.48
10 -10 -7 142.17 10.3
0 11 -7 21.13 4.13
0 11 7 27.45 5.22
1 11 -7 466.36 20.32
1 11 7 453.01 20.99
2 11 -7 69.34 7.15
2 11 7 58.6 7.13
3 -11 7 181.91 12.26
3 11 -7 189.25 12.05
3 -11 -7 170.81 10.57
3 11 7 168.44 11.85
-3 -11 7 191.19 16.59
3 -11 -7 175.34 10.76
4 11 -7 134.2 10.6
4 -11 7 134.49 10.38
-4 11 -7 111.32 8.39
-4 -11 7 127.27 10.78
4 -11 -7 110.77 8.69
4 -11 -7 98.44 8.71
-5 11 7 169.56 11.74
5 -11 7 168.23 12.18
-5 -11 7 161.67 12.45
5 -11 -7 166.25 10.79
5 -11 -7 184.24 11.51
-5 11 -7 160.02 10.3
-6 11 7 191.76 12.72
6 11 -7 176.46 11.77
6 -11 7 183.83 13.3
-6 -11 7 190.24 14.42
-6 11 -7 203.32 11.65
6 -11 -7 185.68 12.08
7 11 -7 492.95 22.41
7 -11 7 500.8 23.2
-7 11 7 498.22 22.85
-7 -11 7 487.83 24.05
-7 11 -7 465.59 21.23
7 -11 -7 446.59 21.56
8 -11 7 51.05 7.81
-8 11 7 51.03 7.33
8 11 -7 57 7.47
-8 11 -7 44.27 6.26
8 -11 -7 51.75 7.04
-9 11 7 196.78 12.51
9 -11 7 182.28 13.31
9 11 -7 185.94 11.95
-9 11 -7 189.58 11.1
9 -11 -7 166.27 11.35
-10 11 7 6.94 4.31
10 -11 7 8.21 5.22
10 11 -7 4.92 3.76
-10 11 -7 5.97 3.49
0 12 -7 170.29 10.47
0 12 7 152.05 11.08
-1 12 7 75.16 8.19
1 12 -7 90.02 8.01
1 12 7 81.13 8.11
2 -12 7 138.85 11.5
2 12 -7 159.69 10.81
2 12 7 157.96 11.26
-2 12 -7 149.75 9.84
2 -12 -7 143.82 10.24
2 -12 -7 151.86 10.07
3 12 -7 35.42 6.16
3 -12 7 48.06 6.64
-3 -12 7 44.2 6.61
-3 12 -7 47.31 5.84
3 -12 -7 42.36 6.06
3 12 7 50.36 7.4
3 -12 -7 46.31 6.51
4 -12 7 131.07 10.47
-4 12 -7 119.93 8.83
-4 -12 7 117.95 10.59
4 -12 -7 100.72 9
4 -12 -7 123.06 9.67
5 -12 7 224.08 14.26
5 12 -7 217.2 13.07
5 -12 -7 221.95 13.39
-5 -12 7 239.42 14.83
6 12 -7 95.77 9.16
6 -12 7 86.03 9.16
-6 12 7 102.96 9.61
-6 -12 7 93.97 10.03
6 -12 -7 94.49 9.28
-6 12 -7 89.29 8.17
7 12 -7 165.6 11.55
-7 12 7 146.68 11.82
7 -12 7 153.01 12.62
7 -12 -7 134.1 10.7
-7 12 -7 164.39 10.54
-7 -12 7 183.49 14.32
-8 12 7 155.03 11.47
8 -12 7 148.98 12.41
8 12 -7 146.17 11.06
8 -12 -7 153.67 10.81
-8 12 -7 141.33 9.92
-9 12 7 214.4 12.38
9 12 -7 210.15 12.56
9 -12 7 218.01 13.83
9 -12 -7 202.34 11.82
-9 12 -7 205.02 11.46
10 12 -7 167.6 10.99
-10 12 7 160.52 10.2
10 -12 7 181.08 13.78
-10 12 -7 173.62 9.52
0 13 -7 101.92 8.36
0 13 7 97.03 9.43
0 -13 -7 100.99 9.48
0 -13 -7 93.01 8.12
0 13 -7 92.15 8.39
0 -13 7 115.96 9.92
1 -13 7 79.46 7.94
-1 13 7 93.97 9.43
1 13 -7 83.79 7.92
1 13 -7 94.77 8.78
1 -13 -7 103.46 8.62
-1 13 -7 105.08 8.53
1 -13 -7 137.29 9.25
1 13 7 106.58 9.68
1 -13 -7 120.26 9.77
2 13 -7 9.49 3.43
2 13 -7 6.48 3.83
2 -13 7 14.03 4.88
-2 13 7 6.8 3.93
2 13 7 6.91 4.08
2 -13 -7 10.64 4.32
-2 -13 7 12.48 5.27
2 -13 -7 2.53 4.86
-2 13 -7 12.15 4.03
2 -13 -7 13.34 4.64
3 13 -7 101.51 9.1
3 -13 7 99.25 9.14
3 13 -7 96.08 10.35
-3 13 -7 132.3 9.32
3 13 7 116.82 10.37
3 -13 -7 140.37 10.2
-3 -13 7 121.43 10.69
3 -13 -7 127.92 9.69
4 -13 7 16.73 5.36
-4 13 -7 22.26 4.77
4 -13 -7 26.85 5.85
-4 -13 7 28.37 6.45
5 -13 7 60.12 7.81
5 13 -7 76.23 8.15
-5 13 -7 68.14 7.1
5 -13 -7 76.18 8.56
-5 -13 7 76.16 8.98
6 13 -7 457.11 20.89
6 -13 7 462.44 22.09
-6 -13 7 457.36 22.7
6 -13 -7 427.44 20.99
7 13 -7 80.78 8.62
-7 13 7 84.63 8.75
7 -13 7 87.45 9.43
7 -13 -7 57.44 7.43
-7 13 -7 58.9 6.72
8 13 -7 351.7 17.11
8 -13 7 378.29 18.54
-8 13 7 359.85 17.23
8 13 7 278.15 17.23
8 -13 -7 346.25 16.86
-8 13 -7 342.68 15.96
9 13 -7 81.59 7.7
9 -13 7 85.45 9.08
-9 13 7 84.68 7.42
-9 13 -7 83.53 7
10 13 -7 33.04 5.91
10 -13 7 34.97 7.97
0 -14 -7 43.25 6.82
0 -14 -7 57.45 7.12
0 14 -7 57.76 6.95
0 14 7 47.94 7.67
0 -14 7 53.09 6.45
-1 14 7 89.63 9.73
1 -14 7 79.38 8.04
1 14 -7 89.17 8.15
1 14 -7 80.68 8.61
1 -14 -7 96.38 9.64
-1 -14 7 98.28 9.77
1 14 7 94.66 9.76
1 -14 -7 89.43 8.27
-1 14 -7 95.27 8.52
2 14 -7 28.07 4.95
2 -14 7 33.97 5.97
-2 14 -7 31.01 5.71
2 -14 -7 31.43 6.27
-2 -14 7 34.88 6.25
2 -14 -7 35.93 5.92
3 14 -7 24.69 5.8
3 -14 7 19.52 5.47
-3 -14 7 26.45 6.31
3 -14 -7 20.48 5.65
-3 14 -7 29.12 5.23
4 -14 7 169.87 12.42
-4 -14 7 174.3 13.33
4 -14 -7 170.33 12.11
-4 14 -7 174.43 11.26
5 14 -7 181.85 12.21
5 -14 7 181.28 13.21
-5 14 -7 182.08 11.43
-5 -14 7 179.91 14.03
5 -14 -7 191.44 12.56
6 -14 7 115.06 10.59
6 14 -7 142.29 10.53
-6 -14 7 142.48 12.37
6 -14 -7 124.1 10.39
7 -14 7 70.44 8.7
7 14 -7 100.22 9.32
7 -14 -7 99.43 9.24
8 -14 7 79.86 8.79
8 14 -7 77.57 7.81
8 14 7 52.34 6.71
8 -14 -7 69.15 7.31
9 -14 7 115.21 9.71
-9 14 7 86.66 7.56
9 14 -7 94.36 8.03
0 15 -7 4.57 3.71
0 -15 7 -2.67 3.71
0 -15 -7 -6.85 3.9
1 15 -7 69.42 7.72
1 -15 7 46.73 6.81
-1 -15 7 65.96 7.7
-1 15 -7 58.78 7.07
1 -15 -7 73.52 7.85
1 -15 -7 72.29 8.77
2 -15 7 72.5 8.01
2 15 -7 61.65 7.15
2 -15 -7 74.23 7.77
2 -15 -7 61.63 7.73
-2 -15 7 64.19 7.95
-2 15 -7 66.82 7.48
3 -15 7 247.8 14.6
-3 -15 7 254.14 15.34
-3 15 -7 245.36 14.17
3 -15 -7 238.82 14.83
4 -15 7 97.97 9.83
-4 15 -7 116.53 9.73
-4 -15 7 112.21 10.58
4 -15 -7 119.57 10.68
5 15 -7 42.47 6.62
5 -15 7 43.96 7.22
5 -15 -7 48.16 7.24
-5 15 -7 50.33 6.45
-5 -15 7 53.5 8.23
6 15 -7 5.68 4.05
6 -15 7 14.31 5.54
-6 -15 7 -1 5.39
6 -15 -7 7.21 4.57
7 -15 7 42.08 7.45
7 15 -7 42.45 6.21
7 -15 -7 31.17 5.93
8 15 -7 9.46 3.92
8 -15 7 11.69 5.82
8 15 7 11.87 4.26
8 -15 -7 15.99 4.29
9 15 -7 155.92 10.77
9 -15 7 170.75 13.38
0 -16 7 195.09 12.83
0 16 -7 211.53 13.05
0 -16 -7 216.52 13.41
1 16 -7 89.36 8.53
1 -16 7 77.29 7.97
-1 16 -7 81.03 8.5
1 -16 -7 89.36 8.84
-1 -16 7 76.56 8.11
1 -16 -7 77.25 9.41
2 -16 7 155.04 11.4
2 16 -7 148.07 10.58
2 -16 -7 135.59 11.83
2 -16 -7 141.52 11.29
-2 16 -7 143.5 11.2
3 -16 7 78.15 8.65
3 -16 -7 74.34 8
-3 -16 7 57.23 7.92
3 -16 -7 69.1 8.99
-3 16 -7 69.16 8.19
4 -16 7 17.72 5.77
4 -16 -7 18.39 5.89
-4 -16 7 20.51 6.19
-4 16 -7 24.52 5.23
5 16 -7 24.3 5.42
5 -16 7 23.44 6.31
-5 -16 7 24.5 6.62
5 -16 -7 16.86 5.49
-5 16 -7 25.79 5.14
6 -16 7 46.02 7.14
6 16 -7 42.84 6.31
6 -16 -7 33.56 6.32
7 16 -7 156 10.44
7 -16 7 157.16 12.14
7 -16 -7 154.5 10.6
8 -16 7 98.16 9.2
8 16 -7 95.25 7.95
8 16 7 97.36 8.01
0 17 -7 31.52 6.05
0 -17 7 28.81 6.2
1 17 -7 135.39 10.48
1 -17 7 128.33 10.84
-1 -17 7 134.39 10.93
-1 17 -7 162.05 11.71
1 -17 -7 151.27 11.87
2 -17 7 85.48 9.03
2 17 -7 97.87 8.88
2 -17 -7 111.72 10.94
-2 17 -7 98.9 9.49
2 -17 -7 101.27 9.46
3 -17 7 311.91 18.19
-3 -17 7 376.96 19.21
-3 17 -7 381.87 18.84
3 -17 -7 388.1 19.81
3 -17 -7 388.69 18.48
4 -17 7 63.4 8.33
4 -17 -7 87.97 9.39
-4 17 -7 74.74 7.96
-4 -17 7 71.83 8.66
5 17 -7 22.62 4.95
5 -17 7 26.1 6.34
-5 17 -7 27.48 5.03
-5 -17 7 15.61 6
5 -17 -7 19.3 5.71
6 17 -7 114.83 9.09
6 -17 7 143.64 12.13
6 -17 -7 114.21 9.93
7 17 -7 54.97 6.33
7 -17 7 76.06 8.51
7 -17 -7 42.37 6.17
8 17 -7 29.16 5.36
8 -17 7 33.13 7.39
8 17 7 33.93 4.6
0 18 -7 158.7 11.43
0 -18 7 152.66 11.31
1 18 -7 61.96 7.3
1 -18 7 68.41 8.07
-1 -18 7 64.57 7.66
1 -18 -7 54.79 7.48
-1 18 -7 57.84 7.6
2 -18 7 250.78 14.53
2 18 -7 231.88 13.65
2 -18 -7 242.23 14.82
-2 18 -7 257.72 15
3 -18 7 114.84 10.56
3 -18 -7 132.34 11.12
3 -18 -7 137.87 11.36
-3 18 -7 131.68 10.8
4 -18 7 29.11 6.23
4 18 -7 31.84 8.1
-4 18 -7 22.25 5.07
4 -18 -7 25.4 6.16
-4 -18 7 27.64 6.2
5 -18 7 74.42 8.47
5 18 -7 77.1 7.51
5 -18 -7 77.14 8.36
-5 18 -7 84.38 7.81
6 18 -7 49.35 5.94
6 -18 7 40.96 7.1
6 -18 -7 42.69 6.14
7 -18 7 137.99 10.93
7 18 -7 127.44 8.46
-7 18 7 122.37 8.27
0 -19 7 9.1 4.91
0 19 -7 12.99 4.73
1 -19 7 196.83 13.35
1 19 -7 215.75 13.04
-1 19 -7 233.62 13.62
-1 -19 7 197.66 13.01
2 19 -7 19.39 4.78
2 -19 7 22.36 5.92
2 -19 -7 19.02 5.81
-2 19 -7 25.77 5.48
3 -19 7 44.3 6.96
-3 19 -7 57 7.07
3 -19 -7 58.15 7.05
4 -19 7 42.92 6.82
-4 19 -7 43.98 6.08
5 19 -7 35.46 5.18
5 -19 7 40.61 6.54
-5 19 -7 45.22 5.68
6 19 -7 23.74 4.31
6 -19 7 24.66 5.83
7 -19 7 61.53 8.18
0 20 -7 35.24 6.09
0 -20 7 29.29 6.1
1 -20 7 6.07 4.91
1 20 -7 4.75 3.98
-1 20 -7 8.48 4.25
2 20 -7 63.41 6.89
2 -20 7 69.54 8.27
-2 20 -7 83.33 8.4
3 -20 7 90.42 9.03
-3 20 -7 97.96 8.97
4 -20 7 25.15 6
-4 20 -7 19.71 4.61
5 -20 7 140.56 11.45
-5 20 -7 169.02 9.78
-6 20 7 84.27 7.41
0 21 -7 8.03 4.11
0 -21 7 9.07 4.85
0 21 7 6.32 3.96
1 -21 7 -0.68 4.39
1 21 -7 0.64 3.32
-1 21 -7 2.27 3.79
2 21 -7 108.42 8.48
2 -21 7 123.56 10.19
-2 21 -7 127.61 9.8
3 -21 7 53.9 7.33
-3 21 -7 54.42 6.44
4 -21 7 8.44 5.84
-4 21 7 14.05 4.45
-4 21 -7 8.73 3.52
-5 21 7 30.34 5.81
5 -21 7 42.04 7.79
-5 21 -7 27.12 4.65
0 22 -7 42.91 5.65
0 22 7 40.39 5.35
1 -22 7 137.59 10.59
-1 22 7 164.03 10.19
1 22 -7 146.94 9.44
-1 22 -7 157.47 9.98
2 -22 7 25.85 5.55
-2 22 7 27.36 4.94
-2 22 -7 28.41 4.85
3 -22 7 233.47 13.24
-3 22 7 246.44 12.89
-3 22 -7 224.28 12.64
-4 22 7 200.65 12.29
4 -22 7 204 12.6
-4 22 -7 206.12 11.72
0 23 -7 34.26 4.99
1 23 -7 26.08 4.1
-1 23 7 32.69 4.42
-1 23 -7 26.37 4.86
2 -23 7 20.14 4.8
-2 23 7 16.12 3.83
-2 23 -7 16.81 4.69
0 0 -8 1.53 2.35
0 0 8 7.54 2.93
-1 0 8 2.67 3.12
1 0 8 2.5 3.54
-1 0 -8 3.71 2.31
1 0 -8 1.53 2.4
-2 0 -8 435.74 17.22
2 0 -8 439.42 17.62
2 0 8 428.1 19.3
-2 0 8 427.51 18.85
3 0 -8 40.73 5.08
3 0 8 45.17 6.97
-3 0 8 41.87 6.18
-3 0 -8 36.67 4.59
-4 0 -8 11.93 3.33
4 0 -8 11.5 3.49
4 0 8 20.31 6.02
-4 0 8 15.99 5.16
5 0 -8 569.72 24.48
-5 0 8 606.06 26.69
-5 0 -8 565.92 23.98
5 0 8 615.9 28.02
-6 0 8 239.57 15.63
6 0 8 243.79 16.92
6 0 -8 232.63 12.52
-6 0 -8 242.44 13.34
6 0 -8 241.75 14.05
7 0 -8 282.01 14.36
-7 0 8 264.99 17.26
-7 0 -8 276.42 15.23
-7 0 -8 264.87 13.75
-7 0 8 265.23 15.91
7 0 8 267.26 18.77
-8 0 -8 231.84 13.14
8 0 -8 247.32 13.74
-8 0 8 229.13 15.34
-9 0 -8 157.42 10.82
9 0 -8 167.6 11.45
-9 0 8 159.99 13.11
-10 0 8 74.15 8.65
10 0 -8 86.34 8.64
-10 0 -8 83.23 7.4
-11 0 8 6.53 4.56
11 0 -8 1.78 3.59
-11 0 -8 5.25 3.15
11 0 8 11.03 5.07
0 -1 -8 167.91 8.32
0 1 -8 176.76 8.53
0 1 8 156.07 8.33
0 1 -8 168.93 7.9
0 -1 8 166.39 8.8
1 1 -8 355.36 14.4
-1 1 8 327.5 12.9
-1 1 8 347.11 15.53
1 -1 8 348.65 15.62
-1 -1 -8 341.34 14.06
1 1 8 372.45 15.56
-1 1 -8 365.14 14.3
-2 1 8 889.63 33.29
2 -1 8 884.62 33.65
2 1 -8 943.56 32.19
-2 -1 -8 903.73 31.54
2 -1 -8 837.46 31.89
2 1 8 831.6 33.42
-2 1 -8 846.35 31.58
-2 -1 8 838.8 33.13
-3 -1 -8 43.13 4.79
-3 1 8 52.75 6.77
3 1 -8 36.92 4.74
3 -1 8 49.94 7.35
3 -1 -8 65.28 6.05
-3 1 -8 59.91 5.57
3 1 8 51.45 7.14
-3 -1 8 68.57 7.39
4 1 -8 253.15 13.05
-4 1 8 248.63 14.55
-4 -1 -8 247.93 12.24
4 -1 8 238.53 15.23
4 -1 -8 249.98 12.88
-4 -1 8 262.64 14.54
4 1 8 271.5 15.77
-4 1 -8 264.74 12.69
-5 1 8 237.6 14.79
-5 -1 -8 222.6 12.13
5 1 -8 230.08 12.93
5 -1 8 218.07 14.87
5 -1 -8 247.01 13.12
-5 1 -8 233.41 12.57
5 1 8 248.9 15.96
-5 -1 8 241.6 14.8
-6 1 8 162.75 12.72
6 1 -8 145.78 10.23
6 1 -8 139.87 8.81
-6 -1 -8 144.18 9.66
6 -1 8 144.26 13.02
6 -1 -8 108.88 8.6
-6 1 -8 108.3 9.12
6 1 8 117.87 13.2
-6 -1 8 117.36 11.18
7 1 -8 182.49 11.36
-7 -1 -8 188.87 12.09
7 -1 8 185.29 16.55
-7 1 8 182 13.33
-7 1 8 189.56 14.68
7 1 -8 191.52 12.81
-7 -1 -8 179.86 10.77
-7 -1 8 178.33 14.18
7 -1 -8 188.58 11.39
-7 -1 8 161.36 12.69
-7 1 -8 186.75 10.96
-7 1 -8 192.45 12.43
7 1 8 185.16 16.62
-8 -1 -8 166.64 10.62
-8 1 8 157 13.13
8 1 -8 162.69 11.14
-8 -1 8 179.25 13.1
-8 1 -8 157.99 10.88
8 -1 -8 171 11.38
-9 1 8 58.12 8.42
9 1 -8 73.51 8.26
-9 -1 -8 54.37 6.39
9 -1 -8 67.62 7.85
-9 1 -8 57.86 6.79
-9 -1 8 61.54 8.38
10 1 -8 63.44 7.24
-10 1 8 58.64 8.06
-10 -1 -8 56.72 6.21
10 -1 -8 53.71 6.84
-10 -1 8 51.96 7.28
-10 1 -8 51.37 6.12
11 1 -8 67.06 6.97
-11 1 8 59.38 7.14
11 -1 8 62.16 7.34
-11 1 -8 60.92 5.97
11 -1 -8 50.58 6.23
11 1 8 56.79 7.58
0 2 -8 53.34 4.45
0 -2 -8 61.26 5.1
0 -2 8 54.39 5.51
0 2 8 58.94 5.2
0 2 -8 58.84 5
1 2 -8 95.39 6.3
-1 2 8 69.64 4.45
-1 2 8 96.14 7.64
1 -2 8 87.81 7.71
-1 -2 -8 104.2 6.04
1 2 -8 93.15 6.37
1 2 8 104.97 7.42
-1 2 -8 88.82 4.8
-1 2 -8 94.23 6.09
2 -2 8 721.24 28.83
2 2 -8 703.38 26.92
-2 2 8 685.57 28.11
-2 -2 -8 715.74 26.37
2 2 8 732.99 28.82
-2 -2 8 752.89 28.54
-2 2 -8 731.28 26.85
3 2 -8 52.66 5.36
-3 2 8 51.73 6.61
3 -2 8 57.69 7.52
-3 -2 -8 51.89 5.09
-3 -2 8 43.25 6.18
-3 2 -8 46.45 5.1
3 2 8 41.92 6.72
-4 -2 -8 710.3 27.04
-4 2 8 739.86 29.77
4 2 -8 703.85 27.79
4 -2 8 694.43 30.14
-4 -2 8 689.95 29
-4 2 -8 696.16 27.41
4 2 8 692.61 30.48
5 2 -8 850.64 32.98
-5 2 8 811.81 34.61
-5 -2 -8 821.34 31.74
5 -2 8 843.57 35.63
-5 -2 8 825.26 34.03
5 2 8 811.54 35.91
6 2 -8 189.62 10.56
6 -2 8 183.57 14.8
-6 -2 -8 197.8 11.36
6 2 -8 184.71 12.01
-6 2 8 198.44 14
-6 2 -8 185.58 11.69
6 2 8 182.32 14.91
6 -2 -8 181.81 10.75
-6 -2 8 182.63 13.16
6 -2 -8 177.86 10.6
-6 2 -8 185.2 10.57
7 2 -8 83.61 9.39
-7 -2 -8 96.92 8.55
-7 2 8 96.51 10.15
-7 -2 -8 84.18 7.38
7 2 -8 97.93 8.47
-7 -2 8 90.05 9.23
-7 2 -8 90.02 7.88
7 -2 -8 92.19 7.83
-7 -2 8 94.06 10.62
-8 -2 -8 232.34 13
-8 2 8 242.05 15.95
8 2 -8 247 14.04
8 -2 -8 255.26 14.05
-8 -2 8 240.96 14.8
-8 2 -8 248.47 13.69
-9 -2 -8 99.92 8.89
-9 2 8 98.72 10.76
9 2 -8 105.93 9.54
9 -2 -8 133.83 9.93
-9 2 -8 125.33 9.73
-9 -2 8 93.38 10.49
10 -2 8 63.94 8.58
-10 2 8 75.66 8.74
10 2 -8 68.63 7.7
-10 2 -8 59.65 6.5
10 -2 -8 54.11 7.04
-11 2 8 18.03 5.39
11 -2 8 22.29 5.56
11 2 -8 16.63 4.59
11 -2 -8 19.06 4.56
-11 2 -8 12.61 3.93
0 3 -8 166.37 8.02
0 3 8 165.75 8.74
0 -3 -8 169.74 8.37
0 3 -8 164.08 8.37
-1 3 8 2254.24 76.91
1 3 -8 2162.15 75.68
-1 -3 -8 2312.15 75.46
1 3 -8 2318.74 75.85
1 -3 8 2178.23 76.96
1 3 8 2115.67 76.63
-1 3 -8 2298.61 75.72
-1 3 -8 2162.61 74.44
2 3 -8 132.22 7.68
2 -3 8 122.11 9.19
-2 3 8 123.6 8.88
-2 -3 -8 125.7 6.9
-2 3 -8 116.91 7.49
2 3 8 101.39 8.97
-2 -3 8 100.46 8.91
-3 -3 -8 672.17 25.51
3 -3 8 676.84 28.68
3 3 -8 692.55 26.63
-3 3 8 684.79 28.02
-3 -3 8 692.81 27.61
-3 3 -8 678.22 26.27
3 3 8 692.29 28.92
-4 -3 -8 350.15 15.12
4 -3 8 362.92 18.8
4 3 -8 326.99 16.02
-4 3 8 336.19 17.59
4 3 8 335 18.78
-4 3 -8 349.37 15.9
-4 -3 8 360.59 17.26
-5 -3 -8 369.25 17.27
5 -3 8 388.3 21.21
5 3 -8 379.83 18.47
-5 3 8 378.7 20.35
-5 3 -8 437.54 18.7
5 3 8 437.84 22.34
-5 -3 8 412.42 19.78
6 3 -8 38.15 5.69
6 -3 8 47.96 8.77
6 3 -8 49.5 7.15
-6 -3 -8 44.5 5.71
-6 3 8 41.94 7.46
6 3 8 31.24 7.84
-6 3 -8 37.62 5.82
-6 3 -8 34.09 5.05
6 -3 -8 39.74 5.28
6 -3 -8 40.05 5.25
-6 -3 8 45.29 7.29
7 3 -8 121.44 9.43
-7 -3 -8 129.2 8.83
-7 3 8 128.29 11.75
7 -3 -8 152.94 10.03
-7 3 -8 148.53 9.74
8 3 -8 49.53 6.7
-8 3 8 53.86 8.24
-8 3 -8 61.21 7.2
8 -3 -8 70.24 7.78
9 3 -8 91 9.19
-9 3 8 75.81 9.55
-9 3 -8 79.68 8.06
9 -3 -8 94.03 9.11
10 -3 8 213.15 14.14
-10 3 8 208.68 14.91
10 3 -8 201.09 13.04
-10 3 -8 252.56 13.02
10 -3 -8 228.08 13
11 -3 8 87.04 8.17
11 3 -8 70.18 7.26
-11 3 8 61.5 7.68
11 -3 -8 72.29 6.97
-11 3 -8 77.96 6.95
0 4 -8 5.92 2.49
0 4 8 7.59 3.05
0 4 -8 5.13 2.27
1 -4 8 1024.21 39.29
1 4 -8 1013.76 37.74
-1 4 8 1057.24 38.99
-1 -4 -8 1119.89 37.52
1 4 -8 1086.02 38.03
-1 4 -8 1070.45 36.73
-1 4 -8 1085.5 37.83
2 4 -8 131.2 8.04
-2 -4 -8 131.46 7.1
-2 4 8 128.01 9.43
2 -4 8 140.76 10.19
-2 4 -8 122.91 7.83
-2 -4 8 109.75 9.07
3 4 -8 554.71 22.33
3 -4 8 567.64 24.61
-3 4 8 551.81 23.63
-3 -4 -8 538.92 20.98
-3 4 -8 545.37 21.88
-3 -4 8 529.75 22.74
-4 -4 -8 729.81 28.82
4 -4 8 780.05 32.91
4 4 -8 757.29 30.37
-4 4 8 738.94 31.76
-4 4 -8 790.63 30.21
-4 -4 8 824.67 31.19
4 4 8 817.56 33.53
5 -4 8 122.77 11.83
-5 -4 -8 114.51 7.91
-5 4 8 129.35 11.26
5 4 -8 125.42 9.38
-5 4 -8 117.84 9.08
5 4 8 109.92 12.02
-5 -4 8 114.94 9.92
6 4 -8 100.56 8.11
6 -4 8 118.32 12.66
-6 -4 -8 94.3 9.04
-6 4 8 91.99 10.52
6 4 -8 104.51 9.11
-6 -4 8 103.35 11.78
6 -4 -8 86.32 7.69
-6 4 -8 92.22 7.71
-6 4 -8 98.33 8.74
6 4 8 84.67 11.06
7 4 -8 443.62 20.02
-7 4 8 445.1 21.75
7 -4 -8 445.38 19.87
-7 -4 8 401.6 20.46
-7 4 -8 445.7 19.62
-8 4 8 266.51 16.8
8 4 -8 254.06 14.8
8 -4 -8 290.16 15.08
-8 4 -8 276.24 14.68
-9 4 8 7.84 5.92
9 -4 8 12.81 5.87
9 4 -8 14.78 5.13
9 -4 -8 8.34 4.5
-9 4 -8 4.77 4.25
10 -4 8 181.34 12.89
-10 4 8 211.38 14.5
10 4 -8 194.08 12.2
-10 4 -8 178.43 11.49
10 -4 -8 165.86 11.33
11 4 -8 141.01 9.66
-11 4 8 136.61 11.3
11 -4 8 136.27 10.46
11 -4 -8 127.69 8.96
-11 4 -8 149.53 9.55
0 5 8 413.83 17.37
0 5 -8 409.58 16.41
0 5 -8 426.37 16.55
-1 -5 -8 50.59 4.56
1 5 -8 58.93 5.29
-1 5 8 46.75 5.59
1 5 -8 48.59 5.35
-1 5 -8 64.1 4.36
-1 5 -8 57.29 5.12
2 -5 8 196.96 12.08
-2 -5 -8 186.62 8.76
-2 5 8 186.71 10.76
2 5 -8 200.82 10.14
2 5 8 175.86 9.14
-2 5 -8 158.04 9.37
-2 -5 8 157.52 10.39
3 -5 8 1784.26 63.57
3 5 -8 1714.05 61.3
-3 5 8 1748.54 62.62
-3 -5 -8 1773.85 59.82
-3 -5 8 1750.21 61.43
3 5 8 1584.12 60.04
-3 5 -8 1791.14 60.99
4 5 -8 160.37 10.39
-4 5 8 169.69 11.67
-4 -5 -8 164.7 8.8
4 -5 8 166.19 12.2
-4 -5 8 175.35 10.97
-4 5 -8 176.56 10.29
5 -5 8 296.14 17.33
5 5 -8 287.78 15.22
-5 5 8 287.6 16.7
-5 -5 -8 251.97 13.6
-5 5 -8 304.92 15.18
5 5 8 310.09 18.79
6 5 -8 102.37 8.28
-6 5 8 98.39 10.8
6 5 -8 114.36 9.87
6 -5 8 108.9 11.79
-6 5 -8 110.81 8.36
-6 5 -8 109.57 9.52
6 5 8 94.75 12.27
6 -5 -8 98.9 7.77
-6 -5 8 92.32 9.04
-7 5 8 258.49 15.57
7 5 -8 255.66 13.95
-7 -5 8 224.69 14.82
7 -5 -8 241.99 13.42
-7 5 -8 235.06 13.14
-8 5 8 485.2 24
8 -5 8 485.95 23.31
8 5 -8 508.36 22.45
8 -5 -8 511.72 22.48
-8 5 -8 487.79 21.98
-9 5 8 147.69 13.18
9 5 -8 177.42 11.7
9 -5 8 166.8 12.73
9 -5 -8 161.35 11.28
-9 5 -8 168.56 11.44
10 5 -8 2.07 3.84
10 -5 8 2.07 4.65
-10 5 8 8.78 5.6
-10 5 -8 -0.61 3.63
10 -5 -8 9.57 4.37
-11 5 8 180.76 12.43
11 5 -8 188.66 11.02
11 -5 8 171.66 11.47
-11 5 -8 187.13 10.73
11 -5 -8 180.48 10.49
0 6 -8 540.74 20.86
0 6 -8 544.55 20.7
0 6 8 551.96 21.81
-1 6 8 492.94 20.39
1 6 -8 529.2 19.87
-1 6 -8 456.14 18.86
-1 6 -8 471.09 18.34
-2 6 8 1174.88 43.86
-2 -6 -8 1162.18 41.37
2 6 -8 1206.82 43.13
2 6 8 1173.31 42.68
-2 -6 8 1211.1 43.07
-2 6 -8 1185.35 42.43
-3 -6 -8 45.53 4.42
3 -6 8 48.8 7.3
-3 6 8 56.27 6.79
3 6 -8 49.1 5.89
-3 6 -8 37.45 5.02
3 6 8 38.93 4.95
-3 -6 8 45.47 5.7
4 -6 8 694 30.25
4 6 -8 683.5 27.98
-4 6 8 657.72 28.99
-4 6 -8 697.48 27.45
-5 6 8 211.43 14.24
5 6 -8 222.97 13.25
5 -6 8 201.61 14.97
-5 6 -8 217.51 12.5
5 6 8 218.07 15.84
6 6 -8 50.9 7.3
6 -6 8 34.77 7.89
-6 6 8 55.31 8.61
6 -6 8 68.5 7.77
6 6 -8 45.77 5.94
-6 6 8 68.49 8.26
-6 -6 8 53.13 7.4
-6 6 -8 53.28 7.22
-6 6 -8 58.66 6.4
6 6 8 51.94 9.84
6 -6 -8 47.44 5.94
-7 6 8 197.57 14.19
7 -6 8 210.06 13.78
7 6 -8 231.74 13.05
7 -6 -8 211.37 12.43
-7 6 -8 206.45 12.3
-7 -6 8 222.63 14.65
8 6 -8 146.55 10.73
-8 6 8 133.14 12.04
8 -6 8 133.11 11.76
8 -6 -8 141.85 10.33
-8 6 -8 145.91 10.5
9 6 -8 32.31 5.97
9 -6 8 39.76 7.02
-9 6 8 41.17 7.36
9 -6 -8 30.68 5.83
-9 6 -8 33.98 5.72
10 6 -8 32.98 5.67
10 -6 8 23.3 6.03
-10 6 8 28.75 6.47
10 -6 -8 23.62 5.04
-10 6 -8 28.45 5.22
11 -6 8 71.36 8
-11 6 8 70.03 8.63
11 6 -8 67.49 6.93
-11 6 -8 73.38 7.36
11 -6 -8 70.85 6.57
0 7 -8 13.46 3.13
0 7 -8 10.83 2.69
0 7 8 16.02 3.32
1 7 -8 563.71 22.8
-1 7 8 567.04 23.43
1 7 8 600.96 22.71
-1 7 -8 585.55 22.12
-1 7 -8 581.96 21.77
2 7 -8 601.68 24.37
-2 -7 -8 604.55 22.42
-2 7 8 586.97 25.03
2 7 8 629.59 24.33
-2 7 -8 614.53 23.63
-3 7 8 238.64 13.6
3 7 -8 244.58 12.73
3 7 8 221.28 11.82
-3 7 -8 224.74 11.83
-4 7 8 175.68 12.48
4 -7 8 177.33 13.54
4 7 -8 188 11.52
-4 7 -8 188.78 11.09
-5 7 8 75.97 9.14
5 7 -8 82.7 7.57
5 7 -8 75.64 8.09
5 -7 8 91.28 8.27
5 -7 8 87.36 10.57
5 -7 -8 83.14 7.51
-5 7 -8 57.29 6.97
5 -7 -8 64.11 6.3
-5 7 -8 80.68 7.11
-5 -7 8 78.98 8.11
-6 7 8 89.05 10.4
6 -7 8 100.09 9.03
-6 7 8 109.36 10.07
6 7 -8 93.54 9.29
6 -7 8 93.66 11.27
6 7 -8 100.45 8.22
-6 -7 8 91.42 9.37
-6 7 -8 101.75 8.17
-6 7 -8 100.54 9.31
6 7 8 81.79 12.01
6 -7 -8 95.65 8.15
-7 7 8 23.52 6.08
7 7 -8 15.81 4.33
7 -7 8 6.8 5.2
7 -7 -8 0.47 3.87
-7 7 -8 12.28 4.14
-7 -7 8 10.81 5.55
8 -7 8 23.25 6.27
8 7 -8 10.14 4.66
-8 7 8 18.78 5.94
8 -7 -8 13.35 4.8
-8 7 -8 8.82 4.36
9 -7 8 22.99 6.24
9 7 -8 23.89 5.53
-9 7 8 26.1 6.6
-9 7 -8 29.11 5.4
9 -7 -8 20.74 5.48
10 7 -8 2.48 3.83
10 -7 8 5.18 4.92
-10 7 8 -2.21 4.85
-10 7 -8 1.21 3.83
10 -7 -8 2.1 3.8
-11 7 8 26.65 7.89
11 7 -8 24.55 4.96
11 -7 8 27.23 7.52
11 -7 -8 26.67 4.29
-11 7 -8 27.42 6.11
0 8 -8 91.26 6.72
0 8 8 101.89 7.13
0 8 -8 99.26 6.2
-1 8 8 574.61 23.42
1 8 -8 590.64 23.15
1 8 8 609.57 26.49
-1 8 -8 542.45 21.7
-1 8 -8 556.53 23.49
-2 8 8 111.57 8.77
2 8 -8 122.11 8.49
-2 8 -8 94.3 6.93
2 8 8 99.99 7.71
-3 8 8 328.73 16.47
3 8 -8 308.39 15.47
3 8 8 304.37 15.11
-3 8 -8 302.94 14.57
-4 8 8 139.46 10.95
4 8 -8 130.59 10.01
-4 8 -8 127.73 9.22
5 -8 8 184.23 11.65
5 8 -8 180.37 10.59
-5 8 8 182.13 13.33
5 8 -8 189.52 12.44
-5 8 -8 171.78 10.37
-5 8 -8 180.56 11.65
5 -8 -8 172.03 10.81
5 -8 -8 159.97 10.26
-5 -8 8 185.36 13.06
-6 8 8 129.85 11.17
6 -8 8 120.58 10.15
6 8 -8 127.16 9.35
-6 8 -8 108.56 8.81
-6 -8 8 119.13 10.75
6 -8 -8 117.58 9.35
6 -8 -8 129.44 13.61
-7 8 8 51.52 7.59
7 -8 8 62.67 7.76
7 8 -8 45.93 6.47
-7 -8 8 55.41 8.16
7 -8 -8 59.14 7.2
-7 8 -8 55.37 6.74
-8 8 8 20.75 6.16
8 -8 8 29.58 6.68
8 8 -8 23.78 5.88
8 -8 -8 23.6 5.34
-8 8 -8 24.8 5.22
9 8 -8 234.26 13.97
9 -8 8 259.53 15.28
-9 8 8 245 15.44
9 -8 -8 235.2 13.76
-9 8 -8 235.13 13.36
10 -8 8 14.45 6.03
-10 8 8 7.74 5.19
10 8 -8 9.47 4.33
-10 8 -8 8.31 4.27
10 -8 -8 4.25 3.84
11 -8 8 85.68 9.77
0 9 -8 1235.1 44.53
1 9 -8 25.1 4.42
-1 9 8 23.12 4.49
1 9 8 27.79 4.83
-2 9 8 539.32 23.15
2 9 -8 503.21 22.51
-2 9 -8 538.98 21.25
2 9 8 548.74 22.83
-3 9 8 373.85 18.51
3 9 -8 369.22 17.79
3 9 8 360.69 17.62
-3 9 -8 373.33 16.71
-4 9 8 331.11 17.94
4 9 -8 334.1 17.37
4 -9 8 335.71 17.19
-4 9 -8 353.68 16.52
-4 -9 8 323.04 17.28
4 -9 -8 325.44 15.94
4 -9 -8 353.8 16.27
5 9 -8 4.53 3.87
-5 9 8 0.99 3.99
5 -9 8 -5.98 4.03
-5 9 8 -2.9 3.86
5 9 -8 4.71 3.25
5 -9 -8 1.92 3.35
-5 9 -8 1.09 2.92
5 -9 -8 5.08 3.33
-5 -9 8 7.54 5.1
-5 9 -8 4.75 3.39
-6 9 8 204.24 13.44
6 9 -8 216.82 12.06
6 -9 8 199.8 13.31
-6 9 -8 177.66 11.33
6 -9 -8 175.01 11.37
-6 -9 8 189.32 14.1
6 -9 -8 192.91 11.98
7 -9 8 239.41 15.03
7 9 -8 207.42 13.43
-7 9 8 263.28 15.44
7 -9 -8 252.92 14
-7 9 -8 244.74 13.58
-7 -9 8 242.98 16.36
8 9 -8 8.96 4.74
-8 9 8 5.34 5.18
8 -9 8 7.71 5.28
-8 9 -8 8.57 4.23
8 -9 -8 9.27 4.6
9 -9 8 158.05 12.37
-9 9 8 150.3 12.12
9 9 -8 141.37 10.62
-9 9 -8 138.03 10.08
9 -9 -8 142.97 10.6
10 9 -8 58.4 6.83
-10 9 8 57.85 7.49
10 -9 8 62.73 8.26
10 -9 -8 65.79 6.82
-10 9 -8 69.87 7.08
11 -9 8 47.89 8.44
-11 9 -8 55.83 7.12
0 10 -8 32.35 4.5
1 10 -8 25.29 4.48
1 10 8 18.1 4.56
2 10 -8 281.37 14.6
2 10 8 265.86 14.41
-3 10 8 49.99 6.89
3 10 -8 39.83 6.06
3 10 8 53.15 6.92
4 -10 8 465.02 21.34
-4 10 8 483.76 23.06
4 -10 -8 498.07 21.28
4 -10 -8 486.01 20.79
-4 -10 8 453.52 21.88
-4 10 -8 456.19 20.23
-4 10 -8 507.65 21.56
5 10 -8 108.7 8.63
-5 10 8 115.46 10.8
-5 10 8 118.73 10.27
5 -10 8 123.94 10.4
-5 10 -8 128.05 9.96
5 -10 -8 115.04 9.45
-5 10 -8 106.65 8.55
-5 -10 8 134.85 12.04
5 -10 -8 98.81 8.63
-6 10 8 113.08 10.44
6 -10 8 107.66 9.79
6 10 -8 104.66 8.9
6 -10 -8 123.73 9.84
-6 10 -8 115.23 8.93
6 -10 -8 107.61 9.22
-6 -10 8 92.01 10.01
-7 10 8 246.61 14.79
7 10 -8 213.11 13.56
7 -10 8 249.07 14.75
7 -10 -8 226.42 13.74
-7 10 -8 213.93 12.85
-7 -10 8 221.71 15.91
-8 10 8 40.62 7.33
8 10 -8 44.74 6.81
8 -10 8 53.02 7.84
8 -10 -8 37.47 6.24
-8 10 -8 43.27 6.16
-9 10 8 9.72 4.98
9 10 -8 9.49 4.38
9 -10 8 17.26 5.97
-9 10 -8 7.33 3.92
9 -10 -8 14.44 4.61
10 10 -8 60.88 6.64
-10 10 8 61.56 7.03
10 -10 8 67.83 8.2
10 -10 -8 68.04 6.63
-10 10 -8 63 6.48
0 11 -8 72.32 6.61
0 11 8 57.49 7
1 11 -8 79.53 7.46
1 11 8 86.06 8.4
2 11 -8 366.94 17.98
2 -11 -8 398.1 19.48
2 11 8 334.57 17.9
2 -11 -8 406.33 22.25
3 -11 8 852.2 33.06
3 11 -8 858.67 34.64
-3 -11 8 841.83 33.79
3 -11 -8 841.83 32.81
3 11 8 830.75 34.47
-3 11 -8 832.79 32.5
3 -11 -8 854.1 33.25
4 -11 8 50.59 7.06
4 11 -8 52.18 7.68
-4 -11 8 36.39 6.84
-4 11 -8 47.2 5.6
4 -11 -8 43.28 6.12
4 -11 -8 44.61 6.43
5 -11 8 41.97 6.92
-5 11 8 48.45 6.94
5 11 -8 35.75 5.74
-5 11 -8 45.44 5.67
5 -11 -8 55.4 7.09
-5 -11 8 58.13 8.13
5 -11 -8 34.6 5.49
6 -11 8 231.25 14.63
-6 11 8 225.31 14.28
6 11 -8 225.53 13.16
6 -11 -8 220.35 13.7
-6 -11 8 246.37 16.07
-6 11 -8 217.04 12.54
7 -11 8 103.66 10.33
7 11 -8 107.78 9.48
-7 11 8 121.94 11.03
7 -11 -8 111.51 10.02
-7 -11 8 126.11 11.84
-7 11 -8 111.27 9.17
-8 11 8 37.03 6.56
8 11 -8 31.46 5.98
8 -11 8 34.96 7
8 -11 -8 36.83 6.09
-8 11 -8 29.52 5.39
9 11 -8 257.38 13.91
-9 11 8 257.09 14.64
9 -11 8 249.22 15.28
9 -11 -8 247.17 13.68
-9 11 -8 264.2 13.33
-10 11 8 128.82 9.51
10 11 -8 130.16 9.67
10 -11 8 147.18 11.08
-10 11 -8 130.28 8.46
10 -11 -8 116.64 9.09
0 -12 -8 102.55 9.08
0 12 -8 89.82 7.36
0 12 -8 79.63 7.68
0 12 8 80.69 8.5
1 12 -8 107.39 8.34
-1 -12 -8 117.02 9.34
1 12 -8 118.1 9.17
-1 12 -8 113.38 8.54
1 -12 -8 111.85 9.26
1 12 8 109.23 9.31
1 -12 -8 103.54 8.14
2 12 -8 134.4 9.12
2 -12 8 135.85 10.11
2 -12 -8 137.84 9.99
2 12 8 131.09 10.56
2 -12 -8 157.77 10.05
-2 12 -8 140.29 9.54
-2 -12 8 128.95 11.05
3 12 -8 63.47 6.77
3 12 -8 71.6 8.79
3 -12 8 69.01 7.52
-3 -12 8 62.29 7.72
3 12 8 61.75 8.06
3 -12 -8 72.86 7.89
-3 12 -8 64.99 7.04
3 -12 -8 71.63 7.44
4 -12 8 372.7 18.54
-4 12 -8 359.82 17.05
4 -12 -8 356.69 17.74
4 -12 -8 380.04 18.32
-4 -12 8 380.07 19.34
5 -12 8 297.39 16.46
5 12 -8 280.23 15
5 -12 -8 286.55 15.77
5 -12 -8 297.97 15.64
-5 -12 8 296.62 17.06
-6 12 8 100.01 9.71
6 -12 8 96.88 10.11
6 12 -8 98.68 9.19
6 -12 -8 112.22 9.72
-6 12 -8 112.23 8.73
-6 -12 8 93.86 10.34
-7 12 8 109.33 10.01
7 12 -8 114.23 9.57
7 -12 8 92.24 9.77
-7 12 -8 101.22 8.49
-7 -12 8 100.56 10.86
7 -12 -8 91.9 9.03
8 -12 8 9.19 5.74
8 12 -8 8.84 4.47
-8 12 8 13.93 5.04
-8 12 -8 6.1 3.71
8 -12 -8 7.82 4.45
9 -12 8 12.05 5.76
9 12 -8 18.22 4.58
-9 12 8 23.2 5.07
9 -12 -8 13.06 4.28
-9 12 -8 18.58 4.16
10 -12 8 131.1 11.29
10 12 -8 137.75 10.34
-10 12 8 136.03 9.04
-10 12 -8 127.43 7.88
0 -13 -8 1079.32 39.7
0 -13 -8 1074.71 41.02
0 13 -8 1059.5 40.08
0 13 8 1089.12 42.57
0 -13 -8 970.86 39.04
-1 13 8 217.36 14.07
1 -13 8 189.44 12.03
1 13 -8 176.76 11.74
1 13 -8 172.81 12.31
1 -13 -8 228.63 12.43
1 -13 -8 228.9 13.35
1 13 8 212.04 13.63
-1 13 -8 215.11 12.24
1 -13 -8 266.04 13.01
-1 -13 8 230.51 13.57
2 13 -8 258.83 13.03
2 13 -8 249.19 14.53
2 -13 8 255.54 13.49
-2 -13 8 225.04 14.29
2 13 8 226.27 14.49
2 -13 -8 227.06 13.72
2 -13 -8 196.4 12.68
-2 13 -8 218.97 12.76
3 -13 8 47.67 6.99
3 13 -8 49.14 6.26
3 -13 -8 51.84 7.07
3 -13 -8 61.21 7.25
-3 -13 8 51.45 7.32
-3 13 -8 53.79 6.44
4 -13 8 68.44 8.24
4 -13 -8 46.05 6.54
-4 -13 8 68.1 8.66
4 -13 -8 64.95 7.98
-4 13 -8 43.33 5.91
5 -13 8 113.22 10.33
5 13 -8 130.24 9.42
-5 13 -8 88.64 8.09
-5 -13 8 87.43 9.5
5 -13 -8 72.63 8.54
6 -13 8 9.84 5.59
6 13 -8 11.94 4.3
-6 -13 8 15.99 6.38
6 -13 -8 6.91 4.7
-7 13 8 101.03 9.54
7 13 -8 79.44 8.57
7 -13 8 79.69 8.76
7 -13 -8 84.37 8.6
-7 13 -8 80.64 7.59
-7 -13 8 78.79 9.41
-8 13 8 113.21 9.68
8 -13 8 124.21 10.77
8 13 -8 103.5 9.37
-8 13 -8 114.41 8.35
8 -13 -8 107.88 9.57
-9 13 8 47.09 5.77
9 13 -8 46.68 5.88
9 -13 8 58.61 7.9
9 -13 -8 50.13 5.9
-9 13 -8 45.18 5.04
0 -14 -8 11.78 5.22
0 -14 8 6.75 4.3
0 -14 -8 12.27 4.67
0 14 -8 7.45 3.72
1 14 -8 283.33 14.43
1 14 -8 241.53 15
1 -14 8 250.45 14.12
-1 -14 8 266.21 15.36
1 -14 -8 286.77 15.61
1 -14 -8 264.09 14.21
-1 14 -8 265.59 14.45
2 -14 8 44.28 6.61
2 14 -8 37.95 5.59
2 -14 -8 46.24 6.8
-2 -14 8 40.16 6.86
-2 14 -8 43.76 6.27
3 -14 8 5.91 4.94
3 14 -8 10.32 3.95
-3 -14 8 8.06 5.43
-3 14 -8 11.51 4.01
3 -14 -8 16.47 5.27
4 -14 8 139.88 11.28
4 -14 -8 106.67 10.04
-4 -14 8 105.08 10.32
-4 14 -8 96.14 8.62
5 14 -8 43.77 6.3
5 -14 8 32.21 6.61
5 -14 -8 33.76 6.48
-5 14 -8 42.57 5.9
-5 -14 8 35.58 7.22
6 -14 8 73.78 9.12
6 14 -8 80.75 8.28
-6 -14 8 87.96 9.88
6 -14 -8 98.03 9.31
7 14 -8 54.06 6.91
7 -14 8 51.78 7.87
7 -14 -8 68.79 7.83
8 14 -8 7.34 3.9
8 -14 8 5.88 5.47
8 -14 -8 1.94 3.8
9 -14 8 93.13 9.21
9 14 -8 80.63 7.42
0 15 -8 2.98 3.57
0 -15 8 1.31 3.95
1 15 -8 335.63 17.2
1 -15 8 342.73 17.16
1 -15 -8 367.55 18.86
1 -15 -8 353.64 17.49
-1 15 -8 364.84 17.86
2 -15 8 165.8 11.53
2 15 -8 164.99 10.64
-2 15 -8 143.33 10.72
-2 -15 8 129.2 11.81
2 -15 -8 140.97 11.73
3 15 -8 273.21 14.69
3 -15 8 295.97 15.97
-3 15 -8 290.33 15.48
-3 -15 8 286.25 16.89
3 -15 -8 286.7 16.39
4 -15 8 69.63 8.5
-4 15 -8 68.72 7.65
-4 -15 8 58.75 8.18
4 -15 -8 69.18 8.2
5 15 -8 73.56 7.94
5 -15 8 88.72 9.45
-5 -15 8 81.89 9.68
5 -15 -8 85.57 9.13
-5 15 -8 75.36 7.7
6 -15 8 9.58 5.58
6 15 -8 12.72 4.32
-6 -15 8 2 5.53
6 -15 -8 10.18 4.96
7 -15 8 92.82 9.22
7 15 -8 68.6 7.4
7 -15 -8 81.98 8.2
8 15 -8 185.36 11.16
8 -15 8 207.22 13.38
8 -15 -8 189.26 11.25
9 15 -8 18.93 5.11
9 -15 8 10.09 7.03
0 -16 8 515.62 23.04
0 16 -8 546.73 23.94
1 -16 8 134.14 10.47
1 16 -8 145.79 10.77
-1 16 -8 117.79 10.22
1 -16 -8 136.51 11.18
1 -16 -8 144.99 11.91
2 -16 8 55.7 7.28
2 16 -8 58.67 6.92
-2 16 -8 45.45 6.81
2 -16 -8 52.66 8.03
-2 -16 8 58.89 8.17
2 -16 -8 53.58 7.14
3 -16 8 11.29 5.12
3 16 -8 11.55 4.12
-3 16 -8 18.67 4.71
3 -16 -8 18.58 5.79
-3 -16 8 8.8 5.7
4 -16 8 86.03 9.21
-4 16 -8 107.96 9.04
4 -16 -8 96.22 9.94
-4 -16 8 92.75 9.98
5 16 -8 111.47 8.91
5 -16 8 89.98 9.16
-5 -16 8 110.13 10.45
5 -16 -8 78.98 8.92
-5 16 -8 92.38 8.41
6 16 -8 194.98 11.69
6 -16 8 187.71 13.17
6 -16 -8 173.51 12.13
7 -16 8 24.17 6.21
7 16 -8 17.78 4.27
7 -16 -8 20.44 5
8 16 -8 74.16 6.9
8 -16 8 90.03 8.75
8 -16 -8 83 7.36
0 17 -8 33.83 6.26
0 -17 8 38.25 6.39
1 -17 8 412.1 19.95
1 17 -8 421.16 20.38
-1 17 -8 455.51 20.96
2 -17 8 4.06 4.67
2 17 -8 5.45 3.82
-2 17 -8 7.42 4.36
2 -17 -8 6.62 5.2
2 -17 -8 2.36 5.27
3 17 -8 109.63 10.79
3 -17 8 122.73 10.62
-3 17 -8 108.3 9.66
3 -17 -8 97.43 10.42
-3 -17 8 99.75 9.82
4 -17 8 73.38 8.63
4 -17 -8 63.25 8.47
-4 17 -8 73.39 8
-4 -17 8 92.85 9.1
5 -17 8 62.15 8.12
5 17 -8 57.57 6.66
-5 17 -8 57.31 6.61
5 -17 -8 64.06 8.01
-5 -17 8 67.36 8.52
6 -17 8 22.72 6.32
6 17 -8 7.34 3.8
6 -17 -8 10.38 4.78
7 -17 8 283.94 15.38
7 17 -8 291.18 13.83
7 -17 -8 282.25 14.62
8 -17 8 24.2 7.17
8 17 -8 14.88 4.58
0 -18 8 265.22 15.06
0 18 -8 298.04 16.12
1 -18 8 115.87 9.98
1 18 -8 98.54 9.02
-1 18 -8 84.24 8.8
2 -18 8 65.63 7.89
2 18 -8 53.19 6.77
2 -18 -8 62.19 7.49
-2 18 -8 60.59 7.58
3 -18 8 298.05 16.35
-3 18 -8 318.86 16.54
3 -18 -8 295.77 17.25
4 -18 8 51.13 7.29
-4 -18 8 51.26 7.11
-4 18 -8 46.88 6.43
4 -18 -8 49.79 7.48
5 -18 8 39.49 6.9
5 -18 -8 29.85 6.11
-5 18 -8 31.6 5.05
6 18 -8 175.31 10.2
6 -18 8 180.81 12.5
6 -18 -8 170.71 11.38
7 18 -8 0.95 3.19
7 -18 8 1.25 5.3
-7 18 8 -4.34 2.75
7 -18 -8 4.14 3.5
0 19 -8 13.24 4.6
0 -19 8 4.32 4.83
1 -19 8 328.24 17.39
1 19 -8 338.89 17.45
-1 19 -8 384.44 18.45
2 19 -8 91.76 8.81
2 -19 8 102.7 9.6
-2 19 -8 93.12 9.03
3 -19 8 9.84 5.07
-3 19 -8 11.93 4.4
4 -19 8 9.92 5.1
-4 19 -8 8.81 3.87
5 -19 8 46.59 6.75
-5 19 -8 43.68 5.47
6 -19 8 100.33 8.51
0 -20 8 196.9 12.52
0 20 -8 202.47 12.67
1 -20 8 394.93 18.44
1 20 -8 371.39 18.38
-1 20 -8 414.86 19.2
2 -20 8 23.38 5.62
2 20 -8 23 4.8
-2 20 -8 21.73 4.73
3 -20 8 67.73 7.61
-3 20 -8 67.31 7.21
4 -20 8 121.18 9.72
-4 20 -8 107.27 8.79
5 -20 8 77.57 7.98
-5 20 -8 74.69 6.61
6 -20 8 151.32 11.13
-6 20 8 124.98 9.74
0 21 -8 100.8 8.94
0 -21 8 96.89 8.26
0 21 8 102.23 8.91
1 21 -8 53.55 6.39
1 -21 8 55.91 6.82
-1 21 -8 58.96 6.75
2 21 -8 210.72 11.57
2 -21 8 229.55 12.9
-2 21 -8 220.69 12.7
3 -21 8 141.64 10.96
-3 21 -8 152.56 10.09
4 -21 8 53.79 6.88
-4 21 -8 50.24 5.76
-5 21 8 20.48 5.76
5 -21 8 17.77 6.93
0 22 8 42.09 5.37
0 22 -8 46.11 5.89
-1 22 8 43.24 5.55
1 -22 8 49.73 5.96
1 22 -8 48.89 5.65
-1 22 -8 52.36 5.95
-2 22 8 257.74 13.47
2 -22 8 257.62 13.52
-2 22 -8 262.4 13.28
-3 22 8 1.82 3.7
3 -22 8 4.76 4.34
4 -22 8 72.92 8.44
-4 22 8 60.08 6.78
-4 22 -8 73.74 6.92
0 23 -8 55.55 5.77
-1 23 8 56.03 5.59
1 23 -8 69.46 6.62
-2 23 8 29.1 4.55
-2 23 -8 26.4 5.02
0 0 -9 -0.49 2.2
0 0 9 2.53 2.75
-1 0 9 1004.81 36.78
-1 0 -9 967.01 35.2
1 0 9 967.73 36.57
1 0 -9 1011.87 35.55
-2 0 9 28.48 5.35
2 0 -9 27.77 4.26
-2 0 -9 25.46 3.76
2 0 9 24.2 5.22
-3 0 9 95.69 9.48
3 0 -9 95.92 7.36
-3 0 -9 95.11 7.07
3 0 9 86.2 9.42
4 0 9 83.26 9.65
4 0 -9 83.37 7.53
-4 0 -9 89.81 7.13
-4 0 9 91.08 9.68
5 0 -9 160.35 10.57
-5 0 9 161.61 12.59
5 0 9 148.05 12.53
-5 0 -9 159.2 9.95
6 0 -9 572.32 25.15
6 0 9 565.89 28.34
6 0 -9 571.69 23.33
6 0 -9 534.09 22.81
-6 0 9 553.33 26.95
-6 0 -9 561.83 24.19
-6 0 -9 551.71 22.73
7 0 -9 21.65 4.7
-7 0 -9 17.01 4.19
-7 0 9 22.46 6.36
8 0 -9 158.65 11.09
-8 0 9 156.9 13.01
-8 0 -9 148.56 10.52
-9 0 -9 1.58 3.62
9 0 -9 -1.32 3.7
-9 0 9 -2.53 5.29
10 0 -9 1.16 3.69
-10 0 9 1.21 4.83
-10 0 -9 0.41 3.32
11 0 9 634.58 26.34
-11 0 -9 624.9 24.42
11 0 -9 662.71 25.7
0 -1 -9 19.7 3.14
0 1 9 26.12 3.67
0 1 -9 20.3 3.39
0 1 -9 22.26 3.2
0 -1 9 23.72 3.93
1 1 -9 23.88 3.76
-1 1 9 18.71 4.25
1 -1 9 23.41 4.71
1 1 9 18.84 4.33
-1 1 -9 18.39 3.36
-2 1 9 427.9 18.99
2 -1 9 408.87 19.23
-2 -1 -9 424.88 17.04
2 1 -9 432.19 17.64
2 -1 -9 435.28 17.77
-2 -1 9 402.34 18.96
-2 1 -9 401.14 17.04
2 1 9 440.43 19.41
3 1 -9 24.43 4.25
-3 -1 -9 33.43 4.35
-3 1 9 25.02 5.67
3 -1 9 27.01 6.2
3 -1 -9 37.75 5.04
-3 1 -9 34.1 4.58
-3 -1 9 31.87 6.18
3 1 9 41.15 6.9
4 -1 9 150.75 12.52
-4 1 9 178.03 12.8
4 1 -9 150.22 10.2
-4 -1 -9 163.21 9.9
4 1 9 201.46 13.56
-4 -1 9 190.71 12.55
4 -1 -9 186.8 10.79
-4 1 -9 191.23 10.34
5 -1 9 588.92 27.62
-5 1 9 574.45 26.63
-5 -1 -9 564.58 23.68
5 1 -9 575.21 24.72
-5 -1 9 556.08 26.29
5 -1 -9 584.49 24.81
5 1 9 575.4 27.85
-5 1 -9 573.95 24
-6 1 9 125.57 12.05
6 1 -9 95.03 8.9
-6 -1 -9 104.45 7.66
6 1 -9 93.7 7.85
6 -1 9 124.8 12.62
-6 -1 -9 114.71 8.78
6 1 -9 105.14 8.2
-6 1 -9 87.44 7.71
6 -1 -9 86.08 7.38
-6 1 -9 93.9 8.54
6 1 9 82.57 11.24
-6 -1 9 88.27 10.51
6 -1 -9 101.81 8.14
-7 1 9 293.82 17.21
-7 -1 -9 293.4 14.22
7 1 -9 288.35 14.83
7 -1 -9 259.2 14.43
-7 -1 9 258.72 16.23
-7 1 -9 276.53 14.18
8 1 -9 374.38 18.05
-8 1 9 347.5 19.59
-8 -1 -9 354.59 17.01
-8 -1 9 357.22 19.37
-8 1 -9 359.61 17.22
8 -1 -9 345.06 17.68
-9 1 9 13.16 5.99
9 1 -9 20.48 5.43
-9 -1 -9 19.12 4.63
9 -1 -9 19.32 5.1
-9 -1 9 24.91 6.52
-9 1 -9 22.69 4.97
-10 -1 -9 205.29 11.42
10 1 -9 197.53 12.62
-10 1 9 197.58 14.39
-10 1 -9 208.76 11.8
-10 -1 9 207.91 13.6
10 -1 -9 205.42 12.35
11 1 -9 197.89 11.87
-11 1 9 216.23 12.88
11 -1 9 225.56 13.01
11 -1 -9 233.53 12.06
-11 1 -9 213.96 11.26
11 1 9 244.67 13.64
0 2 9 246.1 11.68
0 2 -9 261.7 11.24
0 -2 -9 273.69 11.65
0 -2 9 267.2 12.36
0 2 -9 259.26 11.81
1 -2 9 2095.88 72.31
-1 -2 -9 2109.86 70.73
1 2 -9 2077.07 71
-1 2 9 2014.41 72.13
1 2 9 2056.56 72.01
-1 2 -9 2073.38 70.91
-2 2 9 66.72 7.3
-2 -2 -9 57.81 5.28
2 2 -9 61.69 5.85
2 -2 9 60.32 7.29
2 2 9 77.26 8.2
-2 2 -9 75.64 5.88
-2 -2 9 63.65 7.3
3 2 -9 366.47 16.04
-3 -2 -9 348.61 15.01
-3 2 9 360.31 17.52
3 -2 9 354.83 18.08
3 2 9 337.29 18.06
-3 -2 9 345.41 17.48
-3 2 -9 343.78 15.52
-4 2 9 261.21 15.35
-4 -2 -9 261.6 12.42
4 2 -9 253.05 13.24
4 -2 9 278.43 16.03
4 2 9 234.2 15.59
-4 -2 9 234.56 14.66
-4 2 -9 231.44 12.54
-5 2 9 283.22 17.25
5 -2 9 287.01 17.8
-5 -2 -9 288.41 14.35
5 2 -9 283.07 15.2
5 2 9 306.09 18.37
-5 -2 9 299.32 16.97
-5 2 -9 294.82 14.78
6 -2 9 150.36 14.15
6 2 -9 153.06 10.2
6 2 -9 172.31 10.67
-6 -2 -9 162.36 10.83
-6 -2 -9 150.74 9.75
6 2 -9 156.8 11.54
-6 2 9 175.77 14.14
6 2 9 197.23 15.82
-6 2 -9 203.8 12.05
6 -2 -9 213.66 11.17
-6 -2 9 195.37 13.77
6 -2 -9 186.12 10.77
-6 2 -9 186.84 10.63
-7 2 9 20.71 6.36
7 2 -9 27.49 5.4
-7 -2 -9 15.49 4.12
7 -2 -9 24.72 4.98
-7 2 -9 28.63 5.05
-7 -2 9 20.53 6.14
-8 2 9 304.19 17.6
8 2 -9 292.71 15.49
-8 -2 -9 275.59 14.5
-8 2 -9 282.63 14.82
-8 -2 9 257.42 16.28
8 -2 -9 276.64 15.17
-9 2 9 51.19 8.25
9 2 -9 54.71 7.49
-9 -2 -9 57.5 6.26
9 -2 -9 50.89 6.75
-9 -2 9 42.04 8.06
-9 2 -9 50.3 6.48
10 2 -9 151.25 11.05
-10 2 9 175.11 13.59
10 -2 9 152.21 12.22
10 -2 -9 162.02 11.06
-10 2 -9 159.17 10.42
11 2 -9 33.45 5.4
-11 2 9 36.79 6.03
11 -2 9 46.98 6.5
-11 2 -9 30 4.6
11 -2 -9 34.15 5.32
0 3 -9 471.67 18.35
0 3 -9 480.89 18.91
0 -3 -9 505.83 18.86
0 3 9 464 19
-1 3 9 148.33 9.87
1 -3 9 159.37 10
-1 -3 -9 158.83 8.06
1 3 -9 138.53 8.36
1 3 -9 140.67 8.12
1 3 9 156.06 9.14
-1 3 -9 148.64 6.99
-1 3 -9 162.46 8.37
2 -3 9 229.65 13.43
-2 3 9 213.95 12.51
2 3 -9 229.57 11.35
-2 -3 -9 245.23 10.75
-2 -3 9 222.36 12.97
2 3 9 221.15 12.99
-2 3 -9 224.96 11.01
-3 3 9 684.84 27.74
-3 -3 -9 640.64 24.83
3 -3 9 671.47 28.28
3 3 -9 667.51 26.05
3 3 9 631.66 28.15
-3 3 -9 651.69 25.63
-3 -3 9 634.43 27.26
4 -3 9 578.62 26.74
-4 3 9 594.29 26.24
4 3 -9 610.62 24.58
-4 -3 -9 581.73 23.1
-4 3 -9 545.72 23.6
4 3 9 581.5 26.87
-4 -3 9 595.85 25.76
5 -3 9 114.79 11.73
-5 3 9 116.33 11.73
5 3 -9 118.63 9.32
-5 -3 -9 108.34 7.91
-5 -3 9 111.07 10.61
-5 3 -9 115.41 8.9
5 3 9 116.43 12.26
6 -3 9 426.02 23.41
-6 -3 -9 408.13 17.76
6 3 -9 388.23 18.3
6 3 -9 436.21 20.77
-6 -3 -9 409.61 18.99
-6 3 9 401.94 22.16
6 -3 -9 419.23 18.57
-6 3 -9 425.33 18.5
-6 3 -9 440.44 20.2
6 -3 -9 421.02 18.66
-6 -3 9 405.87 21.18
6 3 9 402.8 23.84
-7 -3 -9 316.29 15.02
-7 3 9 318.06 18.41
7 3 -9 309.57 15.71
7 -3 -9 328.34 16.13
-7 3 -9 309.13 15.6
8 3 -9 229.38 13.68
-8 -3 -9 217.22 12.97
-8 3 9 220.72 15.48
8 -3 -9 242.79 13.71
-8 3 -9 238.45 13.38
9 -3 9 57.28 8.31
9 3 -9 45.51 6.59
-9 3 9 45.58 7.89
-9 3 -9 44.01 6.15
9 -3 -9 55.16 7.3
10 3 -9 50.49 6.82
10 -3 9 53.83 7.69
-10 3 9 48.79 7.96
10 -3 -9 44.67 6.47
-10 3 -9 60.43 6.62
11 3 -9 47.26 5.94
11 -3 9 53.78 7.03
-11 3 9 41.76 6.72
-11 3 -9 44.32 5.5
11 -3 -9 49.51 6.03
0 4 9 152.48 9.43
0 4 -9 165.16 8.66
0 4 -9 158.9 8.16
0 4 9 163.85 8.97
1 -4 9 13.38 4.47
-1 4 9 14.93 4.07
-1 -4 -9 14.03 2.89
1 4 -9 12.94 3.23
1 4 -9 13.22 3.07
-1 4 -9 16.94 2.53
-1 4 -9 22.66 3.62
1 4 9 14.17 3.78
2 4 -9 2085.74 70.69
-2 -4 -9 2071.55 69.64
-2 4 9 2026.73 71.89
2 -4 9 2009.76 72.33
-2 -4 9 1992.75 71.62
2 4 9 1964.75 72.13
-2 4 -9 2076.11 70.27
-3 -4 -9 596.44 23.46
3 4 -9 637.05 24.96
-3 4 9 627.08 26.39
3 -4 9 636.82 27.18
-3 4 -9 617.59 24.53
3 4 9 580.85 26.85
-3 -4 9 619.75 25.9
-4 4 9 1610.96 58.53
-4 -4 -9 1618.24 55.17
4 -4 9 1570.75 59.16
4 4 -9 1599.67 56.84
-4 -4 9 1518.65 57.28
4 4 9 1525.75 59.56
-4 4 -9 1491.43 55.95
-5 4 9 110.78 11.35
-5 -4 -9 110.06 7.66
5 4 -9 120.7 9.48
5 -4 9 111.16 11.81
-5 -4 9 104.04 10.11
5 4 9 119.66 12.48
-5 4 -9 106.77 8.68
6 4 -9 131.78 9.1
6 -4 9 133.09 13.39
-6 4 9 120.43 11.99
6 4 -9 140.69 10.84
6 4 9 148.67 14.63
-6 4 -9 143.25 10.59
6 -4 -9 142.25 9.35
6 -4 -9 124.75 8.85
-6 -4 9 118.67 10.96
-6 4 -9 129.33 9.11
-7 4 9 14.87 6.12
7 4 -9 14.03 4.24
-7 4 -9 20.7 4.9
7 -4 -9 22.14 4.76
-7 -4 9 19.3 5.6
8 4 -9 130.21 10.09
-8 4 9 148.74 12.67
-8 4 -9 96.78 9.24
8 -4 -9 110.28 9.5
-9 4 9 194.21 14.76
9 -4 9 199.84 14.06
9 4 -9 203.77 12.8
9 -4 -9 210.03 12.65
-9 4 -9 207.71 12.55
-10 4 9 94.35 9.89
10 4 -9 112.18 9.67
10 -4 9 109.43 10.04
-10 4 -9 102.99 8.96
10 -4 -9 90.49 8.55
11 -4 9 84.55 8.17
-11 4 9 62.88 7.76
11 -4 -9 76.51 7.09
-11 4 -9 82.57 7.1
0 5 -9 168.21 8.61
0 5 9 176.06 9.88
0 5 -9 171.92 8.95
-1 5 9 449 19.39
1 5 -9 450.1 18.35
-1 -5 -9 464.84 17.75
-1 5 -9 459.03 17.27
-1 5 -9 430.95 17.95
2 -5 9 640.12 26.46
2 5 -9 631.78 24.48
-2 -5 -9 599.18 23.12
-2 5 9 613 25.49
-2 -5 9 609.13 25.29
-2 5 -9 604.74 23.83
-3 -5 -9 1096.28 39.94
-3 5 9 1105.71 42.96
3 -5 9 1131.01 43.91
3 5 -9 1136.31 41.7
-3 5 -9 1091.7 41.08
-3 -5 9 1172.28 42.24
4 5 -9 385.85 17.93
4 -5 9 392.6 20.05
-4 5 9 361.32 19.33
-4 -5 -9 359.91 15.91
-4 -5 9 401.94 18.5
4 5 9 379.66 20.62
-4 5 -9 373.1 17.37
-5 5 9 460.19 23.16
5 5 -9 457.99 21.52
5 -5 9 471.16 24.01
-5 5 -9 454.11 20.85
5 5 9 473.7 25.06
6 5 -9 5.16 3.72
-6 5 9 1.29 4.73
6 5 -9 3.16 3.7
6 -5 9 2.11 5.57
-6 5 -9 -2.96 3.02
-6 5 -9 1.24 3.04
-6 -5 9 6.18 4.75
6 5 9 4.85 5.99
6 -5 -9 0.55 3.26
-7 5 9 375.96 19.91
7 -5 9 388.9 19.33
7 5 -9 371.16 17.95
-7 -5 9 350.08 18.93
7 -5 -9 396.21 18.24
-7 5 -9 360.01 17.6
-8 5 9 30.9 7.32
8 -5 9 47.14 7.61
8 5 -9 34.55 6.03
-8 5 -9 25.14 5.4
8 -5 -9 33.61 6.14
9 -5 9 49.64 7.68
-9 5 9 50.42 8.43
9 5 -9 44.44 6.56
-9 5 -9 50.74 6.92
9 -5 -9 53.69 6.99
10 5 -9 43.93 6.46
-10 5 9 41.95 7.51
10 -5 9 38.15 6.77
10 -5 -9 46.17 6.35
-10 5 -9 33.68 5.5
11 5 -9 17.57 4.67
-11 5 9 18.68 6.34
11 -5 -9 21.94 4.52
-11 5 -9 23.47 5.55
0 6 -9 262.34 11.87
0 6 9 265.28 13.09
0 6 -9 262.03 11.84
-1 6 9 678.42 27.42
1 6 -9 703.53 26.46
-1 6 -9 684.12 25.9
-2 6 9 67.06 7.33
-2 -6 -9 65.79 5.18
2 6 -9 67.11 6.54
-2 -6 9 62.66 6.86
2 6 9 65.65 5.72
-2 6 -9 64 5.89
3 -6 9 335.9 18.06
-3 6 9 304.13 16.77
-3 -6 -9 319.46 13.87
3 6 -9 343.17 15.97
-3 -6 9 339.5 16.04
-3 6 -9 325.52 15.25
4 -6 9 888.46 37.03
-4 6 9 884.91 35.93
4 6 -9 886.61 34.61
-4 6 -9 831.71 33.59
5 6 -9 59.78 6.86
5 -6 9 49.58 8.63
-5 6 9 37.83 7.19
5 -6 9 52.91 6.93
5 6 -9 43.98 6.52
5 -6 -9 44.04 5.38
-5 -6 9 37.97 6.61
5 -6 -9 48.64 6.05
-5 6 -9 52.12 6.57
5 6 9 37.86 8.39
-5 6 -9 38.49 5.07
6 -6 9 159.93 11.7
6 6 -9 162.33 12.72
6 -6 9 157.76 14.95
-6 6 9 176.26 15.15
6 6 -9 176.34 10.65
-6 6 -9 170.36 12.76
-6 6 -9 161.4 10.37
-6 -6 9 146.83 12.41
6 -6 -9 153.99 10.32
6 6 9 166.31 17.07
7 -6 9 572.17 25.4
7 6 -9 592.62 24.84
-7 6 9 584.58 26.36
7 -6 -9 576.59 24.43
-7 6 -9 549.96 24.04
-7 -6 9 516.45 25.42
-8 6 9 153.5 12.94
8 -6 9 136.45 11.87
8 6 -9 166.3 11.26
8 -6 -9 156.19 11.24
-8 6 -9 145.03 10.69
9 -6 9 284.53 16.21
-9 6 9 288.45 17.06
9 6 -9 272.99 15.1
-9 6 -9 271.1 14.64
9 -6 -9 270.02 15.2
10 6 -9 12.99 4.34
-10 6 9 11.57 5.79
10 -6 9 17.17 5.69
-10 6 -9 18.48 4.69
10 -6 -9 22.74 4.91
0 7 -9 491.6 19.1
0 7 9 487.19 20.35
0 7 -9 473.24 19.3
1 7 -9 833.96 33.37
-1 7 9 878.03 34.52
-1 7 -9 924.53 33.02
1 7 9 919.85 33.76
-1 -7 9 954.9 34.22
-2 7 9 786.5 31.37
-2 -7 -9 783.81 28.61
2 7 -9 750.6 30.2
-2 7 -9 805.68 29.59
2 7 9 783.95 30.15
3 7 -9 52.3 6.26
-3 7 9 53.8 7.16
-3 7 -9 44.9 5.54
4 7 -9 361.07 17.78
-4 7 9 357.87 18.94
-4 7 -9 358 17
-5 7 9 166.28 12.82
5 -7 9 165.14 13.95
5 7 -9 171.24 11.6
5 7 -9 152.96 9.62
5 -7 9 143.99 10.67
5 7 9 151.68 13.92
5 -7 -9 152.33 9.69
5 -7 -9 153.75 9.52
5 -7 -9 150.24 9.48
-5 7 -9 138.55 9.4
-5 -7 9 148.22 12.22
-5 7 -9 156.97 10.86
-6 7 9 211.74 14.3
6 7 -9 211.68 12.51
6 -7 9 225.96 13.67
6 -7 -9 231.44 12.87
-6 -7 9 234.04 15.15
-6 7 -9 229.24 12.71
-7 7 9 90.88 9.86
7 7 -9 88.82 8.69
7 -7 9 87.7 9.05
-7 -7 9 90.99 9.72
7 -7 -9 82.18 8.38
-7 7 -9 86.98 8.29
8 7 -9 310.4 16.42
-8 7 9 309.87 18.01
8 -7 9 308.75 17.25
-8 7 -9 325.51 16.36
8 -7 -9 323.79 16.99
9 7 -9 61.42 7.33
9 -7 9 64.84 8.18
-9 7 9 60.91 8.64
9 -7 -9 76.56 8.32
-9 7 -9 71.5 7.67
10 7 -9 76.5 7.8
-10 7 9 90.53 9.38
10 -7 9 117.83 10.54
-10 7 -9 102.35 8.83
10 -7 -9 88.68 8.22
11 -7 9 119.13 11.43
11 -7 -9 105.47 7.61
0 8 -9 454.96 19.18
0 8 -9 486.43 18.76
0 8 9 481.54 20.14
1 8 -9 1477.02 54.61
-1 8 9 1525.63 55.46
1 8 9 1654.52 59.19
-1 8 -9 1509.79 53.71
2 8 -9 187.51 10.99
-2 8 9 181.7 11.79
2 8 9 197.22 10.99
-2 8 -9 190.29 10.05
3 8 -9 488.78 22.61
-3 8 9 526.06 23.89
3 8 9 551.53 23.43
-3 8 -9 538.76 22.07
4 8 -9 199.62 12.44
-4 8 9 202.7 13.57
-4 -8 9 214.58 13.37
4 -8 -9 183.47 10.89
-4 8 -9 195.3 11.74
5 8 -9 49.48 7.2
5 -8 9 62.47 7.37
5 8 -9 61.24 6.74
-5 8 9 61.47 8.84
-5 -8 9 48.38 7.42
5 -8 -9 47.28 5.72
-5 8 -9 46.21 5.54
5 -8 -9 60.24 6.13
5 -8 -9 50.15 6.4
-5 8 -9 53.87 6.84
-6 8 9 477.77 22.84
6 8 -9 491.59 21.49
6 -8 9 502.67 22.25
6 -8 -9 484.85 20.93
-6 8 -9 480.51 21.1
-6 -8 9 474.67 23.45
6 -8 -9 468.64 21.57
7 8 -9 582.39 24.78
-7 8 9 551.22 25.56
7 -8 9 561.75 25.11
-7 8 -9 546.16 23.82
-7 -8 9 540.14 26.03
7 -8 -9 561.16 24.53
8 -8 9 114.95 10.75
-8 8 9 112.68 10.68
8 8 -9 114.12 9.85
8 -8 -9 120.16 10.18
-8 8 -9 126.74 9.68
9 -8 9 10.62 5.47
-9 8 9 13.43 5.61
9 8 -9 8.14 4.27
-9 8 -9 9.55 4.08
9 -8 -9 9.38 4.51
-10 8 9 88.18 9.08
10 8 -9 105.39 8.83
10 -8 9 112.7 10.13
10 -8 -9 103.1 8.91
-10 8 -9 107.68 8.73
11 -8 9 64.58 9.08
0 9 -9 308.85 14.25
-1 9 9 1074.46 40.56
1 9 -9 1003.8 39.63
1 9 9 1139.4 40.78
-2 9 9 448.34 20.97
2 9 -9 459.39 20.53
2 9 9 470.7 20.68
-2 9 -9 470.16 19.19
3 9 -9 142.31 10.04
-3 9 9 138.18 10.77
3 9 9 140.01 9.91
-3 9 -9 131.82 8.89
4 -9 9 12.48 4.61
-4 9 9 3.18 4.04
4 9 -9 11.74 5.28
4 9 -9 7.67 3.93
-4 9 -9 4.81 3.3
-4 -9 9 3.29 4.77
4 -9 -9 9.82 3.52
-4 9 -9 1.66 3.18
4 -9 -9 4.52 3.11
4 -9 -9 5.55 3.76
-5 9 9 204.26 14.65
5 9 -9 209.33 11.67
5 -9 9 202.75 12.97
-5 9 -9 193.32 12.67
5 -9 -9 196.99 11.6
-5 9 -9 220.55 11.68
-5 -9 9 193.27 14.1
5 -9 -9 200.01 12.2
6 9 -9 263.77 14.2
6 -9 9 257.39 15.36
-6 9 9 265.88 15.71
6 -9 -9 275.88 14.71
-6 9 -9 266.2 13.99
6 -9 -9 253.6 13.79
-6 -9 9 268.26 16.86
-7 9 9 184.07 13.51
7 9 -9 195.79 12.27
7 -9 9 190.75 13.53
7 -9 -9 192.58 12.43
-7 -9 9 187.48 14.99
-7 9 -9 184.57 11.69
-8 9 9 137.74 11.52
8 -9 9 125.29 11.14
8 9 -9 116 10.24
-8 9 -9 126.28 9.75
8 -9 -9 133.71 10.62
9 9 -9 6.68 4.16
-9 9 9 4.15 4.92
9 -9 9 14.23 5.78
9 -9 -9 8.75 4.52
-9 9 -9 10.46 4.25
10 -9 9 71.51 8.36
10 9 -9 59.43 6.78
-10 9 9 57.53 7.12
10 -9 -9 71.88 6.98
-10 9 -9 64.42 6.82
0 10 -9 284.82 13.9
1 10 -9 222.05 11.94
1 10 9 198.68 12.33
2 10 -9 30.24 5.24
2 10 9 23.1 4.78
-3 10 9 111.44 9.79
3 -10 9 130.75 13.39
3 10 -9 102.45 9.02
3 -10 -9 91.13 7.95
3 10 9 111.36 9.11
-3 -10 9 82.27 8.57
3 -10 -9 104.03 8.09
4 -10 9 12.28 5.05
4 10 -9 0.77 2.78
4 10 -9 1.85 3.47
-4 10 9 4.36 4.37
4 -10 -9 -0.67 2.86
-4 10 -9 -0.84 3.11
-4 10 -9 -0.5 3.32
-4 -10 9 3.14 4.91
4 -10 -9 -1.57 3.42
4 -10 -9 0 2.92
-4 10 -9 -1.13 2.61
-5 10 9 41.93 6.85
5 10 -9 63.03 6.93
5 -10 9 58.32 7.44
-5 10 -9 35.2 5.17
5 -10 -9 29.6 5.14
5 -10 -9 36.51 6.11
-5 -10 9 39.47 7.14
6 10 -9 554.32 24.06
6 -10 9 579.1 25.07
-6 10 9 593.59 25.63
-6 -10 9 592.96 26.49
-6 10 -9 541.4 23.5
6 -10 -9 570.17 24.76
6 -10 -9 496.26 23.32
7 -10 9 301.83 16.66
-7 10 9 288.18 16.47
7 10 -9 300.98 15.79
-7 -10 9 280.31 18.05
7 -10 -9 264 15.46
-7 10 -9 287.48 14.9
-8 10 9 49.65 7.42
8 -10 9 42.94 7.51
8 10 -9 61.19 7.61
-8 10 -9 63.5 7.12
8 -10 -9 58.1 7.62
9 -10 9 36.94 7.04
-9 10 9 43.93 6.88
9 10 -9 43 6.15
9 -10 -9 46.02 6.36
-9 10 -9 37.09 5.49
10 -10 9 72.79 8.42
-10 10 9 70.12 7.1
10 10 -9 61.03 6.67
-10 10 -9 76.6 6.82
10 -10 -9 68.28 6.65
0 11 9 406.48 19.55
1 11 -9 198.94 14.54
1 11 -9 133.57 9.85
1 -11 -9 143.11 9.78
1 11 9 145.58 10.45
-1 11 -9 123.07 8.7
2 11 -9 169.73 10.95
2 11 -9 168.71 9.84
2 -11 -9 150.5 10.27
-2 11 -9 144.35 9.51
2 -11 -9 138.89 9.74
-2 -11 9 133.99 11.19
2 11 9 158.87 11.14
3 11 -9 94.22 9.48
3 11 -9 111.17 8.06
3 -11 9 113.02 9.47
3 -11 -9 124.24 9.42
-3 11 -9 103.41 8.08
-3 -11 9 105.07 9.71
3 11 9 120.17 9.83
3 -11 -9 104.03 8.31
4 11 -9 30.12 5.08
4 -11 9 40.37 6.78
-4 -11 9 35.84 6.83
-4 11 -9 34.84 5.21
4 -11 -9 30.51 5.36
4 -11 -9 35.92 6.18
-5 11 9 359.06 18.01
5 11 -9 347.02 16.72
5 -11 9 355.15 18.25
-5 11 -9 342.93 16.08
-5 -11 9 339.59 18.87
5 -11 -9 326.28 16.78
5 -11 -9 317.84 17.12
-6 11 9 69.27 8.53
6 -11 9 61.06 8.1
6 11 -9 62.54 7.49
6 -11 -9 71.36 8.38
6 -11 -9 69.8 7.65
-6 11 -9 70.58 7.27
-6 -11 9 71.86 9.24
-7 11 9 133.79 11.63
7 -11 9 140.75 12.38
7 11 -9 150.1 11.11
-7 11 -9 154.07 10.47
-7 -11 9 176.62 14.55
7 -11 -9 171.64 11.7
8 11 -9 46.59 6.68
8 -11 9 41.18 7.04
-8 11 9 34.35 6.53
-8 11 -9 36 5.53
8 -11 -9 38.17 6.33
9 11 -9 15.79 4.49
9 -11 9 36.35 6.83
-9 11 9 9.29 4.84
-9 11 -9 19.03 4.31
9 -11 -9 15.63 4.74
-10 11 9 136.36 9.34
10 11 -9 120.5 9.87
10 -11 9 124.59 10.36
-10 11 -9 107.14 7.7
10 -11 -9 106.98 7.82
0 -12 -9 23.42 5.63
0 12 -9 20.66 4.54
0 -12 9 33.49 7.04
0 -12 -9 27.62 4.69
0 12 9 26.11 5.61
1 12 -9 11.38 3.93
-1 -12 -9 14.52 4.6
-1 -12 -9 13.78 4.2
1 12 -9 6.12 3.74
1 12 9 7.89 3.93
1 -12 -9 7.63 3.81
1 -12 -9 15.32 4.51
-1 -12 9 13.23 4.98
-1 12 -9 9.78 3.55
2 12 -9 159.17 11.7
2 -12 9 187.64 11.63
2 12 -9 178.33 10.66
2 12 9 185.73 12.34
2 -12 -9 177.5 11.54
-2 -12 9 179.9 12.6
-2 12 -9 185.17 10.93
2 -12 -9 168.83 10.95
3 -12 9 86.7 8.64
3 12 -9 87.41 9.74
3 12 -9 86.82 7.68
3 -12 -9 98.1 9.17
3 -12 -9 83.6 8.23
-3 -12 9 71.58 8.46
3 12 9 84.24 9.15
-3 12 -9 86.62 7.64
4 -12 9 113.02 9.93
4 12 -9 101.26 8.33
-4 12 -9 95.4 7.99
-4 -12 9 103.75 10.1
4 -12 -9 101.63 9.15
4 -12 -9 124.35 9.89
5 12 -9 57.43 6.9
5 -12 9 58.64 7.65
5 -12 -9 50.92 6.79
5 -12 -9 74.56 8.5
-5 -12 9 56.33 8.28
6 -12 9 115.95 10.61
-6 12 9 118.4 10.4
6 12 -9 118.6 9.79
-6 12 -9 125.51 9.17
-6 -12 9 119 11.45
6 -12 -9 125.61 10.34
-7 12 9 41.84 6.97
7 12 -9 44.51 6.43
7 -12 9 39.87 7
7 -12 -9 32.8 6.19
-7 -12 9 46.62 8.07
-7 12 -9 47.73 6.08
8 -12 9 207.24 14.15
8 12 -9 192.26 12.19
-8 12 9 192.29 12.7
8 -12 -9 190.32 12.54
-8 12 -9 202.13 11.33
9 12 -9 33.93 5.43
-9 12 9 35.61 5.66
9 -12 9 50.82 7.55
9 -12 -9 33.45 5.59
-9 12 -9 44.33 5.18
10 12 -9 21.13 5.4
10 -12 9 9.48 7.12
0 13 -9 131.34 9.47
0 -13 9 127.87 10.71
0 13 9 126.33 11.04
0 -13 -9 116.7 10.49
0 -13 -9 131.3 9.67
1 13 -9 475.87 23.14
1 -13 9 482.87 21.8
1 13 -9 518.44 22.25
1 13 9 495.96 23.96
1 -13 -9 534.47 22.42
-1 -13 9 525.75 23.13
-1 13 -9 531.49 22.5
1 -13 -9 524.74 23.27
2 13 -9 287.54 17.31
2 -13 9 307.8 15.59
2 13 -9 307.45 15.08
-2 13 -9 288.94 15.24
2 -13 -9 300.26 15.98
2 -13 -9 310.94 15.62
-2 -13 9 288.08 16.48
3 13 -9 105.94 8.77
3 -13 9 80.61 8.85
-3 -13 9 123.6 11.49
3 -13 -9 122.94 10.25
-3 13 -9 116.24 8.96
3 -13 -9 143.2 10.2
4 -13 9 26.32 6.11
4 13 -9 29.12 7.77
-4 13 -9 28.39 5.19
4 -13 -9 51.41 7.5
4 -13 -9 33.99 5.93
-4 -13 9 44.02 7.82
5 -13 9 401.44 19.89
5 13 -9 365.36 18.4
5 -13 -9 416.9 19.86
-5 -13 9 410.13 21.04
6 -13 9 38.15 7.02
6 13 -9 35.81 5.81
-6 -13 9 28.4 7.15
6 -13 -9 32.8 6.57
7 13 -9 30.27 5.47
7 -13 9 28.57 6.4
-7 13 9 38.71 6.47
-7 13 -9 30.91 5.31
7 -13 -9 31.68 6.09
-7 -13 9 31.45 7.16
8 13 -9 45.78 6.2
-8 13 9 45.94 6.62
8 -13 9 47.19 7.66
-8 13 -9 45.55 5.46
8 -13 -9 52.49 6.69
9 13 -9 78.76 7.02
9 -13 9 85.9 8.96
-9 13 9 78.41 6.8
-9 13 -9 73.14 6.32
9 -13 -9 70.32 6.97
0 14 -9 84.91 8.21
0 -14 -9 88.17 9.57
1 14 -9 52.91 6.89
1 -14 9 52.51 6.81
-1 14 -9 72.11 7.76
-1 -14 9 50.63 7.21
1 -14 -9 52.95 6.87
1 -14 -9 64.37 8.45
2 14 -9 10.44 4.02
2 -14 9 7.08 4.71
2 -14 -9 13.86 5.24
-2 -14 9 10.06 5.29
2 -14 -9 5.19 4.36
-2 14 -9 9.92 4.09
3 14 -9 94.04 8.16
3 -14 9 81.24 8.72
-3 14 -9 100.59 8.68
-3 -14 9 104.33 10.26
3 -14 -9 108.52 10.23
3 -14 -9 96.75 9.36
4 -14 9 32.4 6.7
4 -14 -9 41.48 6.97
-4 14 -9 28.46 5.34
-4 -14 9 37.08 7.45
5 14 -9 101.63 9.01
5 -14 9 104.77 10.07
-5 -14 9 113.19 11.01
5 -14 -9 106.51 10.2
-5 14 -9 106.4 8.83
6 14 -9 6.43 3.95
6 -14 9 5.22 5.28
6 -14 -9 6.46 4.67
-6 -14 9 15 6.3
7 14 -9 10.67 4.09
7 -14 9 15.65 5.83
7 -14 -9 10.52 4.75
8 -14 9 108.59 10.01
8 14 -9 116.31 8.79
8 -14 -9 97.44 8.72
9 -14 9 53.85 8.13
9 14 -9 69.43 6.8
9 -14 -9 64.44 6.26
0 15 -9 961.77 37.8
1 -15 9 189.03 12.05
1 15 -9 184.74 12.07
1 -15 -9 187.32 13.44
-1 15 -9 173.25 11.94
-1 -15 9 194.3 13.2
2 15 -9 319.48 16.4
2 -15 9 324.58 16.82
2 -15 -9 349.89 18.3
-2 15 -9 322.88 16.86
-2 -15 9 330.45 17.71
3 15 -9 108.94 9.08
3 -15 9 98.55 9.58
-3 15 -9 120.44 9.58
3 -15 -9 118.47 10.87
-3 -15 9 108.1 10.49
4 -15 9 0.52 4.55
-4 15 -9 0.04 3.4
-4 -15 9 -0.84 5.11
4 -15 -9 4.13 4.72
5 -15 9 15.74 5.85
5 15 -9 11.49 4.22
5 -15 -9 12.59 5.43
-5 15 -9 16.71 4.33
-5 -15 9 19.41 6.62
6 -15 9 68.93 8.44
6 15 -9 74.51 7.61
6 -15 -9 89.05 9.23
-6 -15 9 98.22 9.92
7 -15 9 53.15 7.75
7 15 -9 59.41 6.55
7 -15 -9 67.57 7.78
8 -15 9 119.98 9.79
8 15 -9 105.63 7.97
8 -15 -9 90.45 8.03
0 16 -9 127.83 10.27
1 16 -9 73.93 8.04
1 -16 9 86.63 8.4
-1 16 -9 104.13 9.38
1 -16 -9 101.02 10.24
2 -16 9 37.44 6.63
2 16 -9 36.27 5.98
-2 16 -9 45.88 6.69
-2 -16 9 40.92 7.34
2 -16 -9 42.99 7.67
3 16 -9 200.57 12.3
3 -16 9 218.41 13.56
-3 -16 9 207.11 14.36
-3 16 -9 214.29 13.13
3 -16 -9 190.43 13.9
4 -16 9 54.38 7.69
-4 16 -9 48.69 6.58
4 -16 -9 63.21 8.41
-4 -16 9 64.44 8.27
5 16 -9 39.13 5.64
5 -16 9 42.14 6.88
5 -16 -9 30.91 6.41
-5 16 -9 31.69 5.14
-5 -16 9 43.31 7.17
6 -16 9 96.14 9.31
6 16 -9 86.19 8.12
-6 -16 9 116.36 10.55
6 -16 -9 113.05 10.06
7 -16 9 33.9 6.65
7 16 -9 36.63 5.27
7 -16 -9 26.64 5.4
8 16 -9 88.66 7.57
8 -16 9 83.95 8.53
8 -16 -9 85.23 7.36
0 17 -9 90.79 9.13
1 -17 9 49.74 6.91
1 17 -9 50.62 6.73
-1 17 -9 38.12 6.43
2 17 -9 154.13 10.99
2 -17 9 171.76 11.82
-2 17 -9 154.43 11.66
2 -17 -9 168.07 13.23
-2 -17 9 129.88 12.7
3 17 -9 24.56 5.01
3 -17 9 31.67 6.45
3 -17 -9 21.53 6.45
-3 17 -9 28.96 5.8
-3 -17 9 19.87 6
4 -17 9 46.89 7.11
-4 -17 9 36.96 6.93
-4 17 -9 33.7 5.57
4 -17 -9 31.31 6.71
5 -17 9 6.24 5.14
-5 -17 9 4.28 5.01
5 -17 -9 8.28 5.14
-5 17 -9 11.76 3.87
6 17 -9 16.29 4.13
6 -17 9 18.2 5.81
6 -17 -9 17 5.29
7 17 -9 66.9 6.3
7 -17 9 78.2 7.91
7 -17 -9 61.58 6.87
0 18 -9 6.95 4.33
1 18 -9 36.75 5.98
1 -18 9 42.14 6.71
-1 18 -9 34.09 6.26
2 -18 9 51.18 7.1
2 18 -9 64.79 7.32
-2 18 -9 58.06 7.31
3 -18 9 135.56 11.02
3 -18 -9 153.79 12.54
-3 18 -9 147.19 10.96
-3 -18 9 168.88 12.08
4 -18 9 95.75 9.09
-4 18 -9 108.79 8.96
-4 -18 9 103.94 9.56
4 -18 -9 99.54 9.66
5 -18 9 4.12 4.88
-5 18 -9 3.66 3.27
5 -18 -9 3.55 4.58
6 -18 9 169.12 11.99
6 -18 -9 187.69 11.67
7 -18 9 23.84 6.24
7 -18 -9 20.77 4.35
0 19 -9 25.06 5.42
1 -19 9 16.34 5.29
1 19 -9 18.45 5.02
-1 19 -9 23.66 5.4
2 -19 9 44.94 6.89
2 19 -9 44.26 6.1
-2 19 -9 50.9 6.66
3 -19 9 2.67 4.33
-3 19 -9 1.12 3.39
4 -19 9 67.36 7.55
-4 -19 9 67.52 7.39
-4 19 -9 67.53 6.97
5 -19 9 56.31 6.88
-5 19 -9 45.9 5.53
6 -19 9 21.34 5.23
0 20 -9 3.32 3.79
1 20 -9 57.54 6.82
1 -20 9 63.52 7.24
-1 20 -9 58.85 7.06
2 -20 9 9.64 4.72
2 20 -9 12.59 3.98
-2 20 -9 8.94 4
3 -20 9 3.05 4.66
-3 20 -9 2.54 3.49
4 -20 9 52.72 6.73
-4 20 -9 59.98 6.34
5 -20 9 92.69 8.18
-5 20 -9 89.47 7.05
0 21 -9 2.2 3.8
0 21 9 -5.28 3.08
1 -21 9 143.58 10.09
1 21 -9 148.9 9.69
-1 21 -9 126.53 9.88
2 -21 9 51.99 6.33
2 21 -9 53.37 5.58
-2 21 -9 57.91 6.56
3 -21 9 110.32 9.17
-3 21 -9 95.73 8.19
4 -21 9 48.84 6.19
-4 21 -9 47.01 6.1
0 22 -9 2.65 3.54
-1 22 9 16.36 3.96
1 22 -9 16.79 3.91
-1 22 -9 14.39 4.19
2 -22 9 18.78 4.44
-2 22 9 16.53 4.01
-2 22 -9 9.58 4.12
-3 22 9 61.07 6.59
3 -22 9 59.71 6.33
0 23 -9 108.28 7.81
0 0 -10 195.23 9.86
0 0 10 191.87 10.04
1 0 -10 387.73 16.44
-1 0 10 378.09 17.71
-1 0 -10 398.9 16.3
1 0 10 409.82 17.65
2 0 10 84.25 8.49
2 0 -10 81.63 6.73
-2 0 -10 89.66 6.48
-2 0 10 91.89 8.84
3 0 10 50.7 7.49
3 0 -10 46.13 5.62
-3 0 10 47.76 7.32
-3 0 -10 44.1 5.28
4 0 10 1589.95 61.45
-4 0 -10 1675.8 58.24
-4 0 10 1624.42 61.09
4 0 -10 1630.15 58.9
5 0 -10 26.79 5.16
5 0 10 34.47 7.65
-5 0 -10 27.24 4.83
-5 0 10 19.66 6.05
-6 0 -10 38.12 5.22
6 0 -10 38.08 6.32
6 0 10 51.55 9.69
-6 0 10 37.63 7.75
-6 0 -10 47.43 6.3
6 0 -10 45.15 5.89
6 0 -10 37.59 5.4
-7 0 10 1790.19 66.45
7 0 -10 1805.24 64.62
-7 0 -10 1783.35 63.85
8 0 -10 22.59 5.53
-8 0 -10 20.14 4.88
-8 0 10 10.18 6.11
-9 0 -10 121.95 9.46
-9 0 10 139.03 12.58
9 0 -10 131.99 10.59
10 0 -10 49.18 6.65
-10 0 -10 42.32 5.37
-10 0 10 18.42 6.01
11 0 -10 38.01 5.53
11 0 10 43.33 6.73
-11 0 -10 40.9 4.46
0 -1 10 185.88 9.91
0 -1 -10 179.69 9.49
0 1 -10 193.57 9.29
0 1 -10 192.32 9.73
0 1 10 187.04 9.68
-1 1 10 94.31 8.55
1 -1 10 100.07 8.26
-1 -1 -10 81.46 6.65
1 1 -10 98.94 6.9
-1 -1 10 127.43 9.13
1 1 10 134.71 8.8
-1 1 -10 135.19 7.5
-2 -1 -10 637.12 24.74
2 1 -10 646.03 25.25
2 -1 10 667.93 27.18
-2 1 10 645.61 26.82
-2 -1 10 645.13 27.11
-2 1 -10 634.66 24.8
2 1 10 657.55 27.24
3 -1 10 80.03 9.09
-3 -1 -10 72.08 6.47
3 1 -10 72.55 6.88
-3 1 10 86.81 9.06
3 -1 -10 78.77 7.15
3 1 10 57.7 7.84
-3 1 -10 73.34 6.44
-3 -1 10 92.31 9.63
4 -1 10 459.28 22.53
-4 -1 -10 444.79 18.94
-4 1 10 459.49 22.21
4 1 -10 410.99 19.47
-4 1 -10 450.37 19.27
4 -1 -10 439.2 19.98
-4 -1 10 429.79 21.84
4 1 10 427.95 22.26
-5 -1 -10 57.35 6.32
-5 1 10 71.99 9.52
5 1 -10 61.08 7.5
5 -1 10 47.23 8.16
-5 -1 10 64.85 8.91
-5 1 -10 67.72 7.19
5 1 10 65.56 9.89
-6 -1 -10 180.67 10.54
6 1 -10 175.24 10.77
-6 1 10 215.82 15.49
6 1 -10 182.61 12.5
6 1 -10 177.82 10.62
-6 -1 -10 174.71 11.49
6 -1 10 177.7 15.05
6 -1 -10 165.59 10.81
-6 1 -10 173.51 11.6
-6 1 -10 186.63 10.7
6 -1 -10 176.34 10.61
-6 -1 10 180.01 14.41
6 1 10 201.81 16
-7 -1 -10 467.66 20.63
-7 1 10 472.39 23.69
7 1 -10 472.93 21.41
-7 -1 10 457.85 23.08
7 -1 -10 493.3 21.54
-7 1 -10 481.77 20.84
-8 -1 -10 218.39 12.81
8 1 -10 216.38 13.51
-8 1 10 213.15 15.78
-8 -1 10 253.31 15.79
8 -1 -10 248.81 13.99
-8 1 -10 249.85 13.5
9 1 -10 79.56 8.23
-9 1 10 73.48 9.16
-9 -1 -10 72.61 7.07
-9 1 -10 83.35 7.91
9 -1 -10 81.93 8.59
-9 -1 10 64.33 8.6
10 1 -10 23.89 5.3
10 -1 10 28.91 6.76
-10 -1 -10 23.53 4.41
-10 1 10 19.15 6.23
-10 1 -10 34.25 5.02
10 -1 -10 32.65 5.7
-10 -1 10 20.43 5.77
11 1 -10 213.5 11.45
11 -1 10 220.89 12.9
-11 1 10 220.44 12.65
11 1 10 199.81 12.64
-11 1 -10 190.55 10.27
11 -1 -10 193.21 11.14
0 2 -10 7.12 2.78
0 -2 -10 8.99 2.86
0 2 10 5.26 2.75
0 2 -10 9.87 2.63
-1 -2 -10 203.3 9.71
-1 2 10 174.07 11.03
1 -2 10 193.49 11.41
1 2 -10 196.25 9.85
-1 2 -10 183.81 9.61
1 2 10 193.93 10.88
2 -2 10 291.3 15.9
-2 2 10 297.43 15.71
-2 -2 -10 300.06 13.5
2 2 -10 318.3 14.36
-2 -2 10 329.84 16.26
-2 2 -10 315 14.02
2 2 10 316.93 15.96
3 -2 10 937.09 37.38
-3 -2 -10 876.87 33.9
-3 2 10 898.64 36.58
3 2 -10 911.45 35.04
3 2 10 959.86 37.46
-3 2 -10 964.25 34.67
-3 -2 10 914.01 36.86
4 -2 10 135.54 12.16
-4 2 10 139.04 11.76
-4 -2 -10 145.43 8.86
4 2 -10 143.49 9.92
-4 -2 10 141.61 11.91
-4 2 -10 152.64 9.71
4 2 10 139.27 12.21
5 2 -10 347.03 17.56
-5 -2 -10 334.72 16.18
-5 2 10 345.03 19.81
5 -2 10 332.69 20.15
-5 2 -10 369.28 17.25
5 2 10 366.78 20.98
-5 -2 10 357.22 19.44
6 2 -10 199.35 13.26
6 2 -10 193.6 11.43
-6 -2 -10 202.06 11.93
-6 2 10 211.74 15.65
6 2 -10 209.91 11.29
-6 -2 -10 213.62 11.09
6 -2 10 213.95 16.66
-6 -2 10 190.15 14.8
6 -2 -10 192.64 11.48
-6 2 -10 183.18 12.14
-6 2 -10 190.47 11.09
6 2 10 189.85 16.28
6 -2 -10 180.54 11.37
7 2 -10 269.73 14.51
-7 -2 -10 267.4 13.74
-7 2 10 264.14 17.04
7 -2 -10 271.06 14.6
-7 -2 10 270.6 16.37
-7 2 -10 278.85 14.33
-8 2 10 290.64 18.15
8 2 -10 318.81 16.27
-8 -2 -10 307.34 15.1
8 -2 -10 275.6 15.59
-8 -2 10 297.65 17.39
-8 2 -10 292.76 15.4
-9 2 10 10.64 5.97
-9 -2 -10 4.35 3.56
9 2 -10 7.47 4.44
9 -2 -10 8.89 4.48
-9 2 -10 6.53 4.02
-9 -2 10 11.55 7.18
10 2 -10 52.11 6.93
10 -2 10 55.44 7.79
-10 2 10 57.28 8.08
-10 2 -10 60.62 6.41
10 -2 -10 67.97 7.5
-11 2 10 26.97 5.79
11 2 -10 34.95 5.17
11 -2 10 36.93 6.23
11 2 10 38.46 6.54
-11 2 -10 29.53 4.63
11 -2 -10 24.49 4.86
0 3 -10 123.28 7.56
0 3 -10 110.48 6.76
0 3 10 105.95 7.29
1 -3 10 125.83 9.65
-1 -3 -10 142.94 7.82
-1 3 10 137.57 9.65
1 3 -10 135.05 8.11
-1 3 -10 134.08 8
1 3 10 132.83 8.9
2 3 -10 331.85 15.26
2 -3 10 342.55 17.15
-2 -3 -10 339.13 14.55
-2 3 10 335.08 16.94
-2 -3 10 326.39 16.95
-2 3 -10 342.64 15.05
2 3 10 353.98 17.39
3 3 -10 412.86 18.24
-3 3 10 403.77 19.85
-3 -3 -10 416.8 17.21
3 -3 10 389.54 20.28
-3 3 -10 398.82 17.68
3 3 10 430.25 20.79
-3 -3 10 394.62 19.9
4 3 -10 564.57 24.27
4 -3 10 571.43 26.81
-4 3 10 561.49 26.18
-4 -3 -10 548.03 22.79
4 3 10 588.52 27.42
-4 3 -10 585.3 23.9
-4 -3 10 577.37 25.96
5 3 -10 71.37 7.99
-5 3 10 78.73 9.84
-5 -3 -10 62.9 6.22
5 -3 10 69.55 10.06
5 3 10 47.06 8.38
-5 3 -10 57.59 6.91
-5 -3 10 55.09 8.05
6 3 -10 84.11 9.01
-6 -3 -10 91.54 7.45
-6 -3 -10 87.07 7.82
6 3 -10 102.81 9.59
6 -3 10 80.28 10.94
6 3 -10 90.27 7.9
-6 3 10 91.83 11.35
-6 3 -10 98.93 8.99
6 3 10 81.73 11.3
6 -3 -10 91.6 7.67
6 -3 -10 112.98 8.59
-6 3 -10 105.04 8.1
-6 -3 10 99.04 11.05
7 3 -10 440.78 20.18
-7 -3 -10 437.7 19.07
-7 3 10 416.84 22.31
7 -3 -10 442.14 20.2
-7 3 -10 450.75 19.88
8 3 -10 303.91 15.95
-8 -3 -10 298.04 14.67
-8 3 10 298.4 18.25
-8 3 -10 290.69 15.33
8 -3 -10 275.82 15.51
-9 3 10 31.06 7.04
9 -3 10 24.89 6.74
9 3 -10 30.55 5.96
-9 3 -10 24.81 5.18
9 -3 -10 19.85 5.14
-10 3 10 34.98 7.13
10 -3 10 30.76 6.61
10 3 -10 28.76 5.57
-10 3 -10 31.13 5.23
10 -3 -10 30.74 5.51
11 3 -10 34.64 5.32
-11 3 10 21.65 6.08
11 -3 10 42.88 6.92
-11 3 -10 47.89 5.57
11 -3 -10 37.05 5.37
0 4 -10 66.88 5.85
0 4 -10 64.01 5.3
0 4 10 59.13 6.39
-1 -4 -10 49.94 4.98
-1 4 10 48.3 6.2
1 4 -10 48.99 5.11
1 4 10 36.89 5.23
-1 4 -10 32.99 4.36
-2 -4 -10 240.45 10.98
2 -4 10 224.42 13.62
2 4 -10 227.99 11.68
-2 4 10 236.4 13.31
-2 -4 10 207.3 13.05
-2 4 -10 215.64 11.24
2 4 10 223.66 13.36
-3 4 10 272.63 15.65
3 -4 10 281.56 16.33
3 4 -10 272.03 13.99
-3 -4 -10 273.63 12.74
3 4 10 281.39 16.38
-3 4 -10 281.41 13.64
-3 -4 10 313.93 16.08
-4 4 10 80.51 9.17
4 4 -10 85.14 7.97
4 -4 10 91.16 9.96
-4 -4 -10 85.05 6.65
-4 4 -10 99.04 8
-4 -4 10 97.67 9.65
4 4 10 107.11 11.71
5 4 -10 22.04 5.2
-5 -4 -10 21.13 4.02
5 -4 10 31.08 7.97
-5 4 10 23.42 6.43
5 -4 -10 32.88 4.97
5 -4 -10 28.4 4.81
-5 -4 10 31.71 6.54
5 4 10 34.61 8.19
-5 4 -10 32.05 4.51
-5 4 -10 31.27 5.29
-6 4 10 88.98 10.86
6 4 -10 102.19 7.96
6 4 -10 88.77 9.79
6 -4 10 89.88 11.82
6 -4 -10 87.67 7.86
-6 4 -10 94.24 9.48
-6 -4 10 79.31 8.54
6 4 10 87.4 11.79
6 -4 -10 71.64 7.25
-6 4 -10 78.8 7.69
-7 4 10 -2.58 5.07
7 4 -10 -1.53 3.41
7 -4 -10 3.56 4.02
-7 4 -10 -0.5 3.22
-7 -4 10 8.43 5.38
8 -4 10 441.79 21.62
8 4 -10 443.51 20.65
-8 4 10 441.29 22.66
8 -4 -10 422.44 20.41
-8 4 -10 427.15 20
-9 4 10 193.32 14.34
9 4 -10 190.54 12.08
9 -4 10 173.06 13.25
9 -4 -10 178.94 11.82
-9 4 -10 174.63 11.56
10 4 -10 58.02 7.2
-10 4 10 53.78 8.13
10 -4 10 62.94 8.05
10 -4 -10 59.92 7.06
-10 4 -10 57.32 6.53
11 -4 10 21.41 6.63
-11 4 10 24.92 6.59
11 4 -10 21.11 4.74
11 -4 -10 18.17 4.27
-11 4 -10 26.19 5.68
0 5 -10 72.75 5.62
0 5 10 85.89 7.48
0 5 -10 78.85 6.22
-1 -5 -10 85.07 6.02
-1 5 10 78.89 7.52
1 5 -10 79.27 6.17
1 5 10 72.04 6.94
-1 5 -10 68.67 6.07
-2 5 10 548.59 23.91
2 5 -10 536.98 22.38
2 -5 10 559.77 24.68
-2 -5 -10 541.87 21.35
-2 5 -10 542.09 22.01
2 5 10 558.18 24.33
-2 -5 10 570.83 23.91
3 5 -10 503.21 21.82
3 -5 10 504.46 23.89
-3 -5 -10 509.8 20.38
-3 5 10 524.14 23.62
-3 -5 10 523.51 23.01
3 5 10 513.47 24.44
-3 5 -10 509.31 21.31
-4 -5 -10 320.79 14.91
4 5 -10 333.47 16.86
4 -5 10 352.3 19.54
-4 5 10 313.43 18.19
4 5 10 335.83 19.65
-4 5 -10 355.2 16.56
-4 -5 10 359.37 17.77
5 -5 10 9.44 6
-5 5 10 1.28 4.5
5 5 -10 0.2 3.45
5 5 -10 3.32 3.04
-5 5 -10 1.09 2.71
-5 -5 10 11.17 5.09
5 -5 -10 3.08 3.06
-5 5 -10 7.33 3.64
5 -5 -10 -0.67 2.88
5 5 10 -1.34 4.68
6 5 -10 228.88 12.5
6 -5 -10 216.99 12.21
-6 -5 10 196.16 14.05
-6 5 -10 215.48 12.1
6 -5 -10 211.2 12.32
7 -5 10 364.38 18.6
7 5 -10 369.54 17.43
-7 5 10 344.97 19.59
7 -5 -10 363.17 17.58
-7 5 -10 356.27 17.13
-7 -5 10 310.47 18.44
8 5 -10 205.43 12.9
-8 5 10 227.68 15.46
8 -5 10 205.18 14.15
8 -5 -10 209.93 12.9
-8 5 -10 203.11 12.59
9 -5 10 34.34 6.85
9 5 -10 25.77 5.52
-9 5 10 27.52 6.96
9 -5 -10 37.29 6.28
-9 5 -10 33.42 5.52
-10 5 10 50.24 8.03
10 5 -10 53.76 6.98
10 -5 10 53.95 7.56
-10 5 -10 60.63 6.61
10 -5 -10 60.08 7.03
11 -5 -10 123.54 8.34
-11 5 -10 115.53 10.55
0 6 10 25.86 4.61
0 6 -10 25.6 3.82
0 6 -10 28.65 3.9
-1 6 10 517.01 22.61
1 6 -10 526.69 21.31
-1 6 -10 534.02 20.97
1 6 10 526.56 21.86
-2 -6 -10 96.09 6.21
-2 6 10 90.38 8.51
2 6 -10 86.15 7.12
-2 -6 10 85.21 8.26
-2 6 -10 76.58 6.59
2 6 10 88.45 6.85
-3 6 10 416.33 21.08
-3 -6 -10 414.9 17.94
3 6 -10 422.87 19.77
3 -6 10 439.24 22.26
-3 6 -10 483.08 19.58
3 6 10 460.12 22.32
-3 -6 10 490.09 20.92
4 6 -10 49.59 6.72
-4 6 10 53.43 7.9
4 -6 10 51.94 8.23
4 6 10 45.67 8.28
-4 6 -10 53.43 6.43
5 6 -10 67.12 8.28
5 -6 10 61.7 7.32
-5 6 10 77.21 9.84
5 -6 10 66.11 9.8
5 6 -10 73.72 7.11
-5 6 -10 53.52 5.83
5 -6 -10 62.24 6.57
5 6 10 75.06 10.92
-5 6 -10 49.44 6.6
-5 -6 10 48.79 7.26
5 -6 -10 57.68 6.04
5 -6 -10 68.73 7.01
6 -6 10 98.12 9.44
6 6 -10 99.62 8.87
6 -6 -10 75.21 7.59
-6 6 -10 79.59 7.63
-6 -6 10 76.03 8.87
-7 6 10 33.94 7.36
7 6 -10 49.48 6.82
7 -6 10 42.96 7.51
-7 6 -10 32.33 5.7
-7 -6 10 40.86 7.47
7 -6 -10 39.41 6.08
8 -6 10 252.31 15.43
-8 6 10 255.72 16.44
8 6 -10 236.56 14.33
-8 6 -10 254.31 14.05
8 -6 -10 255.8 14.72
9 6 -10 53.47 7.01
-9 6 10 58.24 8.54
9 -6 10 56.14 8.07
-9 6 -10 56.5 6.87
9 -6 -10 73.74 8.18
-10 6 10 226.39 14.92
10 -6 10 232.58 13.88
10 6 -10 230.82 13.19
10 -6 -10 231.25 13.09
-10 6 -10 237.11 12.81
11 -6 10 12.41 7.74
-11 6 10 3.57 6.94
11 6 -10 4.52 4.94
-11 6 -10 3.88 5.75
11 -6 -10 1.78 3.37
0 7 -10 50.85 5.24
0 7 10 45.86 5.8
0 7 -10 54.12 5.33
-1 7 10 83.76 8.3
1 7 -10 95.92 7.26
-1 -7 10 113.61 8.68
-1 7 -10 108.73 7.01
1 7 10 84.97 7.27
2 7 -10 623.02 25.62
-2 7 10 637.08 26.93
2 7 10 630.22 25.48
-2 7 -10 645.25 25.01
3 7 -10 105.34 8.54
-3 7 10 98.14 9.57
-3 7 -10 118.57 8.26
-4 7 10 166.13 12.43
4 7 -10 154.81 10.85
4 7 10 163.39 13.67
4 -7 -10 138.99 9.4
-4 -7 10 166.02 13.5
-4 7 -10 151.3 10.42
5 7 -10 175.7 10.41
-5 7 10 178.05 13.69
5 -7 10 168.04 11.45
5 7 -10 187.59 12.44
5 -7 -10 163.71 10.42
5 -7 -10 168.7 10.33
5 -7 -10 155.83 10.08
-5 -7 10 172.99 12.78
-5 7 -10 163.56 10.31
5 7 10 185.44 15.67
-5 7 -10 168.49 11.46
6 7 -10 12.67 4.5
6 -7 10 11.77 5.03
6 -7 -10 13.9 4.16
-6 7 -10 10.28 4
-6 -7 10 14.17 5.8
6 -7 -10 12.69 4.26
-7 7 10 65.8 8.85
7 -7 10 49.67 7.51
7 7 -10 52 6.81
7 -7 -10 61.53 7.79
-7 -7 10 57.72 8.44
-7 7 -10 53.61 6.79
8 7 -10 162.64 11.59
-8 7 10 143.32 12.67
8 -7 10 161.49 12.5
-8 7 -10 168.01 11.04
-8 -7 10 144.92 13.43
8 -7 -10 153.45 11.39
9 7 -10 71.52 7.84
-9 7 10 66.72 8.74
9 -7 10 83.87 9.14
9 -7 -10 64.6 7.5
-9 7 -10 52.84 6.59
10 7 -10 111.81 9.13
10 -7 10 112.52 10.01
-10 7 10 99.12 9.53
-10 7 -10 101.18 8.86
10 -7 -10 113.04 9.24
11 -7 10 70.34 9.31
0 8 -10 890.24 33.87
0 8 -10 922.48 33.54
0 8 10 934.47 35.36
1 8 -10 546.49 22.92
-1 8 10 573.67 24.04
-1 8 -10 561.73 22.13
2 8 -10 290.76 14.93
-2 8 10 308.67 16.24
-2 8 -10 315.02 14.22
2 8 10 296.78 14.83
-3 8 10 145.97 11.5
3 8 -10 153.77 10.58
-3 8 -10 148.83 9.56
4 8 -10 25.61 5.15
4 -8 10 35.29 5.94
-4 8 10 27.76 6.25
-4 -8 10 42 6.95
4 -8 -10 36.59 5.14
4 -8 -10 32.11 4.7
-4 8 -10 43.45 6.12
-4 8 -10 38.5 5.04
4 -8 -10 45.35 6
5 -8 10 85.21 8.57
-5 8 10 88.51 10.56
5 8 -10 87.7 7.69
5 -8 -10 100 8.12
-5 8 -10 93.61 8.07
-5 8 -10 99.91 8.93
5 -8 -10 96.26 7.85
5 -8 -10 92.46 8.44
-5 -8 10 82.06 9.1
5 8 10 90.72 12.54
-6 8 10 161.64 13.06
6 -8 10 161.73 12.13
6 8 -10 188.43 11.42
6 -8 -10 178.61 11.08
6 -8 -10 177.28 11.71
-6 8 -10 194.82 11.46
-6 -8 10 170.23 13.62
-7 8 10 -0.14 4.9
7 -8 10 9.35 5.21
7 8 -10 1.77 3.82
-7 -8 10 5.31 5.84
7 -8 -10 0.55 4.18
-7 8 -10 3.2 3.73
8 8 -10 41.12 6.38
8 -8 10 35.7 7.04
-8 8 10 52.5 7.83
-8 8 -10 36.53 5.81
8 -8 -10 48.33 6.88
9 8 -10 125.54 10.13
-9 8 10 142.89 12.04
9 -8 10 149.52 12.02
9 -8 -10 134.84 10.58
-9 8 -10 120.38 9.47
10 8 -10 29.03 5.47
-10 8 10 27.86 6.22
10 -8 10 47.61 7.45
-10 8 -10 39.15 5.7
10 -8 -10 35.81 5.65
-1 9 10 12.42 4.22
1 9 -10 11.27 3.51
2 9 -10 39.62 5.75
-2 9 10 34.51 6.03
2 9 10 26.31 4.92
-2 9 -10 24.45 4.19
3 9 -10 95.07 8.41
-3 9 10 107.43 9.87
3 -9 -10 74.84 6.98
-3 9 -10 89.68 7.33
-3 -9 10 74.12 8.24
3 -9 -10 87.42 7.98
4 -9 10 13.04 4.92
4 9 -10 10.59 4.22
4 9 -10 22.42 4.55
-4 9 10 16.6 5.66
4 -9 -10 13.04 4.39
-4 9 -10 10.82 3.54
4 -9 -10 20.58 4.11
-4 9 -10 13.09 4.11
4 -9 -10 14.94 4.13
-4 -9 10 12.49 5.58
5 9 -10 159.41 10.25
5 -9 10 160.81 11.88
5 -9 -10 174.63 10.74
-5 -9 10 162.72 13.07
5 -9 -10 179.66 11.46
-5 9 -10 163.92 10.46
6 9 -10 185.12 11.68
-6 9 10 186.45 13.57
6 -9 10 196.7 13.27
6 -9 -10 175.24 12.11
6 -9 -10 189.4 11.49
-6 -9 10 188.13 14.43
-6 9 -10 216.41 12.06
7 9 -10 17.67 4.97
7 -9 10 20.6 6.06
-7 9 10 12.86 5.25
7 -9 -10 19.04 5.4
-7 9 -10 9.69 4.13
-7 -9 10 18.68 6.78
-8 9 10 61.74 8.06
8 -9 10 67.47 8.38
8 9 -10 69.42 7.71
-8 9 -10 71.17 7.64
8 -9 -10 72.77 8.19
9 9 -10 16.53 4.67
9 -9 10 20 6.09
-9 9 10 23.15 6.01
9 -9 -10 17.59 5.15
-9 9 -10 20.77 4.62
-10 9 10 22.42 5.41
10 9 -10 19.79 4.45
10 -9 10 26.94 6.78
10 -9 -10 20.16 4.77
-10 9 -10 26.07 4.98
1 10 -10 5.45 3.23
1 10 10 5.76 3.33
2 10 -10 7.64 3.24
2 10 -10 4.18 3.21
-2 -10 10 6.5 4.6
2 10 10 8.31 3.62
2 -10 -10 6.26 3.91
2 -10 -10 1.94 3.19
-2 10 -10 6.73 3.03
3 10 -10 860.37 35.17
3 -10 10 845.55 33.64
-3 10 10 894.28 36.36
3 -10 -10 846.11 33.65
3 -10 -10 891.61 33.39
-3 -10 10 865.04 34.6
-3 10 -10 845.25 33.05
4 10 -10 235.76 18.93
4 -10 10 298.75 16.15
-4 10 10 276.52 17.5
-4 10 -10 307.68 14.62
4 -10 -10 326.25 15.9
4 -10 -10 331.54 15.64
4 -10 -10 324.23 14.62
-4 10 -10 306.03 14.78
-4 -10 10 337.81 17.38
5 10 -10 71.43 7.35
-5 10 10 65.43 8.13
5 -10 10 62.22 7.89
5 -10 -10 56.17 7.17
-5 10 -10 61.76 6.56
-5 -10 10 59.4 8.26
5 -10 -10 53.26 6.72
6 -10 10 231.4 14.38
6 10 -10 215.85 13.05
-6 10 10 195.67 14.12
-6 -10 10 225.88 15.91
6 -10 -10 239.77 13.2
6 -10 -10 224.11 13.73
-6 10 -10 230.34 12.81
-7 10 10 29.65 6.5
7 -10 10 34.55 6.68
7 10 -10 30.81 6.06
-7 10 -10 28.65 5.28
7 -10 -10 29.89 5.97
-7 -10 10 31.71 7.4
8 10 -10 5.73 3.99
-8 10 10 9.45 5.18
8 -10 10 15.97 5.63
8 -10 -10 11.34 4.89
-8 10 -10 11.25 4.16
9 10 -10 51.51 6.29
-9 10 10 46.4 7.01
9 -10 10 43.49 7.47
9 -10 -10 46.99 6.49
-9 10 -10 38.58 5.59
10 -10 10 127.01 10.54
10 -10 -10 115.9 8.59
-10 10 -10 133.92 8.64
0 -11 -10 19.29 5.22
0 -11 -10 14.28 4.06
0 11 -10 10.23 3.29
0 -11 10 18.35 9.07
1 11 -10 16.06 4.07
-1 -11 -10 14.76 4.65
1 11 -10 13.03 3.57
1 -11 -10 2.89 3.37
1 -11 -10 2.4 3.73
1 11 10 4.1 3.59
-1 11 -10 6.29 3.38
-1 -11 10 8.77 4.63
2 -11 10 189.82 12.07
2 11 -10 172.56 10.74
2 11 -10 169.09 11.63
2 -11 -10 191.52 11.32
2 11 10 197.67 12.53
2 -11 -10 200.07 11.58
-2 11 -10 205.58 11.3
-2 -11 10 198.45 12.9
3 11 -10 127.04 9.29
3 -11 10 138.63 10.69
3 11 -10 136.71 10.79
-3 11 -10 139.37 9.45
3 -11 -10 147.49 10.51
-3 -11 10 159.74 12.3
3 -11 -10 140.17 9.97
4 -11 10 211.13 13.13
-4 11 -10 185.58 11.02
4 -11 -10 188.62 12.27
4 -11 -10 182.02 11.76
-4 -11 10 167.26 13.44
5 -11 10 171.11 12.64
5 11 -10 165.4 10.92
-5 11 10 150.52 12.21
5 -11 -10 185.71 12.24
-5 -11 10 186.26 13.96
-5 11 -10 164.73 10.52
5 -11 -10 187.11 11.66
6 -11 10 170.78 12.83
-6 11 10 165.77 12.37
6 11 -10 172.7 11.37
-6 -11 10 166.8 13.95
6 -11 -10 161.56 11.35
-6 11 -10 161.67 10.54
6 -11 -10 157.4 11.95
7 -11 10 59.2 8.03
7 11 -10 60.44 7.26
-7 11 10 47.62 7.38
-7 -11 10 61.85 9.03
7 -11 -10 60.99 7.68
-7 11 -10 51.04 6.27
8 11 -10 5.95 3.83
8 -11 10 -2.39 4.99
-8 11 10 2.85 4.63
8 -11 -10 5.11 4.42
-8 11 -10 6.75 3.7
9 -11 10 134.06 11.46
9 11 -10 131.61 9.48
-9 11 10 131.09 10.47
-9 11 -10 127.22 8.99
9 -11 -10 130.79 10.01
-10 11 10 81.73 7.22
10 11 -10 88.64 7.66
10 -11 -10 92.5 8.98
-10 11 -10 85.34 7.07
0 -12 10 364.73 18.28
0 12 10 372.94 19.37
0 12 -10 367.69 17.48
0 -12 -10 414.49 17.79
0 -12 -10 353.63 18.3
1 12 -10 545.4 22.76
-1 -12 -10 475.04 21.81
-1 -12 -10 538.71 23.77
1 -12 10 520.83 23.14
1 -12 -10 534.49 22.75
1 -12 -10 565.59 23.64
-1 -12 10 514.35 23.58
1 12 10 525.9 24.52
-1 12 -10 563.63 23.02
2 -12 10 381.55 17.99
2 12 -10 377.68 17.59
2 12 10 382.34 19.45
-2 12 -10 377.27 17.66
2 -12 -10 382.67 18.51
2 -12 -10 369.57 17.89
-2 -12 10 369.06 19.16
3 -12 10 285.4 15.54
3 12 -10 278.1 14.35
-3 12 -10 270.87 14.3
3 -12 -10 265.38 15.24
3 -12 -10 295.42 15.09
-3 -12 10 296.81 16.54
4 -12 10 177.76 12.51
-4 -12 10 180.22 13.74
-4 12 -10 156.15 10.4
4 -12 -10 179.13 12.37
4 -12 -10 179.86 11.82
5 12 -10 21.6 4.94
5 -12 10 15.92 5.45
-5 12 10 19.07 6.44
-5 -12 10 21.82 6.94
5 -12 -10 25.26 5.56
5 -12 -10 29.39 6.25
-6 12 10 6.21 4.91
6 -12 10 13.42 5.41
6 12 -10 13.66 4.56
6 -12 -10 11.6 5.22
-6 -12 10 18.27 6.61
-6 12 -10 12.26 4.08
7 -12 10 12.45 5.55
7 12 -10 21.08 4.98
-7 12 10 14.52 5.37
7 -12 -10 11.73 5.09
-7 -12 10 9.5 6.24
-7 12 -10 12.6 4.12
8 -12 10 79.29 8.99
-8 12 10 85.82 8.61
8 12 -10 89.84 8.27
-8 12 -10 90.62 7.72
8 -12 -10 84.94 8.81
9 12 -10 19.63 4.3
9 -12 10 26.9 6.52
-9 12 10 14.68 4.52
-9 12 -10 19.49 3.91
9 -12 -10 19.97 4.74
0 -13 10 4.5 4.76
0 -13 -10 3.04 4.3
0 13 -10 2.63 3.22
0 -13 -10 6.83 3.77
-1 -13 -10 856.95 34.64
1 13 -10 915.67 35.51
1 -13 -10 917.79 35.51
1 -13 -10 945.91 36.63
-1 -13 10 916.68 36.26
-1 13 -10 909.09 35.59
2 -13 10 44.73 6.28
2 13 -10 48.44 6.42
2 -13 -10 43.38 6.45
-2 -13 10 50.37 7.38
-2 13 -10 47.49 6.2
2 -13 -10 38.92 6.07
3 -13 10 155.26 11.54
3 13 -10 142.91 9.89
3 -13 -10 141.43 11.24
3 -13 -10 160.65 11.74
-3 13 -10 165.26 10.56
-3 -13 10 158.4 12.77
4 -13 10 223.29 13.97
-4 -13 10 215.16 14.96
4 -13 -10 223.39 13.48
-4 13 -10 202.43 12.07
4 -13 -10 194.08 13.37
5 13 -10 151.34 10.46
5 -13 10 176.28 12.74
5 -13 -10 167.55 12.57
-5 -13 10 175.01 14.06
6 13 -10 58.19 6.97
6 -13 10 57.96 7.81
-6 -13 10 69.43 9.03
6 -13 -10 60.2 7.86
7 13 -10 115.65 9.39
7 -13 10 112.04 10.23
-7 13 10 115.26 10.32
-7 13 -10 113.12 11.52
-7 -13 10 121.37 11.3
7 -13 -10 113.61 10.32
-8 13 10 55.6 6.61
8 13 -10 44.01 5.84
8 -13 10 48.62 7.43
8 -13 -10 42.35 6.46
-8 13 -10 45.87 5.28
9 13 -10 127.34 9.01
9 -13 10 118.77 10.05
-9 13 10 112.57 8.36
9 -13 -10 115.57 8.56
-9 13 -10 117.79 7.33
0 14 -10 186.52 11.9
0 -14 -10 182.39 13.01
0 -14 10 196.2 13.52
1 14 -10 379.15 18.11
1 -14 -10 375.91 19.2
1 -14 -10 341.78 17.67
-1 14 -10 372.73 18.08
-1 -14 10 366.16 18.78
2 -14 10 688.95 28.37
2 14 -10 700.02 28.51
2 -14 -10 700.12 29.69
-2 -14 10 673.02 29.34
-2 14 -10 660.57 28.44
2 -14 -10 703.71 28.85
3 14 -10 272.59 14.28
3 -14 10 266.77 15.01
3 -14 -10 242.16 15.39
3 -14 -10 279.19 15.27
-3 14 -10 253.15 14.42
-3 -14 10 263 16.25
4 -14 10 270.48 15.46
4 -14 -10 252.66 15.33
-4 14 -10 249.92 13.86
-4 -14 10 262.32 16.71
5 14 -10 30.56 5.45
5 -14 10 17.6 5.93
5 -14 -10 21.63 6.04
-5 14 -10 19.98 4.6
-5 -14 10 23.22 6.61
6 -14 10 35.95 6.66
6 14 -10 21.64 4.88
6 -14 -10 39.7 6.8
-6 -14 10 31.53 7.11
7 14 -10 6.81 3.86
7 -14 10 3.49 5.1
-7 -14 10 8.51 6.19
7 -14 -10 12.58 4.95
8 14 -10 95.36 7.83
8 -14 10 110.46 9.6
8 -14 -10 102.67 9.39
9 -14 10 34.5 7.49
9 14 -10 38.43 5.62
0 15 -10 68.6 7.86
1 15 -10 684.58 27.97
-1 15 -10 653.61 28.1
-1 -15 10 649.25 28.39
1 -15 -10 651.34 28.93
2 -15 10 47.66 6.97
2 15 -10 33.96 5.88
2 -15 -10 39.01 7.41
-2 15 -10 40.21 6.24
-2 -15 10 30.69 6.76
3 15 -10 114.51 9.16
3 -15 10 119.67 10.29
-3 -15 10 96.46 10.07
3 -15 -10 115.69 10.78
-3 15 -10 96.26 9.04
4 -15 10 245.03 14.15
4 -15 -10 218.59 14.13
-4 15 -10 212.58 12.7
-4 -15 10 193.52 14.62
5 -15 10 60.28 7.91
-5 -15 10 59.71 8.47
5 -15 -10 51.08 7.52
-5 15 -10 60.2 6.69
6 -15 10 82.26 8.82
6 15 -10 93.9 8.29
6 -15 -10 102.41 9.86
-6 -15 10 102.67 10.1
7 15 -10 118.26 9.03
7 -15 10 110.29 9.79
7 -15 -10 141.66 10.48
8 15 -10 58.63 5.9
8 -15 10 58.78 7.1
8 -15 -10 55.53 6.43
0 16 -10 11.79 4.57
1 16 -10 294.22 15.93
1 -16 -10 290.9 17.1
-1 16 -10 295.66 16.2
-1 -16 10 292.86 16.72
2 16 -10 109.68 9.62
2 -16 10 107.68 9.7
-2 16 -10 128.42 10.26
2 -16 -10 141.37 12.19
-2 -16 10 119.23 11.64
3 -16 10 135.14 11.06
3 16 -10 111.76 9.38
-3 16 -10 123.09 10
-3 -16 10 137.77 12.42
3 -16 -10 144.21 11.87
4 -16 10 112.24 9.87
-4 -16 10 122.67 11.64
-4 16 -10 110.51 9.28
4 -16 -10 123.55 10.88
5 -16 10 241.41 14.32
5 -16 -10 232.55 14.57
-5 16 -10 227.12 12.69
-5 -16 10 239.66 15.03
6 -16 10 10.99 5.35
6 16 -10 11.6 3.99
6 -16 -10 14.09 5.19
-6 -16 10 16.53 6.19
7 -16 10 110.09 9.3
7 16 -10 83.08 7.34
7 -16 -10 82.93 8.38
8 -16 10 16.52 6.34
8 -16 -10 10.51 4.19
0 17 -10 512.53 23.26
1 -17 10 3.88 5.86
1 17 -10 6.79 4.1
-1 17 -10 5.35 4.22
2 -17 10 87.1 8.43
2 17 -10 72.63 7.78
2 -17 -10 68.39 9.15
-2 -17 10 76.93 8.9
-2 17 -10 65.82 7.68
3 17 -10 18.76 4.73
3 -17 10 23.12 5.68
-3 -17 10 24.62 6.3
-3 17 -10 21.91 5.13
3 -17 -10 29 6.53
4 -17 10 38.58 6.6
-4 17 -10 38.04 5.73
-4 -17 10 41.1 6.98
4 -17 -10 38.55 7.16
5 -17 10 44.93 6.77
-5 17 -10 42.63 5.5
5 -17 -10 48.95 7.46
-5 -17 10 41.5 6.87
6 -17 10 386.65 18.24
6 -17 -10 375.94 18.66
7 -17 10 -2.43 4.45
7 -17 -10 11.14 4.49
0 18 -10 174.05 12.11
1 18 -10 302.61 15.93
-1 18 -10 277.15 15.79
2 -18 10 64.42 7.45
2 18 -10 62.89 7.17
-2 18 -10 71.43 7.99
3 -18 10 16.03 5.24
3 18 -10 13.69 4.36
-3 -18 10 0.86 4.8
-3 18 -10 9.45 4.31
3 -18 -10 7.88 5.22
4 -18 10 40.85 6.33
-4 18 -10 40.11 5.67
4 -18 -10 42.44 7.19
-4 -18 10 39.73 6.72
5 -18 10 97.99 8.77
5 -18 -10 95.6 9.29
-5 18 -10 89.12 7.7
-5 -18 10 88.74 8.65
6 -18 10 40.36 6.29
6 -18 -10 51.1 6.62
7 -18 10 145.01 11.86
0 19 -10 7.68 4.21
1 19 -10 0.46 3.67
-1 19 -10 0.27 3.74
2 -19 10 30.69 6.04
2 19 -10 24.83 4.98
-2 19 -10 36.38 5.81
3 -19 10 138.91 10.53
-3 19 -10 141.81 10.21
4 -19 10 18.18 5.11
-4 19 -10 23.12 4.78
-4 -19 10 19.67 5.21
5 -19 10 80.65 7.54
-5 19 -10 74.87 6.78
6 -19 10 181.16 11.39
0 20 -10 208.22 12.61
1 20 -10 59.14 6.72
-1 20 -10 47.69 6.81
2 20 -10 283.92 14.23
2 -20 10 283.94 14.53
-2 20 -10 297.71 15.15
3 -20 10 64.17 6.99
-3 20 -10 66.73 7.26
4 -20 10 31.26 5.45
-4 20 -10 43.19 5.44
5 -20 10 16.8 4.81
-5 20 -10 19.16 6.03
0 21 -10 10.45 4.13
0 21 10 8.79 6.04
1 21 -10 78.3 7.49
-1 21 -10 74.21 7.47
2 -21 10 77.7 8.55
2 21 -10 83.18 6.94
-2 21 -10 105.26 8.45
3 -21 10 8.35 4.12
-3 21 -10 11.26 4.34
4 -21 10 95.22 8.03
-4 21 -10 93.44 8.43
0 22 -10 14.85 3.95
1 22 -10 6.65 3.35
-1 22 10 8.37 3.27
-1 22 -10 6.59 3.82
-2 22 10 45.24 5.18
-2 22 -10 40.94 5.66
-3 22 10 258.92 13.4
0 0 11 1.85 2.75
0 0 -11 -2.28 2.3
-1 0 11 13.94 4.4
-1 0 -11 22.42 3.89
1 0 11 13.43 4.25
-2 0 11 955.7 37.08
2 0 -11 914.88 35.12
2 0 11 929.15 36.76
-2 0 -11 945.98 34.7
-3 0 11 480.75 23.25
3 0 11 511.8 23.51
-3 0 -11 473.16 20.39
3 0 -11 506.21 21.38
4 0 -11 51.99 6.52
-4 0 11 48.5 7.84
4 0 11 51.56 8.44
-4 0 -11 43.28 5.39
5 0 -11 486.66 20.39
-5 0 -11 419.78 19.61
-5 0 -11 414.94 18.57
-5 0 11 406.98 23.08
5 0 -11 447.43 21.03
5 0 -11 460.9 20.16
5 0 11 424.02 23.54
6 0 11 312.82 20.93
6 0 -11 317.74 15.77
-6 0 11 324.25 20.25
6 0 -11 327.62 15.92
-6 0 -11 327.84 15.4
-6 0 -11 319.36 16.57
-7 0 -11 19.85 4.49
7 0 -11 21.39 4.91
8 0 -11 194.66 12.56
-8 0 -11 195.15 12.02
-8 0 11 210.35 15.22
-9 0 -11 59.45 6.47
9 0 -11 56.91 7.37
-9 0 11 69.13 8.88
-10 0 11 60.23 7.76
-10 0 -11 66.89 6.23
10 0 -11 72.4 7.64
-11 0 -11 2.95 3.87
11 0 -11 4.83 3.98
11 0 11 -0.27 5.66
0 -1 -11 24.13 3.89
0 -1 11 23.77 4.18
0 1 -11 18.8 3.7
1 -1 11 562.68 23.21
-1 1 11 551.35 23.57
-1 -1 -11 543.26 21.68
1 1 -11 540.14 21.85
-1 -1 11 552.3 23.56
1 1 11 553.74 23
-1 1 -11 544.79 21.78
-2 -1 -11 134.4 8.39
2 -1 11 130.21 10.54
-2 1 11 138.51 10.57
2 1 -11 137.98 8.89
-2 -1 11 146.81 11.02
2 1 11 150.63 11.04
-2 1 -11 148.99 8.71
-3 -1 -11 118.95 7.57
-3 1 11 122.81 10.89
3 1 -11 110.69 8.28
3 -1 11 106.75 10.21
-3 -1 11 81.21 9.66
3 1 11 96.87 10.37
-3 1 -11 82.9 7.33
-4 1 11 631.01 28.76
4 -1 11 617.71 28.71
-4 -1 -11 610.44 25.08
4 1 -11 620.06 26.19
-4 -1 11 626.95 28.67
-4 1 -11 631.84 25.53
4 1 11 610.42 28.76
-5 -1 -11 46.38 5.86
5 1 -11 36.9 6.32
-5 -1 -11 35.81 5.18
-5 1 11 48.1 8.34
5 -1 11 47.63 8.73
5 1 -11 44.31 5.84
5 -1 -11 36.19 5.18
-5 1 -11 36.99 4.88
-5 -1 11 30.49 7.38
-5 1 -11 37.28 5.56
5 -1 -11 32.83 5.03
5 1 11 33.37 7.59
6 1 -11 129.21 10.99
6 1 -11 131.12 9.22
6 1 -11 140.4 9.82
-6 -1 -11 132.25 9.03
-6 1 11 131.14 13.26
-6 -1 -11 125.07 9.74
-6 1 -11 129.64 10.26
6 -1 -11 152.29 10.16
6 -1 -11 147.12 9.74
6 1 11 140.65 15.37
-6 1 -11 154.33 9.74
-6 -1 11 144.14 14.42
-7 -1 -11 122.97 9.34
7 1 -11 128.46 9.74
7 -1 -11 130.16 9.88
-7 1 -11 134.87 9.62
-7 -1 11 143.68 12.85
8 1 -11 66.58 7.93
-8 1 11 71.48 9.78
-8 -1 -11 75.02 7.55
-8 1 -11 97.04 8.49
8 -1 -11 73.95 8.04
-8 -1 11 108.23 11.04
9 1 -11 17.03 4.95
-9 -1 -11 17.33 4.42
-9 1 11 5.44 5.62
-9 -1 11 11.51 5.43
9 -1 -11 8.98 4.54
-9 1 -11 11.95 4.14
-10 1 11 39.97 7.22
10 1 -11 42.97 6.28
-10 -1 -11 37.79 4.74
10 -1 11 37.81 6.87
-10 1 -11 29.2 4.85
10 -1 -11 35.5 5.82
-11 1 11 199.59 12.54
11 -1 11 229.17 13.38
11 -1 -11 200.85 11.26
-11 1 -11 198.7 10.54
0 2 -11 517.39 20.58
0 2 -11 530.17 21.22
0 -2 -11 550.68 21.26
1 -2 11 329.13 16.71
1 2 -11 356.71 15.78
-1 2 11 346.48 17.25
-1 -2 -11 344.38 15.52
-1 -2 11 392.5 17.81
-1 2 -11 388.89 15.96
1 2 11 406.01 17.2
-2 -2 -11 350.2 15.72
2 -2 11 364.08 18.39
2 2 -11 363.16 16.45
-2 2 11 356.79 18.08
2 2 11 404.05 18.64
-2 -2 11 390.39 18.84
-2 2 -11 358.22 16.15
3 2 -11 1355.7 47.19
-3 -2 -11 1281.09 45.88
-3 2 11 1308.55 48.92
3 -2 11 1285.95 49.21
3 2 11 1254.01 49.11
-3 -2 11 1184.52 48.59
-3 2 -11 1215.73 45.99
4 2 -11 203.7 12.22
-4 -2 -11 202.07 11.11
-4 2 11 206.63 14.44
4 -2 11 191.46 14.45
-4 2 -11 211.61 11.72
-4 -2 11 215.43 14.72
4 2 11 186.72 14.4
5 2 -11 131.94 10.37
5 2 -11 132.89 9.12
-5 2 11 129.98 12.54
-5 -2 -11 121.57 8.72
5 -2 11 127.22 12.76
-5 -2 11 103.97 11.52
5 -2 -11 117.84 8.5
5 -2 -11 114.78 8.52
-5 2 -11 113.64 9.19
-5 2 -11 108.59 8.25
5 2 11 129.85 13.04
-6 2 11 29.41 8.93
6 2 -11 22.22 4.42
-6 -2 -11 30.19 4.82
6 2 -11 28.75 5.1
-6 -2 -11 25.88 5.04
6 2 11 26.16 11.05
-6 2 -11 30.82 5.13
6 -2 -11 27.25 5.08
-6 -2 11 20.48 6.77
-6 2 -11 35.6 9.43
6 -2 -11 21.94 4.97
7 2 -11 288.7 14.96
-7 -2 -11 261.13 13.77
-7 -2 11 268.96 16.72
7 -2 -11 271.62 14.7
-7 2 -11 256.34 14.09
-8 -2 -11 38.66 5.46
8 2 -11 43.03 6.55
-8 2 11 47.03 8.47
-8 -2 11 36.62 7.25
-8 2 -11 40.24 6.16
8 -2 -11 36.28 6.15
-9 -2 -11 184.13 10.94
9 2 -11 187.63 12.26
-9 2 11 196.34 14.62
9 -2 -11 188.39 12.12
-9 2 -11 174.91 11.38
-10 2 11 54.64 7.97
10 -2 11 79.1 8.81
10 2 -11 81.09 8.09
10 -2 -11 71.2 7.65
-10 2 -11 83.61 7.31
-11 2 11 78.45 8.41
11 -2 11 106.61 9.01
11 -2 -11 119.18 8.46
-11 2 -11 104.01 8.39
0 3 -11 17.06 3.63
0 3 -11 19.22 3.41
-1 -3 -11 253.43 11.7
1 3 -11 238.83 11.88
-1 3 11 244.89 13.54
1 -3 11 234.32 13.33
1 3 11 241.74 12.73
-1 -3 11 251.73 13.66
-1 3 -11 235.08 11.8
-2 -3 -11 2242.81 75.42
2 -3 11 2256.18 78.25
2 3 -11 2236.3 76.29
-2 3 11 2182.2 77.96
-2 3 -11 2129.82 75.6
-2 -3 11 2078.18 77.76
2 3 11 2162.18 77.85
-3 3 11 279.86 15.66
3 3 -11 257.02 13.64
3 -3 11 266.49 16.21
-3 -3 -11 244.31 12.41
3 3 11 265.28 15.83
-3 3 -11 271.2 13.33
-3 -3 11 274.16 16
-4 -3 -11 421.18 18.58
4 -3 11 442.41 22.86
-4 3 11 422.79 22.17
4 3 -11 439.34 20.22
4 3 11 424.01 22.61
-4 -3 11 441.99 22.14
-4 3 -11 439.19 19.42
5 3 -11 13.98 4.68
-5 3 11 12.34 5.39
-5 -3 -11 12.67 3.61
5 3 -11 9.22 3.35
5 -3 11 8.57 5.78
-5 3 -11 11.3 3.51
5 -3 -11 15.7 3.84
5 -3 -11 10.87 3.61
5 3 11 13.5 6.24
-5 -3 11 14.28 5.68
-5 3 -11 8.49 3.91
-6 -3 -11 337.14 15.82
-6 -3 -11 352.26 17.16
6 3 -11 351.62 16.7
6 3 -11 344.88 16.3
-6 3 -11 337.03 16.42
6 -3 -11 378.6 17.19
6 -3 -11 352.87 16.84
7 3 -11 175.56 11.41
-7 -3 -11 165.69 10.53
-7 3 11 177.41 14.35
-7 -3 11 178.58 14.87
7 -3 -11 176.95 11.66
-7 3 -11 184.52 11.42
-8 3 11 168.91 14.27
8 3 -11 150.48 11.28
-8 -3 -11 150.31 10.05
8 -3 -11 169.45 11.5
-8 3 -11 149.24 10.68
-9 3 11 94.76 10.52
9 3 -11 106.78 9.68
9 -3 11 87.51 9.46
9 -3 -11 106.63 9.49
-9 3 -11 101.27 8.76
-10 3 11 121.3 10.95
10 -3 11 125.98 10.76
10 3 -11 124.55 9.84
10 -3 -11 125.07 9.69
-10 3 -11 122.56 9.25
-11 3 11 27.44 6.84
11 3 -11 26.83 5.45
11 -3 11 30.51 7.23
11 -3 -11 35.49 5.49
-11 3 -11 30.47 5.46
11 3 11 36.6 7.16
0 4 -11 213.49 10.57
0 4 -11 237.39 11.3
0 4 11 212.35 12.19
-1 -4 -11 931.54 34.06
1 4 -11 968.2 34.62
-1 4 11 943.72 36.19
-1 4 -11 916.59 34.35
1 4 11 881.07 35.45
-2 -4 -11 336.14 15.03
2 4 -11 361.8 16.17
2 -4 11 368.61 18.23
-2 4 11 353.03 17.63
2 4 11 333.67 17.68
-2 4 -11 335.18 15.36
-2 -4 11 338.78 17.67
3 -4 11 1057.01 41.42
-3 4 11 1084.96 41.07
-3 -4 -11 1040.56 37.6
3 4 -11 1045.74 39.07
-3 -4 11 976.95 40.43
-3 4 -11 964.39 38.05
3 4 11 986.77 41.23
4 -4 11 105.28 11.2
-4 -4 -11 91.25 7.24
4 4 -11 94.5 8.51
-4 4 11 89.72 10.14
-4 -4 11 102.91 10.63
4 4 11 85.45 10.85
-4 4 -11 96.95 8.09
-5 4 11 139.5 12.8
5 4 -11 115.75 8.35
-5 -4 -11 141.41 10.44
5 -4 11 118.94 12.87
-5 -4 -11 128.39 8.68
5 4 -11 134.92 10.84
-5 -4 11 114.06 11.21
-5 4 -11 118.71 9.71
-5 -4 11 132.01 11.78
5 -4 -11 119.07 8.93
5 -4 -11 138.48 9.08
5 4 11 119.57 12.77
-5 4 -11 124.55 8.77
5 -4 -11 114.27 8.36
-6 -4 -11 43.29 6.05
6 4 -11 46.85 6.11
6 -4 -11 44.59 6.07
-6 4 -11 41.76 5.69
6 -4 -11 44.78 6.31
-6 -4 11 35.26 6.77
-7 4 11 83.33 10.56
7 4 -11 66.19 7.87
7 -4 -11 101.05 9.4
-7 4 -11 85.02 8.43
8 -4 11 203.09 13.76
8 4 -11 184.19 12.1
-8 4 11 189.92 14.85
-8 4 -11 191.62 11.89
8 -4 -11 161.11 11.77
9 -4 11 210.47 13.9
-9 4 11 209.02 15.13
9 4 -11 215.46 12.87
9 -4 -11 198.8 12.84
-9 4 -11 214.96 12.4
-10 4 11 165.05 13.55
10 4 -11 175.34 11.16
10 -4 11 171.74 12
-10 4 -11 172.21 10.73
10 -4 -11 173.88 11.42
11 4 -11 16.88 5.34
-11 4 11 20.01 7.3
11 -4 11 27.56 6.78
-11 4 -11 26.28 5.74
11 -4 -11 23.51 5.07
0 5 -11 1.3 2.14
0 5 -11 0.38 2.4
0 5 11 1.01 3.18
1 5 -11 173.15 9.43
-1 -5 -11 164.69 8.79
-1 5 11 168.31 10.86
-1 5 -11 139.43 8.79
1 5 11 134.83 9.81
-1 -5 11 141.81 10.5
-2 -5 -11 448.47 18.94
-2 5 11 464.22 21.7
2 5 -11 443.06 19.97
2 -5 11 474.01 22.27
2 5 11 485.94 22.21
-2 5 -11 474.19 19.61
-2 -5 11 506.13 22.09
3 5 -11 336.31 16.07
-3 -5 -11 316.45 14.43
-3 5 11 302.46 17.19
3 -5 11 335.89 18.51
3 5 11 334.25 18.47
-3 5 -11 306.56 15.14
-3 -5 11 322.44 17.34
4 5 -11 520.39 23.08
-4 -5 -11 496.4 20.88
4 -5 11 506.24 25.35
-4 5 11 509.5 24.58
4 5 11 499.95 25.64
-4 5 -11 491.19 21.97
-4 -5 11 520.62 24.35
5 5 -11 276.92 14.14
5 -5 11 310.51 19.46
5 5 -11 333.77 17.04
-5 5 11 293.51 18.49
5 -5 11 294.19 15.53
5 -5 -11 314.36 14.71
-5 -5 11 256.84 16.01
-5 5 -11 295.61 14.51
5 -5 -11 288.98 14.21
5 5 11 292.53 19.74
5 -5 -11 291.19 14.76
-5 5 -11 307.99 16.01
6 5 -11 124.73 8.91
6 -5 11 128.25 10.67
-6 -5 11 82.14 9.6
6 -5 -11 103.59 9.02
-6 5 -11 100.88 8.52
6 -5 -11 107.71 8.95
6 -5 -11 114.16 10.27
7 5 -11 106.13 9.61
7 -5 11 94.43 9.57
-7 5 11 103.56 11.14
-7 5 -11 97.33 8.69
-7 -5 11 88.03 9.8
7 -5 -11 82.89 8.47
8 -5 11 158.75 12.63
-8 5 11 165.94 13.91
8 5 -11 175.61 11.87
-8 5 -11 172.82 11.37
8 -5 -11 180.53 11.86
-9 5 11 177.47 13.91
9 -5 11 173.15 12.95
9 5 -11 179.72 11.69
9 -5 -11 188.15 12.45
-9 5 -11 209.99 11.86
-10 5 11 16.98 6.42
10 5 -11 16.37 4.97
10 -5 11 15.1 5.81
10 -5 -11 16.52 5.07
-10 5 -11 22.08 5.04
11 -5 11 5.33 6.97
11 5 -11 8.18 5.12
-11 5 11 5.57 6.89
-11 5 -11 25.8 6.13
11 -5 -11 23.62 5.16
0 6 11 11.43 3.82
0 6 -11 11.29 2.95
0 6 -11 12.74 3.15
-1 6 11 213.9 13.06
1 6 -11 216.73 11.53
1 6 11 225.38 12.51
-1 -6 11 248.29 13.44
-1 6 -11 232.8 11.5
-2 6 11 1591.35 59.7
-2 -6 -11 1653.53 57.06
2 6 -11 1590.07 58.27
-2 -6 11 1689.95 59.7
-2 6 -11 1606.32 57.67
2 6 11 1629.65 60.47
-3 6 11 273.23 15.76
-3 -6 -11 247.95 12.11
3 6 -11 259.79 13.86
3 6 11 231.27 15.92
-3 6 -11 262 13.26
4 6 -11 81.35 8.31
-4 6 11 93.39 10.47
4 -6 11 82.4 10.53
-4 -6 11 86.99 9.2
-4 6 -11 87.94 7.74
-4 6 -11 75.65 6.89
4 -6 -11 93.05 7.5
4 -6 -11 90.31 7.39
4 6 11 79.68 10.54
4 -6 -11 84.97 7.23
-5 6 11 314.5 19.4
5 6 -11 317.68 17.53
5 -6 11 317.26 20
5 -6 11 288.75 16.09
5 6 -11 296.59 15.19
-5 6 -11 322.81 15.41
5 -6 -11 322.9 15.49
5 -6 -11 327.32 15.42
-5 6 -11 352.54 17.2
5 6 11 330.73 21.04
5 -6 -11 335.7 16.03
-5 -6 11 326.25 17.89
6 -6 11 127.82 10.92
6 6 -11 144.42 9.71
6 -6 -11 134.06 9.78
-6 -6 11 121.99 11.57
-6 6 -11 130.42 9.68
6 -6 -11 138.32 10.18
6 -6 -11 137.37 9.23
-7 6 11 77.52 9.76
7 -6 11 77.81 8.73
7 6 -11 66.82 7.59
-7 -6 11 73.35 9.2
7 -6 -11 77.97 8.39
-7 6 -11 77.01 7.84
8 6 -11 181.96 12.07
-8 6 11 190.99 14.08
8 -6 11 187.47 13.08
8 -6 -11 185.92 12.22
-8 6 -11 159.83 11.1
-8 -6 11 152.9 13.75
-9 6 11 7.61 5.53
9 6 -11 5.57 4.14
9 -6 11 -2.99 4.74
9 -6 -11 9.16 4.7
-9 6 -11 9.76 3.91
10 -6 11 74.23 8.45
10 6 -11 81.86 7.85
-10 6 11 84.58 9.08
10 -6 -11 89.31 8.44
-10 6 -11 89.2 7.86
0 7 -11 89.99 6.79
0 7 11 86.26 8.16
-1 7 11 1347.83 49.67
1 7 -11 1243.29 47.73
1 7 11 1354.37 48.91
-1 -7 11 1384.49 49.28
-1 7 -11 1292.51 47.35
2 7 -11 235.98 12.78
-2 7 11 219.95 13.8
2 7 11 220.27 14.17
2 7 11 250.02 12.98
-2 7 -11 236.39 12.06
-3 7 11 362.64 19.42
3 7 -11 360.22 17.87
-3 7 -11 402.71 17.6
3 7 11 375.69 20.52
4 -7 11 57.34 6.61
4 7 -11 81.1 9.01
-4 7 11 59.66 8.62
4 7 -11 58.95 7.36
4 7 11 49.66 8.8
-4 7 -11 51.7 5.44
4 -7 -11 55.75 6.2
-4 7 -11 59.08 6.88
4 -7 -11 63.52 6.87
4 -7 -11 44.19 5.48
-4 -7 11 61.03 7.91
5 7 -11 191.68 11.42
5 -7 11 195.42 12.51
-5 7 -11 197.77 11.49
5 -7 -11 198.34 12.14
-5 -7 11 203.23 14.01
-5 7 -11 216.18 14.33
5 7 11 208.2 21.28
5 -7 -11 218.58 11.75
5 -7 -11 189.19 11.4
6 -7 11 16.08 5.43
6 7 -11 16.49 4.59
6 -7 -11 22.52 4.59
-6 7 -11 18.03 4.58
-6 -7 11 22.84 6.81
6 -7 -11 28.5 5.94
7 -7 11 636.34 27.51
-7 7 11 624.63 28.58
7 7 -11 660.24 26.76
-7 -7 11 585.65 28.35
-7 7 -11 624.93 26.44
7 -7 -11 661.88 27.47
8 7 -11 142.21 10.67
-8 7 11 142.5 12.61
8 -7 11 171.5 12.39
8 -7 -11 146.38 10.85
-8 7 -11 132.66 9.83
-8 -7 11 113.01 11.46
-9 7 11 22.03 6.25
9 -7 11 27.5 6.26
9 7 -11 30.52 5.43
9 -7 -11 28.3 5.73
-9 7 -11 27.36 5.09
10 -7 11 14.08 5.99
-10 7 11 19.3 5.79
10 7 -11 19.41 4.94
10 -7 -11 19.35 5.12
-10 7 -11 21.33 4.91
0 8 11 1235.07 46.42
-1 8 11 132.79 9.98
1 8 -11 126.73 8.72
-1 8 -11 137.8 8.38
-2 8 11 790.85 32.02
2 8 -11 746.06 30.23
-2 8 -11 741.17 29.26
2 8 11 745.05 30.15
-3 8 11 35.75 6.66
3 8 -11 36.96 6.05
-3 8 -11 33.24 5.08
3 -8 -11 31.16 4.99
3 -8 -11 41.86 5.93
-3 -8 11 40.89 6.72
4 -8 11 186.68 11.97
-4 8 11 201.92 14.11
4 8 -11 187.05 12.24
4 8 11 181.53 15.23
-4 8 -11 172.35 11.22
-4 -8 11 173.09 13.27
4 -8 -11 165.58 11.1
-4 8 -11 166.23 10.16
4 -8 -11 186.15 10.93
4 -8 -11 163.19 10.19
5 8 -11 93.9 7.72
5 -8 11 105.53 9.08
-5 8 -11 84.66 7.69
5 -8 -11 93.66 8.6
5 -8 -11 84.88 7.71
5 -8 -11 70.96 7.04
-5 -8 11 89.56 9.56
-6 8 11 208 14.72
6 8 -11 237.54 13.37
6 -8 11 242.5 14.52
6 -8 -11 238.3 13.83
-6 8 -11 249.05 13.35
-6 -8 11 232.43 16.03
6 -8 -11 234.22 13.09
7 8 -11 172.39 11.44
7 -8 11 176.73 12.96
-7 8 11 179.43 13.51
-7 8 -11 163.08 11.05
-7 -8 11 177.49 14.44
7 -8 -11 162.66 11.7
8 -8 11 137.7 11.52
-8 8 11 112.97 10.72
8 8 -11 122.08 9.89
-8 -8 11 116.79 11.63
8 -8 -11 129.45 10.62
-8 8 -11 110.99 9.18
-9 8 11 38.5 7.07
9 -8 11 45.35 7.1
9 8 -11 36.64 5.73
9 -8 -11 31.87 6.01
-9 8 -11 32.57 5.4
10 -8 11 19.48 6.28
10 8 -11 11.47 4.66
-10 8 11 8.1 5.2
10 -8 -11 24.66 5.08
-10 8 -11 26.33 5.07
-1 9 11 360.15 18.42
1 9 -11 379.98 17.28
2 9 -11 34.24 4.87
2 9 -11 43.74 5.87
-2 9 11 37.36 6.41
-2 9 -11 33.4 4.97
2 9 11 39.49 5.79
-2 -9 11 32.31 6.27
2 -9 -11 44.38 6.11
2 -9 -11 28.33 5.08
-2 9 -11 40.28 5.45
-3 9 11 153.88 11.75
3 9 -11 142.95 10.56
3 9 -11 141.86 9.05
3 -9 11 124.72 10.15
-3 -9 11 133.16 11.42
3 -9 -11 121.78 9.52
-3 9 -11 133.39 8.75
-3 9 -11 128.57 9.07
-3 9 -11 128.31 8.55
3 -9 -11 131.29 9.02
3 -9 -11 113.05 8.15
-4 9 11 91.61 10.24
4 9 -11 78.7 7.39
4 -9 11 82.37 7.96
4 9 -11 74.79 8.97
-4 -9 11 78.44 8.93
-4 9 -11 84.02 7.21
4 9 11 64.9 10.38
-4 9 -11 63.32 7.34
4 -9 -11 88.25 8.68
4 -9 -11 70.98 7.18
4 -9 -11 65.15 6.59
5 -9 11 111.36 9.74
5 9 -11 97.31 8.47
5 -9 -11 88.79 8.33
-5 9 -11 123.19 8.88
5 -9 -11 120.43 10.59
-5 -9 11 118.19 10.9
5 -9 -11 118.56 9.07
6 -9 11 622.66 28.2
-6 9 11 633.34 28.99
6 9 -11 662.96 27.59
6 -9 -11 681.32 28.46
-6 -9 11 730.14 30.54
6 -9 -11 647.56 27.49
-6 9 -11 690.97 27.4
7 9 -11 214.4 12.62
-7 9 11 211.32 14.18
7 -9 11 212.32 13.99
7 -9 -11 194.22 13.05
-7 9 -11 192.92 11.94
-7 -9 11 197.52 15.33
-8 9 11 70.04 8.6
8 -9 11 50.81 7.57
8 9 -11 55.07 6.82
8 -9 -11 49.31 7.13
-8 9 -11 43.74 6.12
9 9 -11 5.07 3.88
9 -9 11 2.6 5.34
-9 9 11 2.55 4.79
9 -9 -11 9.34 4.52
-9 9 -11 10.67 4
10 9 -11 59.3 7.18
10 -9 11 73.77 8.42
10 -9 -11 64.62 6.79
-10 9 -11 63.13 6.51
0 -10 -11 946.21 37.97
0 10 -11 754.29 31.51
0 -10 -11 805.8 33.04
1 10 -11 117.91 8.49
-1 -10 -11 154.47 15.26
1 10 -11 111.17 8.7
1 -10 -11 106.83 8.82
1 10 11 119.12 9.33
-1 -10 11 113.71 10.56
1 -10 -11 113.1 8.08
-1 10 -11 107.79 8.29
2 10 -11 291.38 15.15
2 10 -11 291.42 14.08
2 10 11 272.29 15.01
2 -10 -11 277.69 14.07
-2 -10 11 284.06 16.05
2 -10 -11 260.56 14.4
-2 10 -11 276.17 13.9
3 10 -11 104.46 9.58
3 10 -11 107.39 8.39
3 -10 11 120.44 10.08
-3 -10 11 120.26 11.56
3 -10 -11 132.3 8.99
3 -10 -11 110.92 9.39
3 -10 -11 128.09 9.05
-3 10 -11 111.97 8.32
4 -10 11 14.71 5.22
4 10 -11 12.85 6
4 -10 -11 8.57 4.21
-4 10 -11 4.77 3.28
4 -10 -11 11.07 4.75
-4 -10 11 15.73 5.89
4 -10 -11 8.09 3.63
-4 10 -11 6.81 3.52
5 -10 11 200.51 13.24
5 10 -11 186.33 11.61
5 -10 -11 194.19 12.32
-5 -10 11 199.12 14.9
5 -10 -11 202.24 12.93
-5 10 -11 201.45 11.58
-6 10 11 27.65 6.52
6 10 -11 27.01 5.19
6 -10 11 25.98 6.19
6 -10 -11 23.73 5.78
-6 10 -11 23.72 4.92
-6 -10 11 21.59 7.06
6 -10 -11 28.13 5.39
7 10 -11 162.85 11.07
7 -10 11 174.65 12.75
-7 10 11 142.2 12.14
-7 -10 11 172.19 14.23
-7 10 -11 140.66 10.23
7 -10 -11 163.56 11.65
8 -10 11 33.37 6.77
8 10 -11 32.65 5.61
-8 10 11 37.99 6.94
8 -10 -11 30.16 6.01
-8 10 -11 35.6 5.45
9 -10 11 96.8 9.8
-9 10 11 109.86 9.72
9 10 -11 102.1 8.77
9 -10 -11 120.87 9.56
-9 10 -11 112.5 8.57
10 10 -11 14.58 5.5
-10 10 11 7.09 5.03
10 -10 11 13.67 7.11
-10 10 -11 6.89 4.05
10 -10 -11 2.9 3.41
0 -11 11 19.26 5.8
0 -11 -11 18.54 4.36
0 -11 -11 17.65 4.93
0 11 -11 18.84 4.12
-1 -11 -11 149.52 10.92
1 11 -11 165.65 10.13
-1 -11 -11 149.36 9.69
1 -11 -11 156.49 10.04
-1 -11 11 150.35 11.83
1 -11 -11 142.53 10.59
1 11 11 143.65 11.11
-1 11 -11 158.21 9.99
2 11 -11 209.86 11.99
2 11 -11 182.47 12.61
2 11 11 237.86 13.81
-2 -11 11 210.24 14.19
2 -11 -11 209.69 12.4
2 -11 -11 236.13 12.55
-2 11 -11 221.24 12.1
3 11 -11 27.54 4.87
3 -11 11 33.04 6.19
-3 11 -11 38.97 5.52
3 -11 -11 35.09 5.87
3 -11 -11 36.73 5.96
-3 -11 11 47.8 7.49
4 -11 11 2 4.51
4 -11 -11 10.56 4.97
-4 -11 11 10.59 5.75
-4 11 -11 7.83 3.7
4 -11 -11 10.98 4.58
5 -11 11 150.5 11.98
5 11 -11 123.79 9.86
-5 11 11 131.38 11.53
5 -11 -11 155.53 11.39
-5 11 -11 141.16 9.75
-5 -11 11 165.18 13.98
5 -11 -11 174.73 11.19
6 -11 11 505.65 24.33
6 11 -11 510.79 23.19
-6 11 11 516.5 24.48
-6 11 -11 564.01 22.92
-6 -11 11 586.66 26.33
6 -11 -11 528.91 23.6
6 -11 -11 560.01 24.53
7 -11 11 146.5 12.39
-7 11 11 160.57 12.09
7 11 -11 165.41 11.07
-7 11 -11 157.77 10.32
-7 -11 11 178.15 14.56
7 -11 -11 156.13 11.52
8 -11 11 260.26 15.57
-8 11 11 252.39 15.04
8 11 -11 263.94 14.07
8 -11 -11 280.39 15.24
-8 11 -11 272.59 13.56
9 11 -11 11.4 3.91
-9 11 11 10.88 4.5
9 -11 11 22.62 6
9 -11 -11 12.56 4.8
-9 11 -11 19.32 4.09
0 -12 11 16.46 5.72
0 -12 -11 15.51 4.28
0 -12 -11 14.29 5.28
0 12 11 11.12 4.81
0 12 -11 13.81 4.23
1 12 -11 511.63 21.83
-1 -12 -11 483.42 21.21
-1 -12 -11 499.92 22.67
1 -12 11 450.43 21.98
-1 12 -11 506.02 21.81
1 12 11 482.17 23.35
-1 -12 11 515.33 22.78
1 -12 -11 512.49 21.87
1 -12 -11 480.97 22.26
2 12 -11 181.31 11.01
2 -12 -11 166.09 11.27
-2 -12 11 165.99 12.94
2 -12 -11 156.73 11.57
-2 12 -11 185.34 11.18
3 12 -11 63.47 6.93
3 -12 11 62.4 7.56
3 -12 -11 59.11 7.35
-3 -12 11 63.41 8.38
3 -12 -11 67.75 8.01
-3 12 -11 58.87 6.61
4 -12 11 195.43 12.66
-4 12 -11 177.5 11.06
4 -12 -11 175.89 12.59
-4 -12 11 164.71 13.68
4 -12 -11 164.95 11.82
-5 12 11 158.54 12
5 -12 11 152.23 11.88
-5 -12 11 164.83 13.97
5 -12 -11 135.06 10.8
5 -12 -11 136.09 11.29
-6 12 11 17.56 5.7
6 12 -11 16.96 4.68
6 -12 11 13.29 5.71
-6 -12 11 26.9 7.35
-6 12 -11 23.64 4.68
6 -12 -11 19.01 5.77
7 -12 11 262.19 15.88
7 12 -11 262.9 14.37
-7 12 11 273.48 15.45
-7 12 -11 275.47 13.87
-7 -12 11 313.05 17.82
7 -12 -11 274.3 15.69
8 12 -11 14.74 4.27
8 -12 11 11.2 5.49
-8 12 11 18.11 5.19
-8 12 -11 23.93 4.41
8 -12 -11 22.53 5.61
-9 12 11 152.43 9.78
9 12 -11 133.13 9.13
9 -12 11 151.06 11.48
-9 12 -11 134.79 8.24
9 -12 -11 136.7 9.52
0 13 -11 112.89 9.15
0 -13 -11 105.94 9.19
0 -13 -11 123.57 10.58
0 -13 11 101.93 9.76
1 -13 11 41.12 6.99
-1 -13 -11 49.29 6.28
1 13 -11 50.4 6.46
1 -13 -11 41.41 6.85
1 -13 -11 30.8 5.76
-1 13 -11 37.54 6.08
-1 -13 11 40.72 6.96
2 13 -11 183.18 11.37
-2 -13 11 160.54 13.07
2 -13 -11 157.71 12.08
2 -13 -11 178.63 11.75
-2 13 -11 183.52 11.33
3 -13 11 464.17 21.97
3 13 -11 458.71 21.23
3 -13 -11 479.96 22.29
3 -13 -11 510.11 23.11
-3 -13 11 530.35 23.83
-3 13 -11 476.09 21.47
4 -13 11 475.21 22.02
-4 13 -11 465.96 20.92
4 -13 -11 460.17 22.35
4 -13 -11 486.73 22.02
-4 -13 11 464.31 23.01
5 -13 11 70.59 8.51
-5 -13 11 69.88 9.14
5 -13 -11 75.24 8.31
5 -13 -11 78.01 8.69
6 13 -11 42.4 6.09
6 -13 11 52.47 7.28
-6 -13 11 61.49 8.59
6 -13 -11 63.75 7.89
7 -13 11 88.46 8.95
-7 13 11 99.12 8.95
7 13 -11 97.79 8.23
7 -13 -11 88.65 9.06
-7 -13 11 92.09 10.28
8 -13 11 51.8 7.28
8 13 -11 45.16 5.73
-8 13 11 42.92 6.14
-8 13 -11 49.99 5.22
8 -13 -11 61.25 7.31
-9 13 11 17.83 4.39
9 13 -11 23.07 4.98
9 -13 11 15.92 6.61
9 -13 -11 11.98 4.16
0 -14 -11 310.99 17.29
0 -14 11 314.66 17.12
0 14 -11 312.77 16.37
0 -14 -11 307.91 16
1 14 -11 47.37 6.45
1 -14 -11 44.69 6.61
1 -14 -11 54.84 8.22
-1 -14 11 47.23 7.36
-1 14 -11 43.53 6.41
2 14 -11 171.86 11.61
2 -14 -11 180.1 12.09
-2 14 -11 169.34 11.66
2 -14 -11 186.25 13.01
-2 -14 11 171.61 13.52
3 -14 11 359.13 17.85
3 14 -11 350.47 17.42
3 -14 -11 358.88 18.4
-3 -14 11 375.93 19.49
3 -14 -11 355.28 19.15
-3 14 -11 371.45 17.95
4 -14 11 130.91 11.13
4 -14 -11 121.7 10.62
4 -14 -11 131.75 11.25
-4 14 -11 122.17 9.6
-4 -14 11 130.36 12.71
5 -14 11 49.75 7.4
5 -14 -11 44.8 7.07
-5 -14 11 40.86 7.62
6 -14 11 80.77 8.76
6 14 -11 81.07 7.67
6 -14 -11 87.11 8.98
-6 -14 11 88.93 10.01
7 14 -11 46.24 5.83
7 -14 11 46.55 6.94
-7 -14 11 45.99 8.25
7 -14 -11 47.94 6.95
8 -14 11 180.33 12.09
8 14 -11 165.89 9.84
8 -14 -11 168.66 11.17
0 -15 11 1.95 4.97
0 15 -11 0.45 3.8
1 15 -11 410.57 19.86
1 -15 -11 431.41 21.36
-1 -15 11 405.11 20.77
-1 15 -11 428.21 20.17
2 -15 11 49.55 8.04
2 15 -11 50.55 6.67
-2 -15 11 50.58 7.6
2 -15 -11 45.9 7.6
-2 15 -11 47.13 6.55
3 15 -11 300.51 16.01
3 -15 11 318.11 16.84
-3 15 -11 320.38 16.41
-3 -15 11 311.37 17.89
3 -15 -11 346.38 18.08
4 -15 11 146.07 11.67
4 -15 -11 172.64 12.42
-4 -15 11 149 13.18
-4 15 -11 170.2 11.03
5 -15 11 55.23 7.18
-5 -15 11 32.07 7.13
-5 15 -11 40.06 5.69
5 -15 -11 37.35 6.8
6 -15 11 69.13 8
-6 -15 11 64.26 8.63
6 -15 -11 58.73 7.58
7 15 -11 191.05 10.75
7 -15 11 202.15 13.23
7 -15 -11 223.32 12.91
8 15 -11 4.65 3.29
8 -15 11 0.42 4.73
8 -15 -11 2.62 4.1
0 16 -11 7.34 4.35
1 16 -11 41.32 6.26
-1 -16 11 60.86 8.18
1 -16 -11 46.99 7.86
-1 16 -11 47.57 7
2 16 -11 104.81 9.36
2 -16 11 115.46 9.73
2 -16 -11 97.77 10.44
-2 16 -11 100 9.6
-2 -16 11 87.02 9.48
3 16 -11 36.76 5.76
3 -16 11 42.28 6.63
-3 16 -11 31.24 5.59
-3 -16 11 28.34 7.13
3 -16 -11 31.63 6.96
4 -16 11 8.8 5.27
4 -16 -11 21.49 6.14
-4 16 -11 16.86 4.57
-4 -16 11 15.4 5.96
5 -16 11 174.55 12.41
-5 -16 11 195.1 13.58
5 -16 -11 188.87 13.07
-5 16 -11 175.38 10.62
6 -16 11 11.72 5.28
-6 -16 11 10.93 6.14
6 -16 -11 10.68 5.13
7 -16 11 38.51 6.27
7 -16 -11 39.8 6.46
0 17 -11 60.12 7.49
1 17 -11 34.73 6.05
-1 17 -11 33.1 6.02
2 17 -11 43.39 6.37
2 -17 11 38.66 6.77
2 -17 -11 46.36 7.88
-2 17 -11 50.44 7.06
-2 -17 11 40.01 7.17
3 17 -11 154.12 10.68
3 -17 11 160.2 11.4
-3 -17 11 150.57 12.39
3 -17 -11 148.66 12.29
-3 17 -11 163.33 11.24
4 -17 11 46.05 6.69
-4 -17 11 38.78 6.84
4 -17 -11 50.16 7.6
-4 17 -11 41.63 5.86
5 -17 11 45.69 6.68
-5 17 -11 55.36 5.93
5 -17 -11 64.1 8.14
-5 -17 11 51.98 7.39
6 -17 11 143.6 10.66
6 -17 -11 141.41 10.97
7 -17 11 23.47 5.27
7 -17 -11 15.69 4.66
0 18 -11 62.2 7.55
1 18 -11 152.44 11.25
-1 18 -11 150.87 11.15
2 -18 11 57.56 11.52
2 18 -11 93.32 8.65
-2 18 -11 97.37 9.13
3 -18 11 59.24 7
3 18 -11 52 6.05
3 -18 -11 50.13 7.86
-3 -18 11 47.99 7.05
-3 18 -11 56.83 6.79
4 -18 11 34.06 5.74
-4 -18 11 22.83 5.79
-4 18 -11 29.28 5.07
4 -18 -11 36.49 6.87
5 -18 11 150.66 10.88
-5 -18 11 157.79 11.72
-5 18 -11 151.4 9.2
5 -18 -11 153.42 11.47
6 -18 11 55.64 6.2
6 -18 -11 51.35 6.79
0 19 -11 46.62 6.45
1 19 -11 6.4 3.9
-1 19 -11 5.59 4.29
2 19 -11 11.98 4.01
-2 19 -11 9.42 4.52
3 -19 11 55.66 6.77
-3 19 -11 70.77 7.43
4 -19 11 51.97 6.35
-4 19 -11 58.65 6.28
-4 -19 11 49.5 6.5
5 -19 11 32.65 5.33
-5 19 -11 28.1 4.17
0 20 -11 19.4 4.8
1 20 -11 12.7 4.26
-1 20 -11 19.52 4.89
2 20 -11 70.43 6.71
-2 20 -11 82.9 7.89
3 -20 11 -0.66 4.01
-3 20 -11 5.08 3.77
4 -20 11 70.83 6.57
-4 20 -11 72.08 6.61
0 21 -11 17.63 4.48
1 21 -11 21.46 4.42
-1 21 -11 19.58 4.68
2 21 -11 19 3.76
-2 21 -11 12.56 4.39
-3 21 -11 6.41 4.58
0 22 -11 51.15 5.84
1 22 -11 6.79 3.06
-1 22 -11 11.22 4.62
-2 22 -11 14.02 4.47
0 0 -12 725.42 27.86
1 0 12 9.48 4.14
-1 0 -12 18.49 3.79
-1 0 12 12.2 4.55
-2 0 12 40.47 6.95
-2 0 -12 33.28 4.67
2 0 12 32.08 6.23
3 0 -12 197.73 12.12
-3 0 12 219.43 14.57
-3 0 -12 208.29 11.48
3 0 12 220.68 14.41
-4 0 12 89.06 11.02
4 0 12 73 9.92
4 0 -12 84.34 8.36
-4 0 -12 76.33 7.04
5 0 -12 50.08 5.96
-5 0 -12 53.63 5.87
5 0 12 65.49 10.24
5 0 -12 59.35 6.05
-5 0 -12 53.98 6.48
-5 0 12 59.84 9.45
5 0 -12 53.6 6.58
6 0 -12 861.4 32.91
6 0 -12 789.61 32.71
-6 0 -12 844.25 32.24
7 0 -12 46.05 6.82
-7 0 -12 47.57 6.1
-8 0 -12 352.07 16.79
8 0 -12 353.39 17.59
-8 0 12 318.33 19.75
-9 0 12 144.31 12.71
-9 0 -12 133.77 9.62
9 0 -12 148.84 10.59
-10 0 12 39.48 6.93
10 0 -12 40.73 6.26
10 0 12 47.69 7.36
-10 0 -12 46.84 5.31
11 0 12 7.59 6.35
11 0 -12 0.91 4.65
0 1 -12 780.64 30.06
0 -1 -12 804.63 30.21
1 -1 12 1153.87 44.14
-1 1 12 1170.13 44.97
-1 -1 -12 1181.6 42.95
1 1 12 1187.93 44.26
-1 1 -12 1211.82 43.12
-1 -1 12 1219.98 45.24
-2 -1 -12 205.97 11.01
2 -1 12 208.85 13.24
-2 1 12 197 13.1
2 1 -12 214.86 11.64
-2 -1 12 210.69 13.57
2 1 12 209.34 13.04
-2 1 -12 212.88 11.19
-3 1 12 478.45 23.56
3 -1 12 465.34 23.46
-3 -1 -12 475.26 20.52
3 1 -12 468.69 21.23
-3 -1 12 500.26 24.15
-3 1 -12 508.15 20.87
3 1 12 517.45 24.04
-4 1 12 39.81 7.57
4 1 -12 38.15 5.74
4 -1 12 38.8 8.1
-4 -1 -12 33.55 4.91
4 1 12 40.43 7.97
-4 -1 12 33.54 7.22
-4 1 -12 37.94 5.65
5 1 -12 305.14 14.56
-5 1 12 321.92 20.01
-5 -1 -12 317.13 15.68
-5 -1 -12 305.9 14.45
5 -1 12 315.85 19.87
5 1 -12 315.25 16.94
5 1 -12 258.95 14.77
5 1 12 328.86 20.07
5 -1 -12 318.55 15.37
-5 -1 12 280.36 19.29
5 -1 -12 293.31 14.66
-5 1 -12 307.54 14.54
-5 1 -12 316.91 15.91
-6 -1 -12 19.08 4.24
6 1 -12 19.42 4.84
6 1 -12 22.37 5.16
-6 1 -12 21.45 4.44
6 -1 -12 18.39 5.06
6 -1 -12 11.4 3.95
-7 -1 -12 683.33 27.74
7 1 -12 700.03 28.62
7 -1 -12 671.29 28.52
-7 1 -12 697.25 28.04
-8 1 12 20.35 7.14
-8 -1 -12 27.9 4.99
8 1 -12 23.66 5.26
-8 1 -12 15.1 4.51
-8 -1 12 12.92 6.22
8 -1 -12 17.23 4.98
9 1 -12 22.39 5.41
-9 1 12 29.61 6.92
-9 -1 -12 20.21 4.36
9 -1 -12 29.73 5.69
-9 -1 12 31.37 6.56
-9 1 -12 24.81 4.76
-10 1 12 55.49 7.78
10 -1 12 57.05 8.03
10 1 -12 60.88 7.09
-10 -1 -12 61.29 5.74
-10 1 -12 62.99 6.1
10 -1 -12 79.37 7.86
11 -1 12 21.23 6.76
11 1 -12 26.52 5.35
11 -1 -12 20.27 5.22
11 1 12 36.06 7.5
0 2 -12 90.96 7.02
1 -2 12 1082.26 41.4
-1 2 12 1091.83 42.11
-1 -2 -12 1110.92 40
1 2 -12 1146.91 40.32
-1 -2 12 1104.34 42.16
-1 2 -12 1087.87 40.12
1 2 12 1045.49 40.95
2 -2 12 1115.63 42.33
-2 2 12 1091 42.33
2 2 -12 1118.3 40.48
-2 -2 -12 1082.33 39.66
-2 -2 12 1058.47 42.36
-2 2 -12 1062.43 39.82
2 2 12 1039.04 41.89
-3 2 12 238.91 14.85
3 -2 12 216.98 15.16
3 2 -12 240.84 12.88
-3 -2 -12 216.27 11.52
-3 2 -12 210.62 11.87
-3 -2 12 210.01 14.92
3 2 12 232.41 15
-4 2 12 563.56 27.27
4 2 -12 562.25 24.67
4 -2 12 531.32 27.16
-4 -2 -12 516.73 23.11
-4 -2 12 547.76 27.09
-4 2 -12 637.36 24.44
4 2 12 583.4 27.83
5 -2 12 46.22 8.59
-5 2 12 49.77 9.04
5 2 -12 55.19 7.44
5 2 -12 52.17 6.08
-5 -2 -12 44.35 5.8
5 2 -12 42.83 5.86
-5 -2 -12 46.84 5.44
-5 2 -12 43.11 5.99
5 -2 -12 65.05 6.73
5 -2 -12 57.65 6.08
5 -2 -12 44.69 5.55
-5 2 -12 42.44 5.29
5 2 12 51.05 9.29
-5 -2 12 41.52 8.58
6 2 -12 100.9 8.61
6 2 -12 119.42 9.15
-6 -2 -12 114.17 8.31
6 -2 -12 108.7 8.9
-6 2 -12 102.03 8.39
6 -2 -12 114.34 9.46
-7 -2 -12 190.18 11.36
7 2 -12 205.79 12.46
-7 2 -12 197.06 12.02
7 -2 -12 206.17 12.56
-8 -2 -12 291.95 14.49
-8 2 12 275.88 18.27
8 2 -12 275.7 15.31
-8 2 -12 273.44 14.76
-8 -2 12 295.25 17.64
8 -2 -12 292.81 15.65
-9 2 12 15.99 6.08
9 -2 12 15.9 6.19
-9 -2 -12 12.06 3.84
9 2 -12 20.55 5.01
9 -2 -12 17.7 4.85
-9 2 -12 24.64 4.88
-10 2 12 32.22 6.63
10 2 -12 18.63 4.92
10 -2 12 22.74 5.99
-10 2 -12 24.28 4.54
10 -2 -12 19.97 5.17
11 -2 12 -0.05 6.35
11 2 -12 0.36 4.7
11 2 12 -3.8 6.48
11 -2 -12 -3.14 4.75
-11 2 -12 6.79 6.38
0 3 12 198.98 12.09
0 3 -12 207 10.41
0 3 -12 224.05 11.27
1 3 -12 215.28 11.25
-1 3 12 219.53 13.22
1 -3 12 207.38 12.53
-1 -3 -12 204.84 10.93
-1 3 -12 226.46 11.33
-1 -3 12 220.32 13.29
2 3 -12 504.56 21.6
-2 3 12 496.47 23.54
-2 -3 -12 499.48 20.84
2 -3 12 488.62 23.3
-2 -3 12 525.37 23.92
-2 3 -12 527.25 21.48
2 3 12 537.09 23.67
3 -3 12 966.08 39.17
3 3 -12 915.08 36.61
-3 3 12 944.76 38.67
-3 -3 -12 910.17 35.4
-3 3 -12 995.69 36.36
-3 -3 12 932.83 39.03
3 3 12 977.52 39.38
-4 -3 -12 74.26 6.81
4 -3 12 83.98 10.9
4 3 -12 75.79 8
-4 3 12 70.83 9.39
4 3 12 88.97 11.19
-4 -3 12 73.33 9.97
-4 3 -12 79.58 7.91
-4 3 -12 71.23 7.37
4 -3 -12 62.28 6.48
-5 3 12 216.24 16.03
5 -3 12 191.9 16.17
-5 -3 -12 215.76 12.34
5 3 -12 229.55 14.23
-5 -3 -12 212.35 11.21
5 3 -12 199.44 11.68
5 3 -12 195.47 11.66
-5 3 -12 228.23 12.01
5 3 12 236.52 17.44
5 -3 -12 231.79 11.98
-5 3 -12 237.7 13.38
5 -3 -12 241.05 12.48
-5 -3 12 212.69 16.13
5 -3 -12 244.48 12.43
-5 -3 12 202.36 14.1
6 3 -12 1.48 3.13
-6 -3 -12 -0.31 2.69
6 3 -12 4.27 3.46
-6 3 -12 2.19 3.21
6 -3 -12 2.22 3.46
6 -3 -12 7.05 3.79
7 3 -12 350.1 16.95
-7 -3 -12 320.74 15.5
7 -3 -12 331.78 16.91
-7 -3 12 312.7 18.4
-7 3 -12 322.21 16.24
-8 3 12 367.03 20.69
-8 -3 -12 368.58 16.5
8 3 -12 357.04 17.64
-8 3 -12 354.06 17.16
8 -3 -12 306.67 17.39
-9 3 12 134.12 12.04
9 -3 12 141.05 11.88
9 3 -12 140.32 10.67
-9 3 -12 144.33 10.14
9 -3 -12 137.31 10.54
10 3 -12 248.81 13.32
-10 3 12 234.17 15.38
10 -3 12 255.71 14.23
-10 3 -12 243.02 12.68
10 -3 -12 243.2 13.47
11 -3 12 32.99 7.2
-11 3 -12 48.44 7.47
11 3 12 24.23 6.79
0 4 12 1174.7 45.73
0 4 -12 1294.93 47.71
0 4 -12 1202.27 44.27
-1 4 12 349.14 17.56
-1 -4 -12 352.37 15.46
1 4 -12 356.88 15.88
-1 4 -12 333.78 15.58
-1 -4 12 347.58 17.66
-2 4 12 744.82 30.66
2 4 -12 714.63 28.58
-2 -4 -12 701.45 27.61
2 -4 12 755.13 30.84
-2 4 -12 725.23 28.28
-2 -4 12 724.73 30.63
2 4 12 668.34 29.95
-3 -4 -12 50.05 5.5
3 4 -12 66.65 6.98
3 -4 12 64.55 8.9
-3 4 12 58.05 7.95
-3 4 -12 47.76 5.92
-3 -4 12 46.96 8.06
3 4 12 44.63 7.59
4 4 -12 291.53 16.11
4 -4 12 306.67 18.76
-4 -4 -12 270.62 14.26
-4 4 12 309.84 18.45
4 4 12 312.68 19.18
4 -4 -12 330.28 15.29
4 -4 -12 355.12 16.21
-4 4 -12 315.29 15.72
-4 4 -12 285.05 14.12
-4 -4 12 308.3 18.19
4 -4 -12 303.32 14.48
5 4 -12 6.92 4.1
-5 4 12 12.83 5.89
-5 -4 -12 10.59 3.26
-5 -4 -12 10.16 3.42
5 -4 12 -0.33 5.25
5 4 -12 4.72 3.46
-5 -4 12 2.48 4.79
5 -4 -12 3.32 3.24
5 -4 -12 0.99 3.28
-5 4 -12 6.25 3.43
5 -4 -12 1.47 3.03
5 4 12 7.12 5.98
-5 4 -12 5.97 3.16
-6 -4 -12 57.15 5.87
6 4 -12 54.99 6.71
6 -4 -12 40.44 6.12
6 -4 -12 43.85 5.61
-6 -4 12 48.75 7.71
-6 4 -12 39.41 5.55
6 -4 -12 46.08 6.49
-7 4 12 345.82 20.21
7 -4 12 361.82 18.63
7 4 -12 367.49 17.64
-7 4 -12 339.74 16.97
7 -4 -12 342.63 17.51
8 4 -12 60.76 7.23
8 -4 12 61.06 8.3
-8 4 12 43.45 8.55
-8 4 -12 56.97 6.89
8 -4 -12 75.22 8.32
-9 4 12 105.53 10.72
9 -4 12 98.89 9.75
9 4 -12 120.6 9.6
-9 4 -12 117.44 9.2
9 -4 -12 94.62 9.1
10 -4 12 98.38 9.01
10 4 -12 67.27 7.32
-10 4 12 74.82 8.89
10 -4 -12 82.24 8.01
-10 4 -12 80.74 7.38
0 5 12 190.62 11.83
0 5 -12 172.29 9.99
1 5 -12 195.72 10.95
-1 5 12 205.86 12.63
-1 -5 12 220.36 13.13
-1 5 -12 199.35 10.9
2 5 -12 342.23 15.95
-2 5 12 328.59 17.63
-2 -5 -12 343.88 14.95
2 5 12 331.74 17.72
-2 -5 12 309.88 17.27
-2 5 -12 311.92 15.29
3 5 -12 521.28 23.68
3 -5 12 562.13 26.45
-3 5 12 527.41 25.48
-3 -5 -12 543.88 22.36
-3 -5 12 555.92 25.75
-3 5 -12 575.65 23.39
3 5 12 572.7 26.87
4 5 -12 291.34 15.93
4 -5 12 293.36 18.8
4 5 -12 340.78 16.03
-4 -5 -12 275.06 13.83
-4 5 12 298.16 17.88
-4 5 -12 294.48 15.15
-4 5 -12 267.99 13.63
4 -5 -12 283.48 14.33
4 -5 -12 284.68 13.97
4 5 12 293.69 18.96
4 -5 -12 286.6 14.2
-4 -5 12 271.56 16.55
-5 5 12 165.16 15.03
5 -5 12 146.25 16.6
5 -5 12 137.74 10.8
5 5 -12 144.46 12.41
5 5 -12 134.18 9.46
5 5 12 171.22 15.06
5 -5 -12 167.44 10.4
-5 5 -12 159.47 9.92
5 -5 -12 139.07 9.52
-5 5 -12 156.7 11.68
5 -5 -12 165.68 10.43
-5 -5 12 136.23 12.42
6 -5 12 77.39 8.38
6 5 -12 75.27 7.78
6 -5 -12 84.07 8.21
-6 -5 12 78.37 9.26
6 -5 -12 95.34 8.13
-6 5 -12 93.27 8.18
6 -5 -12 73.56 7.27
7 -5 12 95.92 9.96
-7 5 12 104.91 11.22
7 5 -12 88.62 8.5
-7 5 -12 78.71 8.2
7 -5 -12 66.95 7.76
-7 -5 12 69.32 9.21
-8 5 12 287.41 17.89
8 5 -12 269.43 15.19
8 -5 12 296.65 16.47
-8 5 -12 290.44 15
8 -5 -12 289.2 15.91
9 5 -12 81.03 8.14
-9 5 12 72.6 9.1
9 -5 12 98.54 9.47
9 -5 -12 87.98 8.96
-9 5 -12 87.42 8.04
-10 5 12 174.88 13.05
10 -5 12 169.97 11.49
10 -5 -12 147.98 10.45
-10 5 -12 159.48 10.15
0 6 12 117.06 9.31
0 6 -12 117.18 7.92
1 6 -12 83.79 7
-1 6 12 90.61 8.86
1 6 12 82.44 8.05
-1 -6 12 80.72 8.49
-1 6 -12 70.72 6.54
-2 -6 -12 75.81 6.44
-2 6 12 83.72 9.07
2 6 -12 80.98 7.49
-2 -6 12 98.89 9.54
2 6 12 95.48 9.29
-2 6 -12 78.34 7.09
-3 6 12 37.58 6.79
3 6 -12 37.48 5.84
-3 -6 -12 38.21 4.78
3 6 12 38 7.32
3 -6 -12 40.34 5.76
-3 6 -12 40.23 5.4
4 6 -12 154.49 9.67
4 6 -12 155.12 11.4
4 -6 12 142.87 10.68
4 -6 12 152.52 13.89
-4 6 12 154.12 13.07
-4 6 -12 172.21 10.9
-4 -6 12 147.05 12.74
4 -6 -12 160.65 10.42
4 -6 -12 159.74 9.92
4 -6 -12 138.55 9.68
4 6 12 169.87 14.28
-4 6 -12 152.59 9.55
5 -6 12 53.47 6.87
5 6 -12 59.9 6.4
5 -6 -12 39.02 5.76
-5 6 -12 44.12 5.74
5 -6 -12 39.99 5.74
5 -6 -12 42.92 6.38
-5 -6 12 37.63 7.11
6 -6 12 159.26 11.72
6 6 -12 141.34 10.02
6 -6 -12 160.85 10.8
-6 6 -12 160.57 10.43
-6 -6 12 131.66 12.33
6 -6 -12 146.11 10.24
6 -6 -12 153.9 10.97
7 -6 12 131.81 11.3
7 6 -12 134.25 10
-7 6 12 152.45 13.1
-7 6 -12 127.83 9.68
7 -6 -12 123.52 10.72
-7 -6 12 104.02 11.17
8 -6 12 110.94 10.23
8 6 -12 106.17 9.36
-8 6 12 89.95 10.08
8 -6 -12 95.44 9.33
-8 -6 12 77.24 9.51
-8 6 -12 119.68 9.08
9 6 -12 45.36 6.56
9 -6 12 46.59 7.33
-9 6 12 40.18 7.14
-9 6 -12 60.26 6.75
9 -6 -12 54.69 7.12
10 6 -12 24.93 4.96
10 -6 12 35.96 6.87
-10 6 12 21.46 6.35
10 -6 -12 31.47 5.74
-10 6 -12 31.4 5.29
0 7 12 4.92 3.57
0 7 -12 2.7 2.68
1 7 -12 81.41 7.08
-1 7 12 93.86 9.19
-1 7 -12 95.61 7.28
1 7 12 103.46 8.78
-1 -7 12 90.7 8.98
2 7 -12 57.27 6.75
-2 7 12 47.6 7.18
-2 7 -12 67.62 6.69
2 7 12 42.95 6.26
-3 7 12 423.02 21.48
3 7 -12 435.83 20
3 -7 -12 418.14 18.33
3 -7 -12 375.39 17.34
3 -7 -12 407.54 18.37
-3 7 -12 421.26 17.81
-3 -7 12 386.53 19.79
-3 7 -12 412.25 18.82
3 7 12 420.46 22.41
4 7 -12 86.32 8.75
4 -7 12 104.29 8.71
4 7 -12 96.81 7.65
-4 7 12 80.89 9.87
4 7 12 80.31 10.91
4 -7 -12 98.08 7.6
4 -7 -12 86.05 7.65
4 -7 -12 83.9 7.6
-4 7 -12 83.5 7.36
-4 7 -12 68.66 7.74
-4 -7 12 87.25 9.29
5 7 -12 26.84 4.78
5 -7 12 29.71 5.98
5 -7 -12 23.79 5.32
5 -7 -12 17.4 4.45
5 -7 -12 23.74 4.95
-5 -7 12 23.72 6.59
-5 7 -12 18.46 4.24
6 7 -12 155.71 9.88
6 -7 12 156.07 11.4
-6 7 -12 126.95 9.52
6 -7 -12 126.36 9.41
-6 -7 12 106.03 11.39
6 -7 -12 118.55 10.09
-7 7 12 0.51 5.12
7 7 -12 -0.99 3.42
7 -7 12 4.58 4.94
-7 7 -12 6.86 3.94
-7 -7 12 7.64 5.9
7 -7 -12 7.25 4.64
8 -7 12 47.78 7.43
-8 7 12 45.9 7.76
8 7 -12 56.68 7.02
-8 7 -12 42.11 5.94
8 -7 -12 55.32 7.13
-8 -7 12 43.06 7.88
9 7 -12 52.56 6.56
9 -7 12 46.83 7.03
-9 7 12 56.18 8.07
9 -7 -12 58.78 7.42
-9 7 -12 51.48 6.45
10 -7 12 152.76 11.15
10 7 -12 141.99 9.72
-10 7 -12 145.43 9.52
10 -7 -12 142.05 9.86
0 8 12 59.7 7.36
-1 8 12 128.76 10.38
1 8 -12 137.41 9.07
-1 8 -12 137.4 8.76
2 8 -12 17.78 4.17
-2 8 12 18.19 5.27
2 8 -12 18.99 4.27
-2 -8 12 17.1 5.55
2 -8 -12 14.55 4.07
-2 8 -12 12.5 3.57
2 -8 -12 9.14 3.58
-2 8 -12 11.63 3.82
3 8 -12 82.28 7.99
3 8 -12 90.04 7.31
-3 8 12 95.87 10.2
-3 8 -12 75.92 7.19
3 -8 -12 66.38 7.02
-3 -8 12 68.53 8.34
-3 8 -12 69.11 6.23
-3 8 -12 77.02 7.3
3 -8 -12 73.75 6.74
3 -8 -12 73.57 7.51
3 8 12 85 10.73
4 -8 12 197.38 12.57
4 8 -12 176.46 13.68
-4 8 12 222.8 15.35
4 8 -12 208.17 11.6
4 -8 -12 214.63 11.63
-4 8 -12 203.24 11.51
4 -8 -12 192.19 11.84
4 8 12 214.06 16.81
4 -8 -12 216.85 12.57
-4 -8 12 215.88 14.71
-4 8 -12 204.58 12.57
5 -8 12 99.87 9.36
5 8 -12 103.24 8.34
5 -8 -12 109.27 9.35
5 -8 -12 109.72 8.95
-5 -8 12 84.22 9.8
-5 8 -12 95.47 8.24
5 -8 -12 96.98 8.49
6 -8 12 107.98 10.07
6 8 -12 102.93 8.42
-6 8 -12 104.23 8.69
6 -8 -12 101.95 9.79
6 -8 -12 93.02 8.38
-6 -8 12 104.46 10.94
7 -8 12 47.18 7.69
7 8 -12 42.43 6.31
-7 8 12 45.01 7.77
7 -8 -12 37.46 6.68
-7 8 -12 48.52 6.49
-7 -8 12 46.4 8.33
8 -8 12 78.45 9.02
-8 8 12 91.24 9.85
8 8 -12 79.78 8.1
-8 8 -12 97.12 8.38
-8 -8 12 73.98 9.38
8 -8 -12 101.93 9.46
9 -8 12 169.37 12.5
-9 8 12 166.17 12.31
9 8 -12 187.18 10.94
9 -8 -12 153.06 11.34
-9 8 -12 166.82 10.73
10 8 -12 25.17 5.64
-10 8 12 24.91 6.42
10 -8 12 26.27 6.58
-10 8 -12 25.12 5.06
10 -8 -12 25.36 5.09
0 9 -12 512.09 21.51
1 9 -12 49.35 5.91
1 -9 -12 52.71 6.38
-1 -9 12 50.56 7.26
-1 9 -12 48.9 5.82
1 -9 -12 51.14 5.87
2 9 -12 115.88 8.8
-2 9 12 133.62 11.57
2 9 -12 115.75 9.48
-2 -9 12 135.65 11.2
2 -9 -12 170.23 10.82
-2 9 -12 143.04 9.45
2 -9 -12 137.13 9.68
2 -9 -12 145.56 9.61
-3 9 12 206.68 14.6
3 9 -12 199.11 11.38
3 9 -12 180.36 12.34
3 -9 -12 201.66 11.9
3 -9 -12 211.89 12.43
3 -9 -12 195.66 10.95
-3 9 -12 205.89 10.96
-3 9 -12 216.67 11.63
-3 -9 12 212.6 14.05
-3 9 -12 209.86 12.02
4 -9 12 50.49 7.05
4 9 -12 44.13 5.94
-4 -9 12 60.67 8.42
-4 9 -12 67.36 6.53
4 -9 -12 62.86 6.51
4 -9 -12 63.98 7.57
4 -9 -12 58.7 6.84
5 -9 12 228.82 14.08
5 9 -12 219.92 12.96
5 -9 -12 254.41 14.53
-5 9 -12 237.76 12.95
5 -9 -12 230.8 12.97
5 -9 -12 254.37 13.57
-5 -9 12 254.96 16.4
6 -9 12 157.72 12.31
6 9 -12 161.67 10.72
-6 9 12 164.87 13.14
-6 -9 12 191.28 14.88
-6 9 -12 194.05 11.33
6 -9 -12 178.49 11.35
6 -9 -12 173.35 12.3
7 -9 12 125.92 10.93
7 9 -12 128.91 9.69
-7 9 12 128.98 11.64
7 -9 -12 113.8 10.29
-7 9 -12 126.59 9.37
-7 -9 12 116.09 11.49
8 9 -12 14.65 4.45
-8 9 12 11.94 5.23
8 -9 12 18.22 5.84
8 -9 -12 4.1 4.81
-8 9 -12 10.19 4.06
-8 -9 12 6.72 6.05
9 -9 12 123 10.75
-9 9 12 136.72 11.18
9 9 -12 118.96 9.08
9 -9 -12 121.74 10.01
-9 9 -12 141.31 9.4
10 9 -12 32.4 6.14
-10 9 12 32.83 6.54
10 -9 12 26.74 7.28
10 -9 -12 35.39 5.74
-10 9 -12 36.23 5.7
0 -10 -12 54.22 6.05
0 10 -12 59.19 6.74
0 -10 -12 55 7.01
1 10 -12 32.54 5.16
-1 -10 -12 30.89 6.03
-1 -10 -12 29.47 4.79
-1 -10 12 39.62 6.61
1 -10 -12 37.29 5.88
1 10 12 34.12 6.1
1 -10 -12 35.26 5.35
-1 10 -12 28.15 4.85
2 10 -12 121.49 9.51
2 10 -12 133.45 9.15
2 -10 -12 120.15 9.54
2 -10 -12 110.6 9.01
-2 -10 12 130.55 11.75
-2 10 -12 131.51 9.17
3 10 -12 82.76 7.94
3 -10 -12 81.45 8.25
-3 10 -12 97.39 8.01
3 -10 -12 93.86 8.39
-3 -10 12 117.58 10.57
3 -10 -12 89.3 7.81
4 -10 12 270.72 14.53
4 10 -12 240.77 12.76
-4 10 -12 226.42 12.64
-4 10 -12 234.08 12.38
4 -10 -12 203.07 12.12
-4 -10 12 221.82 15.59
4 -10 -12 240.18 13.99
4 -10 -12 233.57 13.3
5 -10 12 107.04 9.87
-5 10 -12 121.57 8.99
-5 -10 12 110.05 10.9
5 -10 -12 109.67 10.14
5 -10 -12 113.82 9.47
6 -10 12 231.33 14.3
6 10 -12 213.22 12.64
-6 10 12 237.57 14.75
6 -10 -12 193.96 12.76
-6 10 -12 220.54 12.43
6 -10 -12 225.41 14.03
-6 -10 12 209.85 15.82
-7 10 12 45.14 7.32
7 10 -12 49.38 6.52
7 -10 12 44.14 7.36
-7 -10 12 45.24 8.15
7 -10 -12 36.81 6
7 -10 -12 47.82 7.11
-7 10 -12 57.09 6.6
-8 10 12 89.62 9.14
8 -10 12 92.04 9.32
8 10 -12 88.08 8.03
8 -10 -12 76.75 8.54
-8 10 -12 90 7.89
9 10 -12 20.87 4.24
-9 10 12 21.15 5.47
9 -10 12 17.66 5.67
-9 10 -12 22.09 4.46
9 -10 -12 30.24 5.63
0 -11 12 0.57 5.17
0 -11 -12 2.18 3.47
0 11 -12 3.86 3.2
0 -11 -12 4.87 4.12
1 11 -12 143.96 9.89
-1 -11 -12 162.26 11.16
-1 -11 -12 158.59 9.71
1 -11 -12 128.63 9.52
-1 -11 12 134.16 11.35
-1 11 -12 145.64 9.91
1 11 12 131.96 10.79
1 -11 -12 138.87 10.04
2 11 -12 12.55 3.95
2 11 -12 16.37 5.01
-2 11 -12 23.08 4.59
2 -11 -12 26.05 5.08
2 -11 -12 26.52 5.59
-2 -11 12 25.5 6.29
3 11 -12 137.59 9.76
3 -11 -12 152.47 11.35
-3 11 -12 149.15 10.12
-3 -11 12 152.23 12.46
3 -11 -12 157.4 10.62
4 -11 12 51.97 7.09
4 11 -12 44.57 5.92
4 -11 -12 53.57 5.86
-4 -11 12 55.87 8.47
4 -11 -12 45.14 6.29
-4 11 -12 46.97 6.07
4 -11 -12 56.75 7.46
-5 11 12 139.11 11.93
5 -11 12 155.41 11.98
5 -11 -12 164.04 11.45
5 -11 -12 143.24 11.47
-5 -11 12 160.04 13.87
-5 11 -12 149.21 9.92
6 -11 12 31.91 6.54
-6 11 12 36.52 6.99
6 11 -12 30.33 5.39
-6 -11 12 28.29 7.27
-6 11 -12 32.81 5.35
6 -11 -12 34.38 5.86
6 -11 -12 39.48 6.66
7 11 -12 159.93 10.7
-7 11 12 167.43 12.21
7 -11 12 166.08 12.77
7 -11 -12 170.57 12.39
-7 -11 12 204.16 14.75
-7 11 -12 177.48 10.74
-8 11 12 30.76 6.03
8 -11 12 28.74 6.2
8 11 -12 32.73 5.13
8 -11 -12 24.37 5.76
-8 11 -12 28.35 4.86
-9 11 12 51.27 6.36
9 -11 12 49.1 6.77
9 11 -12 50.38 5.5
9 -11 -12 38.83 6.05
-9 11 -12 46.29 5.2
0 -12 12 117.49 11.36
0 -12 -12 130.78 10.73
0 12 -12 132.36 9.77
0 -12 -12 137.55 10
1 12 -12 130.06 9.5
1 -12 12 138.2 11.45
-1 -12 -12 130.34 9.5
-1 12 -12 107.61 9.11
1 -12 -12 122.91 10.29
-1 -12 12 106.41 10.51
1 -12 -12 102.92 9.44
2 12 -12 359.81 17.29
2 -12 -12 361.95 17.65
2 -12 -12 346.24 18.03
-2 12 -12 339.54 16.95
-2 -12 12 344.89 18.81
3 12 -12 105.42 8.76
3 -12 -12 102.67 9.45
-3 -12 12 94.9 9.99
3 -12 -12 89.29 9.07
-3 12 -12 90.58 8.55
4 -12 12 216.7 14.02
4 12 -12 203.76 12.54
-4 -12 12 258.93 16.23
4 -12 -12 259.18 14.52
4 -12 -12 249.96 14.68
-4 12 -12 233.2 13.1
-5 12 12 52.53 7.54
5 -12 12 48.83 7.24
5 -12 -12 53.32 7.06
-5 -12 12 50.47 8.39
5 -12 -12 69.23 8.44
6 12 -12 17.65 4.52
6 -12 12 25.52 6.23
-6 12 12 27.38 6.02
6 -12 -12 28.28 6.07
-6 -12 12 21.1 6.65
6 -12 -12 24.53 5.27
-6 12 -12 21.25 4.55
7 12 -12 48.82 6.18
7 -12 12 51.91 7.37
-7 12 12 58.95 7.42
7 -12 -12 58.51 7.66
-7 12 -12 61.58 6.34
-7 -12 12 61.98 8.73
8 12 -12 13.93 3.94
-8 12 12 7.45 4.5
8 -12 12 7.66 5.13
-8 12 -12 14.24 3.67
8 -12 -12 6.99 4.88
9 -12 12 25.62 6.17
-9 12 12 26.63 4.69
9 12 -12 25.56 4.68
9 -12 -12 20.91 4.89
-9 12 -12 28.92 3.97
0 -13 -12 102.7 8.99
0 -13 12 98.94 9.8
0 13 -12 102.18 8.97
0 -13 -12 104.33 10.16
-1 -13 -12 53.46 6.92
1 -13 12 55.49 7.74
1 13 -12 58.05 6.74
-1 -13 12 48.48 7.65
1 -13 -12 45.94 6.59
1 -13 -12 67.6 8.35
-1 13 -12 60.86 7.26
2 13 -12 193.22 11.74
2 -13 -12 157.62 11.78
-2 13 -12 194.15 11.91
-2 -13 12 177.81 13.72
2 -13 -12 189.44 12.86
3 -13 12 481.57 22.43
3 13 -12 485.27 21.76
-3 -13 12 492.67 23.72
3 -13 -12 499.54 22.55
-3 13 -12 472.79 21.71
3 -13 -12 507.45 23.36
4 13 -12 252.46 19.6
4 -13 12 269.86 15.53
4 -13 -12 294.76 15.84
-4 -13 12 250.75 16.48
4 -13 -12 262.9 15.64
-4 13 -12 265.06 14.27
5 -13 12 17.37 5.92
5 -13 -12 24.05 5.91
5 -13 -12 29.05 6.04
-5 -13 12 32.64 7.11
6 -13 12 20.64 6
6 -13 -12 19.87 5.72
-6 -13 12 20.03 6.76
7 13 -12 28.42 4.93
7 -13 12 27.19 5.89
-7 13 12 25.92 5.64
-7 -13 12 30.38 7.36
7 -13 -12 25.99 5.93
8 -13 12 91.55 8.5
-8 13 12 86.03 7.65
8 13 -12 88.35 7.45
8 -13 -12 107.8 9.13
9 -13 12 -1.6 6.56
0 -14 12 651.72 28.13
0 -14 -12 643.5 28.54
0 14 -12 671.17 27.83
0 -14 -12 636.32 27.16
1 -14 12 159.84 12.9
1 14 -12 172.39 11.51
1 -14 -12 163.61 12.83
-1 14 -12 174.07 12
1 -14 -12 168.9 11.93
-1 -14 12 187.73 13.53
2 14 -12 511.02 22.48
-2 -14 12 494.55 23.82
2 -14 -12 470.05 22.44
2 -14 -12 497.56 23.68
-2 14 -12 511.13 22.72
3 -14 12 143.43 11.17
3 14 -12 151.76 10.64
3 -14 -12 157.14 12.63
3 -14 -12 162.73 12.25
-3 -14 12 154.36 13
-3 14 -12 150.29 10.88
4 -14 12 372.4 18.77
4 -14 -12 441.48 20.04
-4 -14 12 373.34 20.5
4 -14 -12 386.48 19.8
-4 14 -12 356.08 17.98
5 -14 12 138.46 11.49
5 -14 -12 146.61 11.61
-5 -14 12 159.33 13.16
6 -14 12 29.15 6.18
6 -14 -12 26.36 6.17
-6 -14 12 25.81 6.77
7 14 -12 140.83 12.9
7 -14 12 184.11 12.56
-7 -14 12 220.55 15.28
7 -14 -12 211.51 12.71
8 14 -12 65.08 5.94
8 -14 12 77.82 7.61
8 -14 -12 71.59 7.47
0 -15 12 224.12 14.71
0 15 -12 239.8 13.94
1 15 -12 209.36 12.82
1 -15 -12 200.94 13.97
-1 -15 12 196.6 14.36
-1 15 -12 204.55 12.89
2 15 -12 359.75 17.82
-2 15 -12 366.91 18.13
-2 -15 12 331.78 19
2 -15 -12 359.32 19.31
3 15 -12 190.73 11.71
3 -15 12 163.14 12
-3 -15 12 185.57 13.92
-3 15 -12 178.14 11.57
3 -15 -12 171.03 13.23
4 -15 12 154.93 11.66
-4 15 -12 181.72 11.24
-4 -15 12 168.89 13.87
4 -15 -12 173.28 12.48
5 -15 12 131.09 10.61
5 -15 -12 110.13 10.27
-5 -15 12 104.29 10.48
6 -15 12 131.33 10.63
6 -15 -12 122.6 10.97
-6 -15 12 148.1 12.99
7 -15 12 84.11 7.89
7 -15 -12 91.39 8.94
8 -15 12 0.34 5.12
8 -15 -12 -1.53 4.63
0 16 -12 451.64 21.25
1 16 -12 97.23 9.06
-1 -16 12 71.48 8.49
-1 16 -12 67.55 7.93
1 -16 -12 68.93 9.29
2 16 -12 275.4 14.92
2 -16 -12 260.18 16.52
-2 -16 12 259.62 16.19
-2 16 -12 269.94 15.22
3 -16 12 2.32 4.71
3 16 -12 -0.55 3.54
-3 -16 12 1.52 5.39
-3 16 -12 5.48 3.87
3 -16 -12 4.91 5.03
4 -16 12 24.38 5.82
-4 -16 12 25.27 6.51
-4 16 -12 21.24 4.69
4 -16 -12 35.15 7.05
5 -16 12 49.84 6.78
-5 -16 12 39.43 7.28
5 -16 -12 35.69 6.92
6 -16 12 284.54 15.46
6 -16 -12 296.24 16.16
-6 -16 12 318.26 17.52
7 -16 12 107.68 8.38
7 -16 -12 113.92 9.23
0 17 -12 0.69 3.68
1 17 -12 142.83 11
-1 -17 12 138.65 11.71
-1 17 -12 155.4 10.97
2 17 -12 98.13 9.24
-2 -17 12 106.36 10.07
-2 17 -12 100.1 9.09
2 -17 -12 110.99 10.72
3 -17 12 36.73 7.01
3 17 -12 34.56 5.36
-3 17 -12 32.05 5.52
3 -17 -12 31.47 6.93
-3 -17 12 32.74 6.58
4 -17 12 36.27 6.06
-4 -17 12 38.93 6.83
4 -17 -12 40.7 7.2
-4 17 -12 39.83 5.52
5 -17 12 110.16 8.76
-5 -17 12 107.66 9.94
5 -17 -12 95.83 9.73
6 -17 12 2.57 4
6 -17 -12 2.38 4.91
7 -17 -12 95.94 8.72
0 18 -12 119.25 10.22
1 18 -12 80.12 8.17
-1 18 -12 69.21 7.79
2 18 -12 49.77 6.6
-2 18 -12 67.91 7.57
-2 -18 12 60.85 7.38
3 18 -12 51.85 6.03
-3 18 -12 56.31 6.62
-3 -18 12 54.76 7.17
4 -18 12 4.02 4.08
4 -18 -12 5.18 5.26
-4 18 -12 1.16 3.07
-4 -18 12 0.63 4.45
5 -18 12 19.28 4.45
5 -18 -12 13.24 5.38
-5 -18 12 14.01 5.47
6 -18 12 194.22 10.39
6 -18 -12 172.86 11.45
0 19 -12 12.09 4.51
1 19 -12 26.62 5.21
-1 19 -12 31.63 5.73
2 19 -12 190.65 11
-2 19 -12 175.88 11.68
-3 -19 12 11.33 4.95
-3 19 -12 17.64 4.51
4 -19 12 7.23 4.28
-4 -19 12 10.6 4.64
-4 19 -12 8.85 3.28
5 -19 12 33.08 4.92
0 20 -12 42.6 5.97
1 20 -12 23.2 4.79
-1 20 -12 23.17 5.14
2 20 -12 121.39 8.26
-2 20 -12 127.08 9.3
-3 20 -12 115.05 8.33
-4 20 -12 21.21 4.66
0 21 -12 7.39 3.8
1 21 -12 29.31 4.5
2 21 -12 69.07 5.9
-3 21 -12 73.51 7.02
0 0 -13 0.15 2.7
-1 0 -13 311.97 14.81
-1 0 13 323.33 16.97
-2 0 -13 68.25 6.68
-2 0 13 77.63 8.91
2 0 13 70.8 8.68
-3 0 13 292.29 18.23
3 0 13 322.35 18.34
-3 0 -13 318.7 15.12
-4 0 -13 3.07 2.76
4 0 13 0.83 5.09
4 0 -13 4.68 3.34
-4 0 -13 5.35 3.22
4 0 -13 2.25 2.93
-4 0 13 3.95 5.16
5 0 -13 2.92 2.9
-5 0 -13 6.74 3.32
5 0 -13 8.49 3.55
-5 0 13 5.41 6.06
-5 0 -13 5.08 3.31
5 0 -13 4.02 3.78
5 0 13 6.66 5.91
6 0 -13 22.22 4.93
-6 0 -13 15.15 4.14
6 0 -13 14.78 4.74
7 0 -13 69.81 7.76
-7 0 -13 67.86 7.27
-8 0 13 25.44 7.33
-8 0 -13 20.31 4.67
8 0 -13 23.27 5.41
-9 0 -13 26.66 4.63
-9 0 13 17.92 5.98
9 0 -13 26.61 5.52
10 0 13 10.96 5.6
-10 0 13 5.72 5.11
10 0 -13 13.03 4.5
-10 0 -13 11.63 3.49
0 1 -13 50.16 5.68
1 -1 13 338.9 17.45
-1 -1 -13 358.28 16.37
-1 1 13 388.49 18.81
-1 1 -13 377.51 16.59
-1 -1 13 382.98 18.81
2 -1 13 285.11 16.67
-2 1 13 303.85 16.92
-2 -1 -13 296.7 14.22
2 1 13 305.34 16.44
-2 1 -13 292.97 14.38
-2 -1 13 292.16 16.96
3 1 -13 607.68 26.07
-3 -1 -13 579.61 24.8
-3 1 13 617.34 28.48
3 -1 13 623.2 28.33
-3 1 -13 632.73 25.39
3 1 13 613.06 28.32
-3 -1 13 605.19 28.53
4 -1 13 10.29 6.03
4 1 -13 13.39 3.74
-4 -1 -13 13.7 3.94
-4 -1 -13 8.33 3.25
-4 1 13 10.22 5.84
4 1 -13 13 4.54
4 1 -13 15.6 4.18
4 -1 -13 22.2 4.54
-4 -1 13 15.22 6.39
-4 1 -13 21.13 4.1
4 -1 -13 19.15 4.28
4 1 13 20.16 6.85
-4 1 -13 25.28 4.74
-5 -1 -13 92.86 7.64
5 1 -13 93.92 7.9
5 1 -13 105.77 9.27
-5 1 13 82.35 11.36
5 -1 13 105.69 12.74
-5 -1 -13 104.37 8.54
5 1 -13 88.92 7.51
5 -1 -13 109.76 8.22
-5 -1 13 84.23 11.88
-5 1 -13 101.44 7.93
5 -1 -13 105.77 9.12
-5 1 -13 109.57 8.98
5 1 13 105.35 12.85
6 1 -13 60.85 7.12
6 1 -13 74.4 8.1
-6 -1 -13 65.03 6.76
6 -1 -13 79.62 8.44
6 -1 -13 71.29 7.63
-6 1 -13 71.02 7.38
7 1 -13 115.95 9.21
-7 -1 -13 114.99 8.7
-7 1 -13 81.17 8.03
7 -1 -13 85.54 8.56
-8 1 13 47.94 8.57
-8 -1 -13 60.51 6.41
8 1 -13 61.64 7.35
-8 -1 13 63.9 8.95
-8 1 -13 46.32 6.15
8 -1 -13 56.22 7.29
9 1 -13 97.35 8.92
-9 1 13 100.2 10.04
9 -1 13 83.29 9.15
-9 -1 -13 98.17 8.13
-9 1 -13 102.58 8.36
-9 -1 13 106.01 9.97
9 -1 -13 106.03 9.36
-10 -1 -13 67.44 5.91
10 -1 13 72.2 8.08
-10 1 13 67.49 7.95
10 1 -13 72.17 7.43
-10 1 -13 81.26 7.2
10 -1 -13 74.62 7.43
10 1 13 76.5 8.37
0 2 13 115.33 9.84
0 2 -13 124.99 8.47
-1 -2 -13 28.13 4.41
1 2 -13 32.2 4.84
1 -2 13 33.37 5.75
-1 2 13 32.39 6.19
-1 2 -13 27.85 4.41
-1 -2 13 28.99 6
-2 2 13 930.95 38.32
-2 -2 -13 927.11 35.43
2 -2 13 905.19 37.73
2 2 -13 911.3 35.99
-2 2 -13 982.43 35.89
2 2 13 960.53 37.79
-2 -2 13 962.33 38.63
-3 -2 -13 123.23 8.66
3 -2 13 125.99 11.89
3 2 -13 140.56 9.82
-3 2 13 126.94 11.37
3 2 13 135.71 12.25
-3 -2 13 126.88 12.23
-3 2 -13 120.03 8.93
4 2 -13 706.61 28.86
4 -2 13 734.42 32.29
-4 2 13 726.82 31.83
-4 -2 -13 686.54 27.26
4 2 -13 664.74 26.34
4 2 -13 593.01 26.22
-4 -2 -13 667.19 25.84
4 2 13 688.55 31.59
-4 2 -13 617.56 25.92
-4 -2 13 621.4 30.93
4 -2 -13 639.14 26.41
4 -2 -13 659.23 26.55
-4 2 -13 674.7 27.64
-5 -2 -13 125.82 9.31
5 2 -13 118.74 8.6
5 2 -13 121.71 8.64
5 2 -13 114.34 9.3
-5 2 13 118.27 13.86
-5 -2 -13 114.96 8.27
5 -2 13 115.13 13.55
-5 2 -13 106.87 8.51
-5 -2 13 108.02 12.81
5 -2 -13 128.81 9.36
5 -2 -13 115.84 8.42
5 2 13 112.78 13.14
-5 2 -13 133.76 10.79
6 2 -13 337.31 15.58
-6 -2 -13 291.17 14.32
6 2 -13 271.45 15.01
6 -2 -13 294.67 15.24
6 -2 -13 291.25 15.8
-6 2 -13 280.38 14.73
7 2 -13 187.32 12.03
-7 -2 -13 193.49 11.53
-7 2 -13 206.82 12.16
7 -2 -13 212.66 12.68
-8 2 13 42.81 8.31
-8 -2 -13 48.22 5.91
8 2 -13 40.55 6.4
8 -2 -13 50.82 7
-8 2 -13 62.52 6.88
-8 -2 13 52.7 8.17
-9 2 13 143.06 12.91
9 -2 13 152.21 11.83
9 2 -13 143.39 10.63
-9 -2 -13 149.04 9.56
9 -2 -13 146.66 10.68
-9 2 -13 149.2 10.05
10 -2 13 47.02 6.72
-10 2 13 39.38 6.7
10 2 -13 61.39 6.8
-10 2 -13 52.62 5.61
10 -2 -13 59.26 6.9
0 3 -13 146.5 9.2
0 3 13 135.47 10.29
1 3 -13 898.88 33.84
-1 -3 -13 942.28 33.77
-1 3 13 898.33 36.04
-1 3 -13 844.33 33.7
-1 -3 13 860.58 35.93
-2 3 13 419.66 20.84
2 -3 13 413.13 20.53
-2 -3 -13 416.41 17.88
2 3 -13 393.66 18.41
-2 -3 13 388.28 20.66
-2 3 -13 407.64 18.27
2 3 13 409.14 20.33
3 -3 13 650.52 29.5
3 3 -13 638.13 27
-3 -3 -13 645.5 25.81
-3 3 13 643.3 29.15
-3 -3 13 642.68 29.62
3 3 13 643.33 29.42
-3 3 -13 613.89 26.23
-4 3 13 184.11 14.78
-4 -3 -13 174.07 10.05
4 -3 13 203.26 15.26
4 3 -13 200.14 12.55
-4 -3 -13 175.42 10.85
4 3 -13 167.88 10.2
4 3 -13 172.64 10.86
4 -3 -13 189.85 10.79
-4 3 -13 191.76 10.69
4 -3 -13 188.4 10.93
4 -3 -13 205 11.13
-4 -3 13 182.56 13.7
-4 -3 13 213.35 15.51
4 3 13 203.96 15.49
-4 3 -13 201.91 11.97
5 3 -13 36.54 5.55
5 3 -13 31.2 4.81
-5 -3 -13 35.74 4.81
-5 -3 -13 35.62 5.32
5 3 -13 43.29 5.85
5 -3 -13 40.47 5.75
-5 -3 13 33.88 8.33
5 -3 -13 36.91 5.5
5 -3 -13 33.71 5.63
-5 3 -13 37.44 5.38
5 3 13 33.74 9.35
-6 -3 -13 134.41 8.93
6 3 -13 135.48 9.58
6 3 -13 149.45 9.86
-6 3 -13 121.88 9.35
6 -3 -13 108.73 8.97
6 -3 -13 127.67 10.18
6 -3 -13 116.61 9.48
-7 -3 -13 239.47 13.09
7 3 -13 240.43 14.11
7 -3 -13 258.58 14.51
-7 -3 13 269.09 16.67
-7 3 -13 273.82 14.17
-8 3 13 37.97 8.07
-8 -3 -13 52.48 5.93
8 -3 13 44.27 7.34
8 3 -13 39.92 6.26
8 -3 -13 45.7 6.65
-8 3 -13 51.01 6.58
9 3 -13 153.36 10.67
9 -3 13 145.44 11.51
-9 3 13 130.4 12.07
-9 3 -13 155.52 10.21
9 -3 -13 146.85 10.76
10 -3 13 58.19 6.99
-10 3 13 46.13 7.17
10 3 -13 59.12 6.68
10 -3 -13 63.86 6.94
-10 3 -13 62.55 6.35
0 4 13 138 10.71
0 4 -13 152.59 9.39
-1 -4 -13 471.59 19.69
-1 4 13 468.21 22.06
1 4 -13 451.65 19.81
-1 -4 13 465.69 22.17
-1 4 -13 476.27 20.13
2 4 -13 554.39 23.66
-2 -4 -13 536.69 22.59
-2 4 13 546.06 25.57
2 -4 13 541.28 25.65
-2 -4 13 574.4 26.04
-2 4 -13 580.12 23.37
-3 4 13 499.27 25.14
3 4 -13 512.83 23.31
-3 -4 -13 497.66 21.94
3 -4 13 503.56 25.76
3 -4 -13 598.74 23.11
3 4 13 516.13 25.66
-3 4 -13 550.33 23
-3 4 -13 561.47 24.96
-3 -4 13 550.48 26.06
3 -4 -13 521.19 22.69
4 4 -13 168.28 10.05
4 4 -13 162.53 9.79
-4 4 13 176.95 13.97
4 4 -13 177.9 11.84
4 -4 13 177.47 14.48
-4 -4 -13 168.61 10.21
-4 -4 -13 173.26 9.52
-4 -4 13 180.57 14.34
-4 -4 13 135.39 12.71
4 -4 -13 172.47 10.42
-4 4 -13 152.85 10.79
4 -4 -13 155.09 9.94
4 4 13 148.05 13.75
4 -4 -13 155.26 10.07
-4 4 -13 162.35 9.92
5 4 -13 148.95 9.5
5 4 -13 173.89 12.09
-5 -4 -13 140.59 8.84
-5 4 -13 137.78 9.46
5 -4 -13 133.9 9.76
5 -4 -13 143 9.89
-5 -4 13 111.47 10.83
5 -4 -13 145.48 9.61
6 -4 13 26.56 6.39
-6 -4 -13 38.77 5.07
6 4 -13 41.7 6.1
-6 4 -13 35.53 5.49
6 -4 -13 44.56 6.32
-6 -4 13 32.24 7.13
6 -4 -13 47.37 6.04
6 -4 -13 48.26 6.69
-7 4 13 34.12 8.21
7 -4 13 39.27 7.1
7 4 -13 39.9 6.06
-7 4 -13 51.84 6.53
7 -4 -13 61.68 7.55
-8 4 13 61.6 9.12
8 4 -13 47.34 6.7
8 -4 13 58.25 8.26
8 -4 -13 59.6 7.35
-8 4 -13 51.14 6.5
9 4 -13 3.04 3.8
9 -4 13 6.53 5.01
-9 4 13 5.76 5.57
9 -4 -13 3.46 4.31
-9 4 -13 6.2 3.91
-10 4 13 117.27 10.37
10 -4 13 114.08 9.74
10 4 -13 118.32 8.74
-10 4 -13 120.06 8.53
10 -4 -13 106.35 9.04
0 5 13 1237.18 47.77
0 5 -13 1270.89 45.92
1 5 -13 413.39 18.55
-1 5 13 394.35 20.29
1 5 13 430.43 20.13
-1 5 -13 442.12 18.77
-1 -5 13 423.19 20.7
-2 -5 -13 325.55 14.79
-2 5 13 319.83 17.67
2 5 -13 316.13 15.78
-2 -5 13 304.74 17.6
-2 5 -13 301.81 15.15
3 5 -13 373.77 18.48
-3 5 13 391.01 20.66
3 5 -13 332.12 16.49
3 -5 13 386.91 21.07
-3 -5 -13 372.23 16.98
-3 -5 13 359.66 18.62
-3 5 -13 367.2 16.46
3 -5 -13 388.85 16.77
-3 5 -13 395.28 18.06
3 5 13 389.01 20.96
3 -5 -13 366.8 17.04
-3 -5 13 411.36 20.83
4 -5 13 290.52 18.8
4 5 -13 273.63 13.94
-4 5 13 289.95 18.09
4 5 -13 312.12 16.72
-4 -5 -13 297.74 14.52
-4 -5 -13 288.78 13.57
-4 5 -13 301.08 15.62
4 -5 -13 296.21 14.81
4 -5 -13 309.87 14.84
-4 -5 13 278.33 16.71
4 5 13 284.33 18.81
4 -5 -13 288.66 14.37
-4 5 -13 289.77 14.16
5 -5 13 19.26 5.7
5 5 -13 28.53 5
-5 -5 13 21.92 6.47
5 -5 -13 40.19 5.72
5 -5 -13 40.32 6.1
-5 5 -13 33.06 5.21
5 -5 -13 39.81 5.93
6 -5 13 90.35 9.08
6 5 -13 101.59 8.31
6 -5 -13 97.45 9.12
-6 -5 13 73.95 9.57
-6 5 -13 82.95 8.01
6 -5 -13 83.55 8.15
6 -5 -13 106.75 9.28
7 5 -13 114.18 9.56
-7 5 13 122.76 12.22
7 -5 13 119.28 10.29
7 -5 -13 113.27 10.36
-7 -5 13 92.54 10.1
-7 5 -13 97.41 8.77
8 -5 13 122.18 10.95
8 5 -13 115.02 9.66
-8 5 13 138.65 12.39
8 -5 -13 114.35 10.2
-8 5 -13 124.84 9.53
9 -5 13 57.87 7.62
-9 5 13 44.49 7.81
9 5 -13 59.1 6.92
9 -5 -13 53.57 6.95
-9 5 -13 50.21 6.39
10 5 -13 104.24 8.42
10 -5 13 106.96 9.08
-10 5 -13 104.44 8.35
10 -5 -13 97.51 8.6
0 6 13 20.87 5.09
0 6 -13 18.48 4.01
-1 6 13 315.49 16.92
1 6 -13 289.69 14.7
-1 6 -13 308.66 14.77
-1 -6 13 299.46 16.69
-2 6 13 142.61 11.49
2 6 -13 142.55 9.95
2 6 -13 153.69 10.24
-2 6 -13 149.14 9.62
2 -6 -13 139.97 9.39
-2 -6 13 152.92 11.75
-2 -6 13 140.19 12.88
3 6 -13 74.07 6.91
-3 -6 -13 67.41 6.29
3 6 -13 57.9 7.07
-3 6 13 63.7 8.85
3 -6 -13 57.7 6.49
-3 6 -13 49.2 5.37
3 6 13 55.17 8.87
-3 6 -13 57.28 6.66
-3 -6 13 51.87 7.6
3 -6 -13 52.58 6.2
3 -6 -13 54.23 5.97
4 6 -13 82.79 7.34
-4 6 13 79.32 10.11
4 6 -13 94.98 9.3
-4 6 -13 89.47 7.64
4 -6 -13 94.38 8.13
-4 -6 13 86.84 9.55
-4 6 -13 94.05 8.58
4 6 13 100.73 12.38
4 -6 -13 99.48 8.37
4 -6 -13 90.56 8.05
5 6 -13 65.11 7.11
5 -6 13 67.89 7.94
-5 6 -13 78.62 7.49
-5 -6 13 73.51 9.28
5 -6 -13 78.65 7.99
5 -6 -13 84.8 8.01
5 -6 -13 82.97 7.56
6 -6 13 279.06 15.31
6 6 -13 247.69 13.82
-6 -6 13 225.93 16.98
6 -6 -13 288.68 14.92
6 -6 -13 286 15.24
-6 6 -13 266.12 14.15
6 -6 -13 262.46 14.2
7 6 -13 408.67 18.86
-7 6 13 419.95 21.61
7 -6 13 408.25 19.67
-7 6 -13 399.75 18.5
-7 -6 13 322.77 20.01
7 -6 -13 395.42 19.47
8 -6 13 63.25 7.89
8 6 -13 55.9 6.83
-8 6 13 63.76 8.89
8 -6 -13 57.07 7.34
-8 6 -13 71.84 7.53
-9 6 13 53.49 7.8
9 6 -13 54.5 6.58
9 -6 13 55.51 7.52
-9 6 -13 44.01 6.16
9 -6 -13 55.35 7.5
10 -6 13 16.57 5.91
10 6 -13 12.45 5.06
-10 6 13 8.92 7.03
10 -6 -13 18.8 5.14
-10 6 -13 21.11 5.29
0 7 -13 418.31 19.1
0 7 -13 397.81 17.82
0 7 13 389.59 19.77
1 7 -13 140.8 9.33
-1 7 13 147.26 11.64
1 -7 -13 173.25 10.83
-1 -7 13 154.24 12.12
-1 7 -13 156.38 9.66
1 7 13 141.91 10.98
-1 7 -13 164.96 10.96
-2 7 13 424.06 21.46
2 7 -13 428.09 19.66
-2 7 -13 431.41 19.02
-2 7 -13 383.75 17.77
2 -7 -13 388.55 18.29
2 -7 -13 393.12 18.6
2 -7 -13 455.48 18.17
-2 -7 13 439.89 20.65
-2 7 -13 423.88 18.32
-3 7 13 71.15 9.33
3 7 -13 77.68 8.23
3 7 -13 77.98 7.06
-3 7 -13 82.61 7.01
-3 -7 13 77.78 9.02
3 -7 -13 77.2 7.51
-3 7 -13 70.8 6.66
-3 7 -13 69.13 7.8
3 -7 -13 90.98 8.37
3 -7 -13 80.73 7.24
4 7 -13 129.66 9.14
4 -7 -13 130.14 8.95
4 7 13 110.53 13.23
-4 -7 13 129.15 12.03
4 -7 -13 131.79 9.87
4 -7 -13 131.16 9.47
-4 7 -13 114.99 8.8
5 -7 13 9.77 5.09
-5 7 -13 17.53 4.26
5 -7 -13 26.78 5.03
5 -7 -13 14.29 4.52
5 -7 -13 17.39 5.14
-5 -7 13 20.7 6.15
6 -7 13 8.86 5.2
6 7 -13 8.25 4.06
6 -7 -13 6.36 3.86
6 -7 -13 10.65 4.6
-6 7 -13 10.06 3.99
-6 -7 13 -1.63 5.56
6 -7 -13 7.38 4.17
7 -7 13 105.87 9.96
7 7 -13 116.57 9.5
-7 7 13 120.34 11.81
7 -7 -13 119.66 10.23
-7 -7 13 109.84 11.18
-7 7 -13 124.1 9.54
8 7 -13 201.54 12.17
-8 7 13 207.54 14.57
8 -7 13 213.53 13.86
8 -7 -13 202.97 13.19
-8 -7 13 168.69 13.72
-8 7 -13 224.28 12.37
9 -7 13 42.61 7
-9 7 13 42.02 7.3
9 7 -13 39.89 5.79
-9 7 -13 47.85 6.11
9 -7 -13 60.72 7.53
10 -7 13 14.65 6.09
10 7 -13 8.31 4.99
-10 7 13 11.93 6.65
-10 7 -13 9.84 5.29
10 -7 -13 18.39 5.22
0 8 -13 1 2.54
0 -8 -13 -4.24 2.43
0 8 13 3.75 3.65
1 8 -13 23.36 4.37
-1 8 13 22.36 5.57
1 -8 -13 36.9 5.56
1 -8 -13 27.39 4.78
-1 8 -13 23.61 4.39
-1 8 -13 32.71 5.11
-2 8 13 7.51 4.54
2 8 -13 9.24 3.6
2 8 -13 4.7 3.25
2 -8 -13 16.55 4.26
2 -8 -13 6.58 3.89
-2 8 -13 8.76 3.47
-2 8 -13 17.65 4.16
-2 8 -13 16.03 3.66
-2 -8 13 12.19 5.6
2 -8 -13 14.89 3.83
3 8 -13 165.84 10.31
-3 8 13 165.39 13.05
3 8 -13 153.52 11.25
3 -8 -13 154.04 10.45
3 -8 -13 155.34 10.44
3 -8 -13 153.13 9.87
-3 8 -13 137.12 10.07
-3 8 -13 153.47 9.86
-3 -8 13 173.94 12.67
-3 8 -13 150.36 9.57
4 8 -13 114.92 8.81
-4 -8 13 147.97 12.97
-4 8 -13 137.77 9.4
4 -8 -13 147.6 10.14
4 -8 -13 136.12 10.4
4 -8 -13 133.68 9.46
5 -8 13 83.19 8.58
5 -8 -13 90.76 8.63
5 -8 -13 109.47 9.92
5 -8 -13 106.55 8.86
-5 -8 13 95.74 10.54
-5 8 -13 91.75 8.2
6 8 -13 10.65 4.12
6 -8 13 12.67 5.45
6 -8 -13 14.48 5.26
6 -8 -13 10.53 4.02
-6 8 -13 9.21 3.99
-6 -8 13 6.8 5.96
7 8 -13 445.31 20.24
7 -8 13 462.43 21.46
-7 8 13 432.26 22.06
-7 -8 13 446.56 22.82
-7 8 -13 427.29 19.88
7 -8 -13 446.36 21.09
8 8 -13 77.25 7.7
-8 8 13 74.88 9
8 -8 13 79.16 8.59
8 -8 -13 97.78 9.44
-8 8 -13 81.22 7.65
-8 -8 13 86.97 9.68
-9 8 13 72.37 8.24
9 8 -13 66.34 6.9
9 -8 13 69.65 8
9 -8 -13 61.28 7.77
-9 8 -13 65.95 6.84
10 -8 13 41.6 7.6
10 8 -13 40.13 6.24
-10 8 13 30.47 7.18
-10 8 -13 42.74 6.25
10 -8 -13 38.6 6.39
0 9 -13 389.78 17.58
0 -9 -13 372.89 17.08
0 -9 -13 369.58 17.66
-1 -9 -13 45.88 5.65
1 9 -13 41.14 5.55
1 -9 -13 36.13 5.62
1 9 13 24.97 5.06
1 -9 -13 33.57 5.62
-1 -9 13 44.07 7.33
-1 9 -13 37.62 5.6
2 9 -13 164.83 9.98
-2 9 13 160.89 12.79
2 9 -13 146.67 10.57
2 -9 -13 143.61 10.18
-2 9 -13 127.78 9.33
2 -9 -13 132.19 9.09
-2 -9 13 128.58 11.46
2 -9 -13 145.42 10.05
3 9 -13 4.26 3.33
3 -9 -13 7.73 3.78
3 -9 -13 12.05 3.7
-3 9 -13 6.63 3.4
3 -9 -13 6.19 3.88
-3 -9 13 9.1 5.46
-3 9 -13 7.53 3.21
4 9 -13 22.03 4.63
4 -9 13 25.35 7.01
4 -9 -13 17.02 4.37
4 -9 -13 24.71 5.62
-4 -9 13 15.95 6.42
-4 9 -13 20.82 4.33
4 -9 -13 14.4 4.48
5 -9 13 82.54 8.47
5 -9 -13 63.2 6.95
-5 9 -13 74.08 7.14
-5 -9 13 74.64 9.54
5 -9 -13 72.06 8.46
5 -9 -13 60.68 7.16
6 -9 13 99.57 9.41
6 9 -13 84.01 8.02
-6 9 13 90.77 10.3
-6 9 -13 88.01 8.23
6 -9 -13 64.26 8.13
-6 -9 13 94.27 10.79
6 -9 -13 67.52 7.61
-7 9 13 334.79 19
7 9 -13 357.78 17.24
7 -9 13 338.5 18.3
-7 9 -13 377.47 17.31
7 -9 -13 384.94 18.82
7 -9 -13 377.33 17.5
-7 -9 13 362.79 20.31
8 9 -13 98.63 8.57
8 -9 13 90.5 9.13
-8 9 13 98 9.72
-8 9 -13 98.53 8.35
8 -9 -13 120.95 10.14
9 -9 13 8.51 5.3
-9 9 13 10.66 4.94
9 9 -13 8.32 3.92
-9 9 -13 9.2 3.95
9 -9 -13 12.84 5.16
0 -10 -13 6.81 3.47
0 10 -13 5 3.35
0 -10 -13 4.43 4.21
-1 -10 -13 183.67 10.32
1 10 -13 163.32 10.42
-1 -10 -13 148.5 10.85
-1 10 -13 156.56 10.23
-1 -10 13 154.12 12.42
1 10 13 139.44 10.89
1 -10 -13 167.31 11.02
1 -10 -13 147.84 10.14
2 10 -13 40.78 5.85
2 -10 -13 37.63 5.91
-2 10 -13 34.44 5.29
2 -10 -13 34.74 6.01
-2 -10 13 25.99 6.72
3 10 -13 99.94 8.38
3 -10 -13 84.56 7.36
3 -10 -13 96.73 8.57
-3 10 -13 84.1 8.1
3 -10 -13 107.12 9.51
-3 -10 13 94.39 10.02
4 -10 13 12.64 5.32
4 10 -13 9.95 4.06
-4 10 -13 7.49 3.45
4 -10 -13 0.68 3.53
-4 -10 13 9.47 5.7
4 -10 -13 0.82 3.85
-4 10 -13 3.62 4.6
4 -10 -13 4.24 4.47
5 -10 13 259.99 15.84
-5 -10 13 320.63 18.27
5 -10 -13 297.81 15.6
-5 10 -13 283.6 14.49
5 -10 -13 289.39 16.09
6 10 -13 307.04 15.62
-6 10 13 331.21 17.91
6 -10 13 311.94 17.14
6 -10 -13 324.4 17.22
-6 -10 13 327.47 19.08
6 -10 -13 324.89 16.51
-6 10 -13 309.61 15.46
-7 10 13 78.79 8.72
7 10 -13 69.29 7.26
7 -10 13 78.21 8.6
7 -10 -13 80.69 8.73
7 -10 -13 62.81 7.24
-7 -10 13 78.1 9.55
-7 10 -13 63.61 6.95
8 10 -13 355.1 17.03
-8 10 13 391.43 18.79
8 -10 13 390.58 18.73
8 -10 -13 384.31 18.44
-8 10 -13 360.59 16.71
9 -10 13 121.07 10.33
-9 10 13 141.15 10.29
9 10 -13 122.44 8.82
9 -10 -13 132.76 9.78
-9 10 -13 128.83 8.52
0 -11 -13 38.32 6.56
0 -11 13 30.96 6.95
0 -11 -13 33.56 5.3
0 11 -13 25.73 4.99
1 11 -13 129.46 9.68
-1 -11 -13 136.84 9.63
-1 -11 13 139.73 11.81
-1 11 -13 145.67 10.02
1 -11 -13 124.3 9.85
1 -11 -13 149.54 10.69
2 11 -13 344.84 17.33
-2 -11 13 365.63 19.28
2 -11 -13 337.49 17.13
2 -11 -13 370.92 18.16
-2 11 -13 359.48 17.23
3 11 -13 51.4 6.36
-3 11 -13 48.69 6.1
-3 -11 13 42.73 7.74
3 -11 -13 38.22 6.11
3 -11 -13 60.38 8
4 11 -13 4.11 3.54
4 -11 13 3.77 4.75
-4 11 -13 3.6 3.23
-4 -11 13 -0.49 5.21
4 -11 -13 -4.48 3.78
4 -11 -13 3.74 4.73
4 -11 -13 1.38 3.4
5 -11 13 174.49 12.61
-5 11 13 189.21 13.46
5 -11 -13 191.59 12.36
-5 -11 13 186.09 14.79
-5 11 -13 181.9 10.92
5 -11 -13 188.31 13.06
6 -11 13 194.79 12.88
-6 11 13 181.61 13.04
-6 -11 13 193.02 14.93
-6 11 -13 168.8 10.69
6 -11 -13 186.41 11.97
6 -11 -13 178.57 12.91
7 -11 13 110.84 10.04
7 11 -13 118.21 8.95
-7 11 13 113.57 10.22
-7 -11 13 110.1 10.96
7 -11 -13 131.34 10.92
-7 11 -13 108.22 8.4
-8 11 13 23.97 5.64
8 11 -13 38.33 5.26
8 -11 13 31.84 6.22
-8 11 -13 32.94 4.92
8 -11 -13 33.62 6.56
9 11 -13 33.39 5.21
-9 11 13 32.39 5.22
9 -11 13 27.47 5.62
9 -11 -13 37.81 5.93
-9 11 -13 33.78 4.49
0 -12 13 10.94 5.9
0 12 -13 15.3 4.23
0 -12 -13 17.25 5.27
0 -12 -13 18.16 4.73
1 12 -13 393.04 18.76
-1 -12 -13 358.48 19.08
1 -12 13 380.27 19.88
1 -12 -13 404.3 19.8
-1 12 -13 435.9 19.26
-1 -12 13 410.93 20.23
1 -12 -13 396.37 18.84
2 12 -13 187.93 11.96
-2 12 -13 175.68 11.47
2 -12 -13 171.53 11.96
-2 -12 13 195.84 14.24
2 -12 -13 171.36 12.52
3 12 -13 110.31 9.41
3 -12 -13 129.84 10.76
-3 12 -13 127.15 9.39
-3 -12 13 115.9 11.47
3 -12 -13 121.22 10.34
4 12 -13 202.98 12.34
4 -12 13 220.49 13.89
-4 -12 13 227.57 15.64
4 -12 -13 241.76 14.13
4 -12 -13 208.05 13.92
-4 12 -13 216.83 12.49
5 -12 13 143.15 11.59
-5 12 13 143.68 11.76
5 -12 -13 157.79 12.41
5 -12 -13 162.98 11.79
-5 -12 13 161.38 14.34
-6 12 13 264.34 15.13
6 -12 13 253.82 14.99
-6 12 -13 245.01 13.12
-6 -12 13 276.24 17
6 -12 -13 280.26 14.85
6 -12 -13 275.99 15.79
-7 12 13 59.1 7.19
7 -12 13 46.61 6.74
7 12 -13 41.05 5.6
-7 12 -13 53.04 5.78
7 -12 -13 54.67 7.45
-7 -12 13 54.17 8.39
8 12 -13 75.44 6.82
-8 12 13 63.92 7.09
8 -12 13 73.68 7.55
8 -12 -13 100.51 8.92
-8 12 -13 75.72 6.46
9 -12 13 250.69 13.76
9 -12 -13 217.22 12.68
0 -13 13 112.71 10.67
0 -13 -13 120.66 10.69
0 13 -13 121.17 9.68
0 -13 -13 113.04 9.47
1 13 -13 98.12 8.74
1 -13 13 89.97 9.49
-1 13 -13 94.75 8.69
1 -13 -13 63.13 7.59
-1 -13 13 74.93 9.23
1 -13 -13 82.14 9.26
2 -13 13 668.58 29.28
2 13 -13 728.12 29.11
2 -13 -13 695.15 29.08
2 -13 -13 708.3 30.09
-2 13 -13 683.36 28.78
-2 -13 13 692.98 30.2
3 13 -13 274.27 14.88
3 -13 -13 266.2 16.31
-3 13 -13 293.85 15.41
-3 -13 13 295.98 17.62
3 -13 -13 320.78 16.37
4 -13 13 180.21 12.38
4 13 -13 179.46 11.26
4 -13 -13 161.74 12.39
-4 13 -13 179.48 11.18
-4 -13 13 167.49 14.17
4 -13 -13 180.89 12.92
5 -13 13 115.21 10.24
5 -13 -13 118.59 10.97
5 -13 -13 116.6 10.45
-5 -13 13 116.12 11.24
6 -13 13 50.78 6.86
-6 -13 13 47.02 8.21
6 -13 -13 44.36 6.87
-7 13 13 135.69 10.45
7 -13 13 133.19 10.8
7 -13 -13 147.13 11.02
-7 -13 13 174.57 13.91
-8 13 13 61.71 6.27
8 -13 13 53.07 6.5
8 -13 -13 61.51 7.11
0 -14 -13 3.67 4.23
0 14 -13 5.14 3.93
0 -14 13 2.02 5.12
1 14 -13 95.91 9.21
1 -14 13 94.89 9.53
1 -14 -13 97.59 10.25
1 -14 -13 81.33 8.49
-1 14 -13 85.2 8.66
-1 -14 13 89.08 9.85
2 14 -13 135.38 10.55
2 -14 -13 130.54 11.98
-2 -14 13 131.13 11.99
2 -14 -13 144.23 10.88
-2 14 -13 131.07 10.41
3 14 -13 768.7 31.95
3 -14 -13 779.87 32.87
-3 14 -13 790.42 32.15
3 -14 -13 862.42 34.02
-3 -14 13 827.3 33.85
4 14 -13 27.92 5.97
4 -14 13 22.53 5.68
-4 -14 13 11.6 6.21
-4 14 -13 12.87 4.15
4 -14 -13 14.42 5.38
4 -14 -13 18.76 5.63
5 -14 13 14.43 5.41
5 -14 -13 4.87 4.62
-5 -14 13 12.97 6.14
6 -14 13 91.23 8.62
-6 -14 13 106.53 10.69
6 -14 -13 79.66 8.74
7 -14 13 110.41 9.01
7 -14 -13 106.37 9.76
-7 -14 13 126.93 12.01
8 -14 13 14.04 4.84
8 -14 -13 21.53 5.95
0 -15 13 4.76 5.32
0 15 -13 6.98 4.3
1 15 -13 -0.25 3.7
1 -15 -13 1 4.89
-1 -15 13 6.71 5.29
-1 15 -13 5.09 3.98
2 15 -13 56.01 7.03
-2 -15 13 63.22 8.36
2 -15 -13 51.83 8.24
-2 15 -13 50.2 6.7
3 15 -13 201.96 12.48
-3 -15 13 210.28 14.89
3 -15 -13 244.75 15.05
-3 15 -13 204.85 12.62
4 -15 13 40.14 6.45
4 -15 -13 31.83 6.57
-4 15 -13 36.99 5.36
-4 -15 13 38.12 7.37
5 -15 13 84.53 8.09
5 -15 -13 66.35 8.25
-5 -15 13 71.57 8.92
6 -15 13 78.31 7.72
6 -15 -13 84.94 8.91
-6 -15 13 98.21 10.49
7 -15 13 7.67 4.43
7 -15 -13 12.19 4.99
0 16 -13 8.9 4.39
0 -16 13 2.95 5.37
1 16 -13 15.4 4.71
-1 16 -13 15.05 4.79
-1 -16 13 10.05 5.4
2 16 -13 20.71 5.03
-2 -16 13 13.84 5.84
-2 16 -13 19.62 5.05
2 -16 -13 17.03 6.1
3 16 -13 16.04 4.46
-3 16 -13 17.99 4.56
-3 -16 13 9.3 5.65
3 -16 -13 19.58 6.28
4 -16 13 170.65 11.32
-4 16 -13 146.12 10.01
4 -16 -13 150.14 12.4
-4 -16 13 156.94 12.55
5 -16 13 20.65 5.02
5 -16 -13 13.75 5.68
-5 -16 13 13.62 5.97
6 -16 13 194.39 11.89
-6 -16 13 236.36 14.81
6 -16 -13 224.95 13.28
7 -16 13 29.95 4.91
7 -16 -13 11.58 5.85
0 17 -13 15.81 4.72
1 17 -13 41.29 6.3
-1 -17 13 31.77 6.33
-1 17 -13 37.26 6.02
2 17 -13 0.53 3.51
-2 17 -13 7.35 4.04
-2 -17 13 6.1 5.13
3 17 -13 27.19 4.89
-3 17 -13 15.67 4.44
-3 -17 13 15.94 5.73
3 -17 -13 14.93 5.9
-4 17 -13 1.98 2.9
-4 -17 13 -1.99 4.91
4 -17 -13 1.43 4.94
5 -17 13 247.75 12.83
5 -17 -13 235.45 14.21
-5 -17 13 251.76 14.85
6 -17 13 15.56 4.38
6 -17 -13 12.18 5.49
0 18 -13 8.85 4.31
1 18 -13 2.56 3.79
-1 18 -13 -2.31 3.63
2 18 -13 103.22 8.71
-2 18 -13 97.14 8.99
-2 -18 13 94.8 8.79
3 18 -13 72.58 6.8
-3 -18 13 76.38 7.75
-3 18 -13 82.6 7.93
-4 18 -13 124.55 8.47
4 -18 -13 127.25 11
-4 -18 13 120.21 10.49
5 -18 13 7.58 4.83
5 -18 -13 15.37 5.63
-5 -18 13 14.17 6.45
0 19 -13 0.82 3.86
1 19 -13 13.11 4.38
-1 19 -13 13.65 4.74
2 19 -13 14.11 3.98
-2 19 -13 21.24 4.91
-3 -19 13 60.85 6.74
-3 19 -13 73.11 7
-4 19 -13 95.56 7.67
-4 -19 13 108.16 9.58
0 20 -13 137.35 9.36
1 20 -13 -0.13 3.21
-1 20 -13 2.25 3.6
2 20 -13 45.16 5.23
-2 20 -13 60.97 6.34
-3 20 -13 46.9 6.1
0 21 -13 -3.71 3.54
1 21 -13 16.64 3.7
-1 21 -13 6.76 4.32
-2 21 -13 16.13 4.63
-1 0 14 400.69 20.5
-1 0 -14 410.09 18.2
-2 0 -14 65.39 6.88
2 0 14 60.65 8.37
-2 0 14 61.94 8.5
-3 0 -14 5.13 3.14
3 0 -14 8.25 3.58
3 0 -14 6.47 3.51
-3 0 14 7.63 5.19
3 0 14 5.49 5.5
-3 0 -14 5.31 2.93
4 0 -14 13.08 3.84
-4 0 -14 19.09 4.04
4 0 -14 15.4 3.87
-4 0 -14 18.79 4.37
4 0 14 8.25 5.99
4 0 -14 19.82 4.52
-4 0 14 5.96 5.57
5 0 -14 7.51 4.35
5 0 -14 10.73 3.75
5 0 -14 8.1 3.67
-5 0 -14 13.81 3.87
-6 0 -14 550.42 22.97
6 0 -14 527.32 23.94
6 0 -14 551.15 23.51
-7 0 -14 1119.37 41.19
7 0 -14 1064.25 41.67
-8 0 -14 30.08 5
8 0 -14 27.58 5.48
-8 0 14 28.73 7.34
9 0 -14 0.14 3.66
-9 0 14 2.08 5.03
-9 0 -14 0.62 3.16
10 0 -14 7.42 4.22
-10 0 14 3.48 4.54
10 0 14 4.74 4.7
-10 0 -14 7.58 3.02
0 1 -14 2643.08 91.64
-1 -1 -14 659.91 26.76
-1 1 14 671.05 29.35
-1 -1 14 664.94 29.25
-1 1 -14 677.73 26.95
2 -1 14 7.56 4.66
-2 1 14 1.94 4.25
-2 -1 -14 6.48 3.03
-2 -1 14 13.5 5.27
-2 1 -14 15.19 3.78
-3 -1 -14 248.34 13.02
-3 -1 -14 243.14 11.99
-3 1 14 243.95 16.1
3 1 -14 249.92 12.76
3 1 -14 224.9 12.21
3 -1 14 246.66 16.61
-3 -1 14 245.18 16.46
-3 1 -14 224.37 11.86
3 -1 -14 225.9 12.46
3 1 14 229.1 15.73
-3 1 -14 249.22 13.29
3 -1 -14 233.61 12.49
-4 1 14 399.23 22.73
-4 -1 -14 385.37 17.13
-4 -1 -14 396.92 18.54
4 -1 14 403.73 22.88
4 1 -14 391.72 17.66
4 1 -14 376.26 17.95
-4 1 -14 369.67 17.17
4 -1 -14 419.75 18.22
-4 -1 14 350.39 22.09
4 -1 -14 400.89 18
-4 1 -14 401.53 18.94
4 1 14 397.27 22.39
-5 -1 -14 56.89 6.13
5 1 -14 62.25 6.76
5 1 -14 54.08 7.07
5 1 -14 61.29 6.71
-5 1 -14 60.45 6.44
5 -1 -14 66.16 7.6
5 -1 -14 74.64 7.01
5 -1 -14 57.54 6.43
6 1 -14 593.44 27.14
6 1 -14 649.02 27.05
-6 -1 -14 662.51 26.58
6 -1 -14 657.01 27.3
-6 1 -14 669.07 26.84
6 -1 -14 650.42 27.82
6 -1 -14 727.61 30.73
-7 -1 -14 175.56 10.86
7 1 -14 160.08 11.35
-7 1 -14 179.05 11.15
7 -1 -14 166.84 11.38
-8 1 14 405.15 21.98
-8 -1 -14 395.71 18.08
8 1 -14 401.53 19.08
-8 -1 14 383.94 21.19
-8 1 -14 404.87 18.37
8 -1 -14 408.75 19.34
-9 1 14 29.5 6.52
-9 -1 -14 30.07 4.61
9 -1 14 30.11 6.78
9 1 -14 37.53 5.98
-9 -1 14 32.95 6.44
-9 1 -14 24.75 4.56
9 -1 -14 36.72 5.86
-10 -1 -14 4.38 3.53
-10 1 14 2.4 4.82
10 -1 14 0.44 4.65
10 1 -14 3.87 3.99
10 1 14 4.99 4.68
10 -1 -14 2.2 4.1
-10 1 -14 3.36 3.08
0 2 -14 69.36 6.99
0 2 14 67.25 8.24
-1 2 14 31.61 6.04
-1 -2 -14 35.44 4.96
-1 -2 14 23.19 5.54
-1 2 -14 24.45 4.4
-2 2 14 596.98 27.41
2 -2 14 565.5 26.57
2 2 -14 592.21 25.13
-2 -2 -14 573.82 24.2
-2 2 -14 620.77 24.75
-2 -2 14 584.6 27.46
-3 -2 -14 97.55 7.79
3 2 -14 92.76 8.89
-3 2 14 105.63 11.16
-3 -2 -14 88.9 7.2
3 2 -14 102.09 7.75
3 -2 14 102.59 11.11
3 2 -14 90.76 7.97
-3 -2 14 96.7 11.36
3 -2 -14 104.31 8
3 -2 -14 97.32 7.82
-3 2 -14 84.41 7.23
-3 2 -14 94.35 8.23
3 2 14 89.13 10.69
4 -2 14 106.75 12.26
4 2 -14 82.08 7.34
-4 -2 -14 92.09 7.41
4 2 -14 89.78 8.35
-4 -2 -14 92.7 8.02
4 2 -14 97.93 9.25
-4 2 14 89.76 11.34
-4 -2 14 100.02 12.2
4 -2 -14 91.68 7.76
-4 2 -14 87.03 8.49
4 -2 -14 90.63 8.22
4 -2 -14 90.78 7.7
-4 2 -14 96.45 7.63
4 2 14 108.98 12.72
5 2 -14 38.06 5.55
-5 -2 -14 45.92 5.69
5 2 -14 48.84 5.84
5 2 -14 48.9 6.68
5 -2 -14 47.42 6.28
5 -2 -14 58.87 6.48
-5 2 -14 56.6 6.24
5 -2 -14 70.59 7.43
6 2 -14 62.51 7.19
-6 -2 -14 67.12 6.69
6 2 -14 53.97 7
6 -2 -14 52.59 7.01
6 -2 -14 45.41 6.7
6 -2 -14 40.34 5.87
-6 2 -14 52.11 6.58
7 2 -14 518.73 22.34
-7 -2 -14 473.51 21.18
-7 2 -14 513.94 22
7 -2 -14 498.48 22.53
-8 -2 -14 66.63 6.53
8 -2 14 60.31 8.25
-8 2 14 60.4 9.4
8 2 -14 67.63 7.6
-8 2 -14 73.54 7.27
8 -2 -14 76.17 8.05
-8 -2 14 73.5 9.17
-9 -2 -14 17.28 4.01
9 -2 14 10.21 5.57
9 2 -14 14.54 4.61
-9 2 14 13.42 5.82
9 -2 -14 8.84 4.54
-9 2 -14 19.31 4.29
10 -2 14 29.53 5.82
-10 2 14 21.23 5.81
10 2 -14 22.68 4.93
10 2 14 35.07 5.91
-10 2 -14 32.87 4.69
10 -2 -14 21.35 5.01
0 3 -14 21.02 4.28
0 3 14 24.44 5.36
1 3 -14 817.87 31.35
-1 3 14 770.39 33.32
-1 -3 -14 816.96 31.15
-1 -3 14 794.59 33.59
-1 3 -14 783.63 31.21
2 -3 14 768.1 32.75
-2 3 14 770.37 33.21
-2 -3 -14 744.4 29.9
2 3 -14 761.24 30.82
-2 3 -14 751.61 30.32
-2 -3 14 788.73 33.57
-3 -3 -14 107.63 8.04
3 3 -14 118.79 8.6
3 3 -14 120.13 9.79
-3 3 14 128.02 11.99
3 3 -14 112.05 8.73
3 -3 14 126.16 11.91
-3 -3 -14 113.54 8.62
-3 3 -14 146.19 9.7
3 -3 -14 141.22 9.22
-3 3 -14 133.22 8.67
-3 -3 14 148.66 11.68
3 3 14 140.13 12.47
-3 -3 14 137.72 12.96
3 -3 -14 145.13 9.01
4 -3 14 180.7 14.87
-4 -3 -14 162.28 10.51
4 3 -14 176.84 10.67
4 3 -14 178.75 12.25
-4 3 14 149.84 13.86
4 3 -14 161.2 10.05
-4 -3 -14 150.15 9.59
-4 3 -14 189.88 11.78
-4 -3 14 185.05 15.14
-4 -3 14 149.63 12.76
-4 3 -14 171.23 10.2
4 -3 -14 173.28 10.43
4 -3 -14 167.31 10.31
4 -3 -14 176.17 10.63
4 3 14 167.9 14.97
5 3 -14 113.38 8.6
-5 -3 -14 114.18 8.32
5 3 -14 111.76 9.32
5 3 -14 107.96 8.31
-5 3 -14 129.31 9.08
5 -3 -14 135.14 9.49
5 -3 -14 118.91 9.01
5 -3 -14 134.87 9.59
6 3 -14 228.21 12.48
-6 -3 -14 205.28 11.57
6 3 -14 190.94 11.89
6 -3 -14 215.32 12.64
6 -3 -14 196.85 11.89
6 -3 -14 216.23 13.22
-6 3 -14 200.15 12.09
-7 -3 -14 119.66 8.89
7 3 -14 123.29 9.69
7 -3 14 103.23 10.25
-7 -3 14 145.57 12.26
7 -3 -14 111.02 9.59
-7 3 -14 117.05 9.41
8 3 -14 142.69 10.18
8 -3 14 139.4 11.82
-8 3 14 147.22 13.37
-8 -3 -14 147.04 9.55
-8 3 -14 130.96 9.87
8 -3 -14 149.44 10.98
-9 3 14 47.26 7.85
9 3 -14 41.83 6.09
9 -3 14 33.65 6.75
9 -3 -14 47.6 6.72
-9 3 -14 46.21 5.74
-10 3 14 33.29 7.06
10 -3 14 25.94 5.62
10 3 -14 33.25 5.56
-10 3 -14 32.57 5.17
10 -3 -14 25.3 5.41
0 4 -14 149.82 9.67
0 4 14 126.27 10.55
-1 4 14 172.83 12.6
-1 4 -14 167.87 10.46
-1 -4 14 173.24 12.59
-2 -4 -14 628.6 25.37
-2 4 14 658.67 28.79
2 4 -14 637.79 26.28
2 4 -14 616.01 25
-2 4 -14 598.12 24.59
2 -4 -14 615.73 24.43
2 -4 -14 581.56 24.86
-2 4 -14 636.79 25.9
-2 -4 14 624.67 28.71
3 -4 14 349.85 20.14
3 4 -14 307.32 15.84
-3 4 14 340.53 20
-3 -4 -14 331.06 15.46
3 4 -14 337.49 17.74
3 4 -14 326.3 16.16
-3 -4 -14 334.72 16.47
-3 -4 14 374.99 18.51
3 4 14 427.94 24.71
-3 4 -14 375.7 17.5
3 -4 -14 353.4 16.46
3 -4 -14 366.4 16.2
-3 4 -14 364.42 16.1
-3 -4 14 386.42 20.97
3 -4 -14 393.27 16.82
-4 -4 -14 54.83 6.52
-4 4 14 73.79 11.44
-4 -4 -14 61.66 6.04
4 4 -14 53.34 6.04
4 -4 14 51.5 9.19
4 4 -14 66.6 6.83
4 4 -14 63.07 8.21
-4 -4 14 66.01 8.66
-4 4 -14 45.96 5.6
4 -4 -14 54.43 6.52
-4 -4 14 63.84 9.69
4 4 14 44.79 8.79
-4 4 -14 54.46 7.3
4 -4 -14 55.69 6.72
4 -4 -14 60.43 6.72
5 4 -14 125.41 9.42
-5 -4 -14 133.85 8.87
5 4 -14 137.68 9.51
5 -4 14 126.61 10.64
5 4 -14 140.2 9.48
5 -4 -14 156.2 10.28
-5 4 -14 149.56 9.79
5 -4 -14 150.76 10.15
5 -4 -14 137.47 10.02
-5 -4 14 115.78 11.17
6 -4 14 90.71 9.29
-6 -4 -14 86.04 7.45
6 4 -14 93.75 8.71
6 -4 -14 82.19 8.2
6 -4 -14 87.58 8.22
-6 4 -14 91.46 8.53
6 -4 -14 101.5 9.05
7 4 -14 98.76 8.99
-7 -4 -14 96.43 8.25
7 -4 14 86.82 9.21
-7 4 -14 96.41 8.68
7 -4 -14 91.99 8.96
-8 4 14 80.43 9.92
8 -4 14 78.98 8.76
8 4 -14 75.22 7.71
8 -4 -14 96.12 9.01
-8 4 -14 83.45 7.88
9 4 -14 52.83 6.46
9 -4 14 45.99 6.8
-9 4 14 57.12 8.28
-9 4 -14 55.83 6.24
9 -4 -14 59.78 7.26
10 -4 14 5.21 4.37
-10 4 14 0.54 6.73
10 4 -14 7.9 5.03
10 -4 -14 9.43 5.06
-10 4 -14 9.7 5.21
0 5 14 304.61 17.1
0 5 -14 318.54 15.45
1 5 -14 47.74 5.89
-1 5 14 54.12 8.02
1 5 14 45.21 6.91
-1 5 -14 52.04 6.23
-1 -5 14 56.08 7.99
1 -5 -14 61.35 6.95
2 5 -14 573.87 23.98
-2 -5 -14 593.04 24.33
-2 5 14 588.84 27.43
2 5 -14 599.51 25.31
2 -5 -14 574.99 23.91
-2 5 -14 599.19 24.89
2 -5 -14 571.19 23.41
-2 5 -14 586.44 23.48
-2 -5 14 620.99 27.72
-3 -5 -14 243.16 13.27
3 5 -14 248.04 14.75
-3 5 14 283.94 17.42
3 5 -14 261.13 13.6
-3 -5 -14 240.88 12.43
-3 5 -14 270.21 14.38
-3 -5 14 281.4 16.09
-3 -5 14 286.03 17.43
3 -5 -14 254.16 13.22
3 -5 -14 300.4 14.24
-3 5 -14 263.53 13.1
3 -5 -14 270.29 13.65
-4 -5 -14 115.6 7.93
4 5 -14 120.23 8.59
-4 -5 -14 93.56 11.23
4 -5 -14 112.82 8.74
-4 -5 14 98.64 10.28
-4 5 -14 116.91 8.54
4 5 14 124.75 13.76
4 -5 -14 118.49 9.08
4 -5 -14 105.24 8.77
5 -5 14 86.34 8.68
5 5 -14 79.31 7.59
-5 -5 -14 74.37 7.3
-5 5 -14 71.12 7.09
5 -5 -14 84.92 7.85
-5 -5 14 70.99 8.98
5 -5 -14 71.21 7.83
5 -5 -14 66.11 7.24
6 5 -14 150.16 10.05
6 -5 14 162.62 11.67
6 -5 -14 153.67 10.48
6 -5 -14 150.87 11.15
6 -5 -14 146.38 10.85
-6 5 -14 147.56 10.19
-6 -5 14 121.28 11.91
7 5 -14 138.68 10.11
-7 5 14 146.22 13.44
7 -5 14 142.08 11.58
7 -5 -14 157.18 11.47
-7 5 -14 152.49 10.44
8 -5 14 74.27 8.28
8 5 -14 70.63 7.54
-8 5 14 77.25 9.75
8 -5 -14 98.39 9.18
-8 5 -14 91.58 8.18
-9 5 14 34.22 7.09
9 -5 14 34.52 6.45
9 5 -14 36.65 5.54
-9 5 -14 33.76 5.39
9 -5 -14 31.04 5.97
-10 5 14 2.98 7.38
10 -5 14 6.46 4.9
10 5 -14 4.31 4.84
10 -5 -14 0.48 5.18
-10 5 -14 6.26 5.58
0 6 -14 1.36 2.49
0 6 14 1.67 3.6
0 6 -14 1.12 2.96
1 6 -14 243.86 12.72
-1 6 14 254.71 15.42
1 6 14 248.36 14.8
-1 6 -14 251.14 13.13
-1 6 -14 246.46 13.62
1 -6 -14 230.04 12.57
-1 6 -14 240.68 12.49
-1 -6 14 240.65 15.16
1 -6 -14 227.45 12.09
2 6 -14 11.77 3.49
-2 -6 -14 16.33 3.57
2 6 -14 17.8 4.42
-2 6 14 15.59 5.14
2 6 14 5.8 4.05
-2 6 -14 8.04 3.34
-2 -6 14 8.74 5.42
-2 6 -14 9.43 3.34
2 -6 -14 6.15 3.38
-2 6 -14 12.52 3.81
2 -6 -14 8.91 3.87
2 -6 -14 8.37 3.43
-2 -6 14 4.6 5.32
-3 6 14 251.46 16.35
3 6 -14 245.65 14.36
3 6 -14 240.94 12.85
-3 6 -14 228.7 13.29
-3 6 -14 240.44 12.82
3 -6 -14 236.4 13.11
3 -6 -14 224.86 12.83
-3 -6 14 237.23 14.9
3 -6 -14 232.21 12.27
-3 6 -14 235.4 12.28
4 6 -14 76.69 7.2
-4 6 -14 76.42 7.11
-4 -6 14 75.66 9.23
4 -6 -14 79.49 7.93
4 -6 -14 73.05 7.45
4 -6 -14 74.64 7.63
5 -6 14 33.63 6.13
5 6 -14 33.2 5.32
5 -6 -14 39.65 6.16
5 -6 -14 44.28 6.03
-5 6 -14 43.41 5.97
5 -6 -14 34.83 5.48
-5 -6 14 36.15 7.48
6 6 -14 77.93 7.62
6 -6 14 70.87 8.11
6 -6 -14 72.23 8.33
6 -6 -14 62.16 7.45
-6 6 -14 73.91 7.75
6 -6 -14 67.53 7.44
-6 -6 14 63.75 9.37
7 -6 14 194.84 13.02
-7 6 14 188.39 14.62
7 6 -14 186.29 11.72
-7 -6 14 173.62 14.08
7 -6 -14 186.96 12.71
-7 6 -14 201.72 11.85
-8 6 14 -3.3 4.74
8 -6 14 1.36 4.82
8 6 -14 -2.22 3.23
-8 6 -14 1.6 3.49
8 -6 -14 2.84 4.05
-9 6 14 28.19 6.43
9 6 -14 22.88 4.83
9 -6 14 38.48 6.51
-9 6 -14 21.67 5
9 -6 -14 22.3 5.78
10 -6 14 140.46 10.94
10 6 -14 109.16 9.49
0 -7 -14 15.86 3.88
0 -7 -14 20.89 3.96
0 7 14 23.05 5.84
0 7 -14 24.17 4.62
-1 7 14 166.84 12.81
1 7 -14 163.85 10.11
-1 -7 -14 160.94 9.56
1 -7 -14 207.06 15.23
-1 7 -14 141.26 8.98
1 -7 -14 152.22 9.51
1 -7 -14 154.92 10.03
-1 7 -14 178.98 10.58
-1 7 -14 154.34 9.87
1 7 14 164.23 12.01
2 7 -14 174.42 10.94
2 7 -14 168.08 9.93
-2 7 14 160.48 12.74
2 -7 -14 137.98 9.71
2 -7 -14 140.96 9.62
-2 -7 14 134.49 12.13
-2 7 -14 126.15 9.5
-2 7 -14 136.02 9.28
-2 7 -14 130.47 8.86
2 -7 -14 120.87 8.82
3 7 -14 39.52 6.53
3 7 -14 43.52 5.66
-3 7 14 43.71 8.28
-3 7 -14 41.3 5.15
-3 7 -14 40.24 5.92
-3 -7 14 44.19 7.48
3 -7 -14 33.15 5.4
3 -7 -14 44.26 6.04
-3 7 -14 33.85 5.15
3 -7 -14 37.1 5.19
4 7 -14 155.47 10.17
4 -7 -14 162.14 10.83
-4 -7 14 180.5 14.07
4 -7 -14 173.39 11.24
4 -7 -14 141.42 10.03
-4 7 -14 155.63 10.19
5 -7 14 1.93 4.94
5 -7 -14 3.12 3.66
-5 7 -14 7.54 3.67
5 -7 -14 3.68 3.95
5 -7 -14 3.98 4.28
-5 -7 14 14.19 5.9
6 -7 14 100.58 9.53
6 7 -14 88.65 8.21
6 -7 -14 103.27 9.76
6 -7 -14 74.56 7.64
-6 -7 14 84.58 10.29
6 -7 -14 106.42 9.19
-6 7 -14 85.71 8.29
7 7 -14 94.49 8.65
-7 7 14 88.89 10.18
7 -7 14 87.93 9.1
-7 7 -14 115.87 8.88
7 -7 -14 106.08 9.59
-7 -7 14 86.95 10.16
8 -7 14 6.72 5.2
8 7 -14 2.34 3.54
-8 7 14 -3.24 4.82
-8 -7 14 3.34 5.28
8 -7 -14 6.37 4.61
-8 7 -14 0.91 3.44
9 7 -14 82.29 7.52
-9 7 14 70.71 8.36
9 -7 14 90.48 8.34
9 -7 -14 85.29 8.7
-9 7 -14 87.88 7.71
-10 7 14 18.82 6.9
10 7 -14 15.59 6.53
10 -7 14 18.09 6.52
10 -7 -14 6.13 5.09
-10 7 -14 21.77 5.82
0 -8 -14 142.23 9.26
0 8 14 138.94 12.37
0 8 -14 132.05 9.44
1 8 -14 17.3 4.11
-1 8 14 30.36 6.33
-1 -8 -14 21.56 4.38
-1 8 -14 30.22 5.07
1 -8 -14 13.64 4.04
1 -8 -14 25.85 4.44
1 -8 -14 15.17 4.5
-2 8 14 95.27 10.41
2 8 -14 90.39 7.87
-2 -8 14 82.31 9.16
2 -8 -14 87.55 8.19
-2 8 -14 83.09 7.85
-2 8 -14 77.42 7.02
-2 8 -14 88.28 7.51
2 -8 -14 96.31 7.78
2 -8 -14 81.18 8.06
3 8 -14 43.42 5.93
3 -8 -14 40.13 5.36
-3 -8 14 32.52 7.04
-3 8 -14 40.61 5.46
-3 8 -14 41.04 5.31
3 -8 -14 37.29 6.16
3 -8 -14 29.98 5.7
4 8 -14 182.69 11.53
4 -8 -14 185.85 11.28
-4 8 -14 173.9 11.04
-4 -8 14 195.48 14.92
4 -8 -14 215.7 12.44
4 -8 -14 203.39 12.54
5 -8 14 35.17 6.5
-5 8 -14 25.56 4.88
-5 -8 14 26.89 6.99
5 -8 -14 26.46 5.27
5 -8 -14 23.2 5.83
5 -8 -14 27.69 5.46
6 -8 14 318.61 17.09
6 8 -14 329.99 16.03
-6 -8 14 334.65 19.63
6 -8 -14 329.07 17.4
6 -8 -14 307.3 16.08
-6 8 -14 332.22 16.1
7 -8 14 11.77 5.37
7 8 -14 8.37 3.95
-7 8 14 15.67 6.03
-7 -8 14 13.59 6.27
-7 8 -14 14.16 4.31
7 -8 -14 10.4 4.78
7 -8 -14 9.75 4.15
8 -8 14 33.23 6.39
8 8 -14 32.19 5.2
-8 8 14 34.14 6.81
8 -8 -14 44.23 6.9
-8 8 -14 33.73 5.31
-8 -8 14 28.07 6.59
9 -8 14 11.31 5.35
9 8 -14 5.4 3.32
-9 8 14 7.82 4.98
9 -8 -14 1.58 4.73
-9 8 -14 5.14 3.83
0 -9 -14 100.16 9.21
0 9 -14 113.73 8.67
0 -9 -14 89.68 8.04
-1 -9 -14 73.78 6.97
1 9 -14 71.36 7.17
-1 -9 14 86.12 9.6
1 -9 -14 82.26 7.87
-1 9 -14 71.36 7.42
1 -9 -14 84.03 8.32
2 9 -14 674.03 27.35
-2 9 -14 680.12 27.29
2 -9 -14 671.07 26.28
2 -9 -14 642.31 27.45
-2 -9 14 684.03 29.08
2 -9 -14 646.39 27.36
3 9 -14 113.78 8.89
-3 9 -14 79.42 7.51
-3 9 -14 89.72 7.79
3 -9 -14 97.09 9.16
3 -9 -14 101.32 8.91
-3 -9 14 111.33 11
3 -9 -14 100.66 8.31
4 9 -14 210.65 12.05
-4 9 -14 178.92 11.16
4 -9 -14 196.73 12.82
-4 -9 14 200.63 15.01
4 -9 -14 219.47 12.76
4 -9 -14 193.51 11.78
5 -9 14 67.54 8.23
-5 -9 14 65.9 9.2
5 -9 -14 65.87 7.47
5 -9 -14 81.67 8.97
5 -9 -14 74.01 7.25
-5 9 -14 66.83 6.84
6 -9 14 10.15 5.32
-6 9 14 9.34 5.81
-6 -9 14 7.81 6.05
6 -9 -14 9.8 5.13
6 -9 -14 7.63 4.34
-6 9 -14 8.46 3.93
7 9 -14 25.73 5.01
-7 9 14 17.99 6.26
7 -9 14 29.38 6.33
7 -9 -14 22.04 5.67
-7 9 -14 29.07 5.08
7 -9 -14 20.96 4.81
-7 -9 14 24.71 6.9
8 -9 14 39.99 6.74
8 9 -14 46.09 5.81
-8 9 14 46.87 7.18
8 -9 -14 60.3 7.54
-8 9 -14 48.03 5.9
9 -9 14 55.62 6.86
9 9 -14 60.45 5.98
-9 9 14 59.97 7.09
-9 9 -14 59.91 6.03
0 -10 -14 15.71 4.22
0 -10 -14 11.86 4.8
0 10 -14 10.49 4.07
-1 -10 -14 109.88 8.88
1 10 -14 125.7 9.66
1 -10 -14 129.07 9.69
-1 -10 14 128.49 11.92
-1 10 -14 144.84 9.84
1 -10 -14 139.89 10.15
2 10 -14 320.37 15.97
-2 10 -14 314.39 15.73
-2 -10 14 308.65 17.96
2 -10 -14 311.43 16.36
2 -10 -14 318.03 16.13
3 10 -14 59.84 6.78
3 -10 -14 56.09 6.19
3 -10 -14 56.95 7.55
-3 -10 14 58.41 8.39
3 -10 -14 66.15 7.7
-3 10 -14 63.37 6.79
4 10 -14 49.28 6.22
4 -10 -14 47.4 6.84
-4 10 -14 50.04 5.82
4 -10 -14 73.94 8.75
4 -10 -14 60.01 6.53
-4 -10 14 68.44 9.31
5 -10 14 354.03 18.68
-5 -10 14 380.63 20.98
-5 10 -14 390.16 17.57
5 -10 -14 399.38 18.98
5 -10 -14 377.33 19.17
6 -10 14 10.29 5.28
-6 10 14 7.33 5.48
6 -10 -14 15.38 5.35
6 -10 -14 13.86 4.53
-6 10 -14 10.16 3.87
-6 -10 14 5.95 5.92
7 -10 14 70.75 8.27
7 10 -14 78.22 7.46
-7 10 14 67.65 8.48
7 -10 -14 93.79 9.28
7 -10 -14 97.24 8.29
-7 -10 14 84.85 9.81
-7 10 -14 72.04 7.07
8 -10 14 3.45 4.76
-8 10 14 4.25 4.61
8 10 -14 8.57 3.59
8 -10 -14 9.58 5.18
-8 10 -14 4.81 3.28
9 -10 14 3.61 4.17
-9 10 14 2.88 4.2
9 10 -14 6.52 3.7
9 -10 -14 11.85 5.24
-9 10 -14 8.42 3.42
0 -11 14 66.86 8.86
0 -11 -14 64.98 6.98
0 -11 -14 59.57 7.78
0 11 -14 63.42 7.47
1 11 -14 33.83 5.46
-1 -11 -14 40.99 6.1
1 -11 -14 45.35 6.95
-1 11 -14 40.38 6
-1 -11 14 35.16 6.97
1 -11 -14 24.81 5.13
2 11 -14 42.62 6.1
2 -11 -14 36.63 6.1
-2 11 -14 60.27 6.89
2 -11 -14 48.32 6.98
-2 -11 14 49.03 8
3 11 -14 14.63 4.49
3 -11 -14 17.6 5.14
-3 -11 14 22.19 6.61
3 -11 -14 19.31 5.44
-3 11 -14 16.65 4.38
4 11 -14 207.09 12.48
4 -11 -14 209.39 12.27
-4 -11 14 234.12 15.89
4 -11 -14 237.43 14.25
4 -11 -14 220.32 13.49
-4 11 -14 232.43 12.6
5 -11 14 140.61 11.33
-5 11 14 151.18 12.15
5 -11 -14 143.03 11.99
-5 11 -14 133.33 9.26
5 -11 -14 141.07 11.11
-5 -11 14 150.25 13.51
6 -11 14 146.75 11.37
-6 11 14 145.96 11.94
6 -11 -14 145.66 11.65
-6 -11 14 160.83 13.66
6 -11 -14 150.26 10.88
-6 11 -14 141.43 9.49
-7 11 14 9.78 4.77
7 -11 14 2.77 4.47
-7 11 -14 11.9 3.88
-7 -11 14 9.54 5.95
7 -11 -14 6.42 4.87
8 -11 14 41.69 6.06
-8 11 14 36.16 6.01
8 11 -14 45.86 5.33
8 -11 -14 43.09 6.66
-8 11 -14 34.42 4.76
9 -11 14 -2.46 5.67
-9 11 14 -0.14 6.29
9 -11 -14 -1.79 5.39
0 12 -14 63.28 7.43
0 -12 -14 73.2 7.54
0 -12 -14 54.32 7.78
0 -12 14 59.51 8.5
1 12 -14 5.64 3.71
1 -12 14 7.71 5.8
1 -12 -14 2.18 3.7
1 -12 -14 -0.05 4.29
-1 -12 14 1.22 5.52
-1 12 -14 0.83 3.37
2 12 -14 28.3 5.38
-2 -12 14 39.1 7.41
-2 12 -14 29.85 5.38
2 -12 -14 35.41 6.77
2 -12 -14 36.37 6.05
3 12 -14 600.49 26.3
3 -12 -14 617.95 27.17
-3 12 -14 621.21 26.33
3 -12 -14 660.54 28.05
-3 -12 14 658.76 28.84
4 12 -14 44.57 6.01
4 -12 -14 60.85 7.55
-4 -12 14 43.95 8.06
4 -12 -14 43.54 7.19
-4 12 -14 49.33 6.17
-5 12 14 43.52 7.19
5 -12 14 40.66 6.75
-5 -12 14 40.27 8.13
5 -12 -14 42.01 7.18
5 -12 -14 48.66 6.93
6 -12 14 54.53 7.3
-6 12 14 54.96 7.39
6 -12 -14 57.68 7.89
6 -12 -14 50.45 6.74
-6 12 -14 54.58 5.87
-6 -12 14 57.69 8.86
7 -12 14 86.34 8.17
-7 12 14 96.49 8.72
-7 12 -14 88.19 7.17
-7 -12 14 96.77 10.15
7 -12 -14 96.39 9.44
-8 12 14 69.96 6.99
8 -12 14 69.6 6.99
8 -12 -14 72.86 7.63
-8 12 -14 69.74 6.03
0 13 -14 42.33 6.38
0 -13 -14 43.73 7.29
0 -13 14 43.95 7.58
0 -13 -14 30.13 5.74
1 13 -14 108.05 9.71
1 -13 14 123.02 11.26
-1 -13 14 91.34 10.1
1 -13 -14 106.4 10.66
1 -13 -14 124.68 10.25
-1 13 -14 109.85 9.42
2 -13 14 322.54 17.51
2 13 -14 305.9 15.99
2 -13 -14 297.43 17.2
2 -13 -14 325.44 16.58
-2 -13 14 301.32 17.9
-2 13 -14 296.75 15.86
3 13 -14 1.44 3.58
-3 -13 14 1.69 5.36
-3 13 -14 -0.75 3.03
3 -13 -14 2.09 4.55
3 -13 -14 -1 4.35
4 13 -14 120.89 9.4
-4 -13 14 106.97 10.86
-4 13 -14 108.47 9.05
4 -13 -14 130.5 10.96
4 -13 -14 114.23 10.59
5 -13 14 -2.17 4.34
5 -13 -14 -0.05 4.18
5 -13 -14 1.06 4.42
-5 -13 14 -3.39 5.01
6 -13 14 25.66 5.65
-6 -13 14 41.57 7.73
6 -13 -14 46.69 7.01
-7 13 14 12.74 4.4
7 -13 14 13.88 4.75
-7 -13 14 14.84 6.75
7 -13 -14 20.01 5.58
8 -13 14 128.31 9.27
0 14 -14 3.03 3.89
0 -14 14 -2.36 4.91
0 -14 -14 3.63 4.02
1 -14 14 141.72 12.6
1 14 -14 152.48 11.47
1 -14 -14 188.11 12.12
1 -14 -14 143.1 12.09
-1 14 -14 160.96 11.52
-1 -14 14 155.04 13.15
2 14 -14 240.35 13.67
2 -14 14 225.38 14.88
2 -14 -14 197.07 13.47
-2 14 -14 236.85 13.67
2 -14 -14 212.6 14.72
-2 -14 14 213.72 15.53
3 14 -14 589.84 23.92
-3 14 -14 532.77 23.48
-3 -14 14 542.95 25.41
3 -14 -14 558.54 25.04
3 -14 -14 486.45 23.94
4 14 -14 115.37 9.33
-4 -14 14 121.08 11.43
4 -14 -14 139.14 11.45
4 -14 -14 129.33 11.08
-4 14 -14 133.15 9.29
5 -14 14 47.25 6.57
5 -14 -14 59.01 7.9
-5 -14 14 55.84 8.29
6 -14 14 47.2 6.57
-6 -14 14 86.66 9.81
6 -14 -14 74.13 8.38
7 -14 14 72.89 6.87
7 -14 -14 71.21 7.88
-7 -14 14 90.97 10.56
0 15 -14 171.2 11.87
0 -15 14 162.72 13.22
1 15 -14 371.5 18.55
1 -15 14 356.68 18.98
1 -15 -14 371.28 19.62
-1 -15 14 371.39 19.63
-1 15 -14 372.96 18.48
2 15 -14 189.6 12.06
-2 -15 14 171.42 13.41
-2 15 -14 166.77 11.72
2 -15 -14 175.08 13.34
3 15 -14 62.9 6.83
-3 -15 14 56.63 8.4
-3 15 -14 51.97 6.41
3 -15 -14 45.75 7.64
4 -15 -14 80.64 9.16
-4 15 -14 86.6 7.71
-4 -15 14 90.47 9.71
5 -15 14 0.96 5.56
5 -15 -14 5.5 4.81
-5 -15 14 7.57 5.95
6 -15 14 9.22 4.49
6 -15 -14 2.83 5.2
-6 -15 14 15.68 7.03
7 -15 14 117.01 8.76
0 16 -14 11.36 4.49
0 -16 14 15.47 5.73
1 16 -14 517.96 22.38
-1 -16 14 474.1 22.42
-1 16 -14 447.65 21.46
2 16 -14 306.59 15.9
-2 -16 14 295.03 16.78
2 -16 -14 320.22 17.57
-2 16 -14 289.97 15.68
3 16 -14 51.36 6.2
-3 16 -14 55.96 6.47
3 -16 -14 64.27 8.48
-3 -16 14 50.74 7.69
-4 -16 14 36.09 7.13
-4 16 -14 28.92 4.78
4 -16 -14 31.82 6.76
5 -16 -14 251.82 14.86
-5 -16 14 247.9 15.62
6 -16 14 37.69 5.22
-6 -16 14 33.38 9.8
6 -16 -14 30.93 6.27
0 17 -14 14.37 4.69
1 17 -14 52.62 6.62
-1 -17 14 33.02 6.28
-1 17 -14 41.11 6.26
2 17 -14 49.42 6.31
-2 -17 14 43.75 7.01
-2 17 -14 39.26 5.94
3 17 -14 16.17 4.2
3 -17 -14 29.46 6.42
-3 17 -14 19.95 4.47
-3 -17 14 7.95 5.17
-4 17 -14 23.69 4.37
4 -17 -14 31.63 6.9
-4 -17 14 25.34 6.49
5 -17 -14 5.58 5.35
-5 -17 14 -3.02 5.67
0 18 -14 22.92 5.23
1 18 -14 88.38 8.46
-1 18 -14 90.86 8.58
2 18 -14 66.02 6.77
-2 -18 14 52.41 6.83
-2 18 -14 66.68 7.14
3 18 -14 1.9 3.05
-3 -18 14 4.66 4.77
-3 18 -14 -0.24 3.24
-4 18 -14 23.88 4.16
-4 -18 14 29.2 5.94
-5 -18 14 22.04 8.34
0 19 -14 37.04 5.72
1 19 -14 56.04 6.41
-1 19 -14 64.21 6.83
2 19 -14 35.85 4.87
-2 19 -14 39.11 5.57
-3 19 -14 18.65 4.55
-3 -19 14 21.57 4.86
-4 19 -14 59.83 8.24
-4 -19 14 52.47 11.3
0 20 -14 28.31 4.72
1 20 -14 13.1 3.91
-1 20 -14 13.5 4.47
2 20 -14 29.35 4.17
-2 20 -14 40.56 5.97
-3 20 -14 9.7 4.94
0 0 15 0.5 3.79
-1 0 -15 8.75 3.32
-1 0 -15 6.76 3.26
1 0 -15 10.63 3.5
-1 0 15 4.36 4.27
1 0 -15 6.14 3.2
-2 0 15 289.81 17.48
2 0 -15 275.75 13.93
-2 0 -15 289.01 14.63
-2 0 -15 257 13.18
2 0 -15 295.5 13.85
-3 0 -15 74.55 7.19
3 0 -15 60.55 6.55
3 0 -15 69.87 7.1
3 0 15 71.67 9.84
-3 0 -15 64.57 6.53
-3 0 15 66.37 9.6
4 0 -15 112.89 8.71
-4 0 -15 111.3 8.28
4 0 -15 109.05 8.98
4 0 15 123.05 13.56
5 0 -15 1.27 2.86
5 0 -15 1.78 3.3
5 0 -15 2.33 3.91
-5 0 -15 1.89 3.01
6 0 -15 28.76 5.3
-6 0 -15 20.49 4.48
6 0 -15 18.2 5.32
6 0 -15 22.12 4.62
7 0 -15 30.26 5.74
-7 0 -15 31.95 5.27
-8 0 15 27.97 7.33
-8 0 -15 29.65 4.91
8 0 -15 33.31 5.6
-9 0 -15 3.34 3.18
-9 0 15 9.03 5.12
9 0 15 2.27 4.65
9 0 -15 3.34 3.73
10 0 15 21.25 4.89
-10 0 -15 26.74 4.13
0 1 15 32.38 6.13
1 1 -15 41.42 5.47
-1 -1 -15 57.28 6.59
-1 -1 -15 57.7 6.03
1 1 -15 39.73 5.2
-1 1 15 54.16 8.14
1 -1 -15 44.57 5.33
-1 -1 15 40.85 7.06
1 -1 -15 46.27 5.54
-1 1 -15 42.95 5.16
-1 1 -15 50.87 6.29
2 1 -15 260.36 13.5
-2 -1 -15 278.8 14.38
-2 1 15 276.85 17.33
-2 -1 -15 269.35 13.2
2 1 -15 287.05 13.74
2 -1 -15 278.76 13.86
-2 -1 15 267.73 17.21
-2 1 -15 281.98 13.35
2 -1 -15 281.52 13.56
-2 1 -15 283.8 14.52
-3 1 15 12.07 5.43
-3 -1 -15 13.02 3.64
3 1 -15 11.78 3.77
3 1 -15 10.11 3.91
3 -1 15 8.95 5.62
-3 -1 -15 7.66 3.16
-3 1 -15 6.37 3.3
-3 1 -15 10.82 3.61
-3 -1 15 11.01 5.82
3 -1 -15 14.85 3.81
3 -1 -15 8.27 3.54
4 1 -15 67.91 7.35
4 1 -15 70.02 6.99
4 -1 15 66.89 10.99
-4 -1 -15 78.06 7.36
4 -1 -15 75.7 7.51
-4 1 -15 76.47 7.34
4 1 15 72.39 10.76
4 -1 -15 69.42 7.42
4 -1 -15 63.41 6.92
5 1 -15 142.87 10.94
5 1 -15 152.01 9.97
-5 -1 -15 150.76 9.87
5 1 -15 144.28 9.93
5 -1 -15 169.42 10.84
-5 1 -15 157.92 10.11
5 -1 -15 161.3 10.19
5 -1 -15 170.5 11.55
6 1 -15 165.06 10.9
6 1 -15 149.07 11.26
-6 -1 -15 156.91 10.33
-6 1 -15 160.12 10.53
6 -1 -15 147.15 10.24
6 -1 -15 167.83 10.92
6 -1 -15 174.52 11.99
-7 -1 -15 61.44 6.78
7 1 -15 60.03 7.13
7 -1 -15 70.52 7.91
-7 1 -15 68.67 7.26
8 -1 15 19.52 6.03
-8 1 15 21.13 6.99
8 1 -15 18.74 4.86
-8 -1 -15 19.52 4.45
-8 1 -15 19.19 4.53
-8 -1 15 10.47 6.02
8 -1 -15 9.55 4.36
9 -1 15 119.28 10.47
-9 -1 -15 132.96 8.59
-9 1 15 132.39 11.77
9 1 -15 115.85 9.1
-9 -1 15 118.28 10.87
-9 1 -15 132.39 9.07
9 -1 -15 120.09 9.42
10 -1 15 47.04 6.07
10 1 -15 50.44 6.83
-10 1 15 41.78 7.13
-10 1 -15 65.31 5.9
10 1 15 71.52 7
0 2 -15 7.93 3.53
0 2 15 20.66 5.68
0 -2 -15 22.49 4.3
-1 -2 -15 29.57 5.03
-1 2 15 24.39 5.73
-1 -2 -15 29.92 4.41
1 2 -15 26.49 4.43
1 2 -15 24.45 4.27
1 -2 -15 17.46 3.74
-1 -2 15 17.23 5.48
-1 2 -15 19.4 4.26
-1 2 -15 16.85 3.79
1 -2 -15 22.13 4.48
-2 2 15 543.42 26.22
2 2 -15 550.19 22.18
-2 -2 -15 558.37 23.11
2 2 -15 529.95 22.3
-2 -2 -15 510.14 21.58
2 -2 -15 556.66 22.64
-2 -2 15 534 26.25
2 -2 -15 537.2 21.98
-2 2 -15 515.22 21.73
-2 2 -15 521.24 23.11
3 2 -15 386.11 17.21
-3 -2 -15 369.88 17.55
-3 -2 -15 373.78 16.37
-3 2 15 399.54 21.48
3 2 -15 362.63 16.84
3 -2 15 375.21 20.9
3 -2 -15 354.95 17.05
3 -2 -15 360.43 16.82
-3 -2 15 329.51 18.45
-3 2 -15 367.72 16.57
-3 -2 15 342.75 21.25
-3 2 -15 374.02 17.96
4 2 -15 199.12 12.08
-4 -2 -15 212.37 11.54
4 2 -15 191.96 11.69
4 -2 -15 211.21 12.13
4 -2 -15 237.5 12.49
4 -2 -15 216.27 11.78
-4 2 -15 218.16 11.82
4 2 15 197.26 17.7
5 2 -15 146.03 10.88
-5 -2 -15 156.2 9.95
5 2 -15 144.84 10
5 -2 -15 160.73 10.54
5 -2 -15 166.7 10.74
5 -2 -15 157.41 10.92
-5 2 -15 159.67 10.24
6 2 -15 50.65 6.83
6 2 -15 36.81 5.87
-6 -2 -15 52.85 6.04
6 -2 -15 37.12 6.03
-6 2 -15 46.23 6.22
6 -2 -15 37.47 5.71
6 -2 -15 33.16 6.16
7 2 -15 13.61 4.57
-7 -2 -15 23.5 4.64
-7 2 -15 12.58 4.35
7 -2 -15 13.82 4.73
-8 2 15 15.89 6.53
-8 -2 -15 10.51 3.88
8 -2 15 6.34 5.27
8 2 -15 17.12 4.7
-8 2 -15 21.73 4.67
-8 -2 15 21.4 6.17
8 -2 -15 20.18 5.18
9 2 -15 33.19 5.41
-9 2 15 19.93 6.1
-9 -2 -15 32.63 4.37
9 -2 15 35.53 6.27
9 -2 -15 19.34 5.16
-9 2 -15 15.96 4.3
10 -2 15 42.44 5.91
-10 2 15 37.23 7.49
10 2 -15 40.4 6.3
10 -2 -15 42.01 6.83
-10 2 -15 42.83 5.82
10 2 15 42.38 5.86
0 -3 -15 65.42 8.47
0 3 15 59.83 7.98
0 -3 -15 64.5 6.02
0 3 -15 67.05 6.46
0 3 -15 57.57 5.81
-1 3 15 315.24 17.77
1 3 -15 303.08 14.42
1 3 -15 298.51 14.06
-1 -3 -15 294.8 13.88
1 -3 -15 310.56 14.63
-1 -3 15 293.49 17.47
-1 3 -15 292.89 14.29
-1 3 -15 295.66 13.99
-1 3 -15 289.96 15.03
1 -3 -15 297.8 13.93
-2 -3 -15 47.1 5.38
-2 3 15 43.95 7.61
2 3 -15 44.29 5.84
2 3 -15 47.27 6.67
2 3 -15 52.38 5.92
-2 -3 -15 41.69 5.58
2 -3 -15 58.34 6.44
-2 3 -15 38.29 5.14
2 -3 -15 39.73 5.16
-2 3 -15 40.71 5.05
-2 3 -15 46.97 6
-2 -3 15 54.1 8.36
-3 -3 -15 223.9 12.88
3 -3 15 260.31 17.17
3 3 -15 237.53 12.65
-3 3 15 240.94 16.37
-3 -3 -15 241.8 12.08
3 3 -15 252.15 12.97
3 3 -15 234.69 14.12
-3 -3 15 204.34 14.47
-3 3 -15 235.63 12.35
3 -3 -15 244.76 12.59
-3 -3 15 215.8 16.56
-3 3 -15 241.23 13.69
3 -3 -15 240.14 13
4 3 -15 174.03 11.3
-4 -3 -15 199.61 11
4 3 -15 192.33 11.35
4 -3 -15 199.85 11.5
4 -3 -15 209.9 11.89
-4 3 -15 194.19 11.23
-4 -3 15 170.67 13.77
4 -3 -15 191.75 11.56
5 3 -15 230.93 13.3
5 3 -15 237.66 13.11
-5 -3 -15 227.2 12.46
5 -3 -15 241.36 13.5
5 -3 -15 260.14 13.81
-5 3 -15 243.47 13.08
5 -3 -15 234.49 13.28
6 3 -15 68.31 7.55
6 -3 15 66.88 8.11
6 3 -15 62.83 7.08
-6 -3 -15 64.45 6.61
6 -3 -15 88.55 8.23
-6 3 -15 71.42 7.36
6 -3 -15 86.66 8.6
6 -3 -15 86.48 8.72
-7 -3 -15 96.53 8.44
7 -3 15 95.71 9.59
7 3 -15 97.51 9.01
7 -3 -15 107.31 9.35
-7 3 -15 99.17 8.69
-7 -3 15 117.25 11.15
8 -3 15 158.93 11.96
-8 -3 -15 154.82 10.02
-8 3 15 171.85 14.33
8 3 -15 170.87 11.06
8 -3 -15 189.69 12.02
-8 3 -15 194.89 11.27
9 -3 15 148.42 11.21
-9 3 15 170.02 13.13
9 3 -15 157.24 10.25
9 -3 -15 170.17 10.98
-9 3 -15 157.46 10.18
-10 3 15 -1.75 6.85
10 3 -15 7.65 4.97
10 -3 15 7.32 4.53
10 3 15 -3.41 4.36
10 -3 -15 -0.81 5.57
-10 3 -15 13.04 5.3
0 4 15 128.57 11.34
0 4 -15 133.02 8.68
0 4 -15 141.8 9.1
0 -4 -15 130.17 8.49
0 -4 -15 132.61 8.82
1 4 -15 280.38 13.63
-1 -4 -15 271.65 12.75
1 4 -15 292.66 13.22
-1 4 15 302.87 16.88
1 -4 -15 270.15 13.56
-1 4 -15 252.96 12.82
-1 4 -15 255.29 13.83
1 4 15 252.97 15.64
1 -4 -15 242.61 12.68
-1 4 -15 252.36 13.13
-1 -4 15 243.04 16.01
-2 -4 -15 486.71 21.37
-2 -4 -15 487.2 19.93
2 4 -15 479.45 20.27
2 4 -15 486.99 20.88
-2 4 15 530.92 25.11
2 4 -15 498.92 22.07
-2 4 -15 458.28 20.1
-2 -4 15 486.99 24.64
-2 4 -15 457.43 21.33
2 -4 -15 485.12 20.93
2 -4 -15 464.11 20.17
-2 4 -15 482.25 20.46
3 4 -15 183.58 10.85
3 4 -15 172.86 10.64
-3 -4 -15 168.24 9.99
-3 4 15 193.63 14.82
-3 -4 -15 181.53 10.92
3 4 -15 187.38 12.15
3 -4 -15 175.58 10.58
3 -4 -15 168.46 10.53
3 -4 -15 172.98 10.71
-3 4 -15 159.45 10.18
-3 4 -15 180.57 11.66
-3 -4 15 172.77 13.09
-3 -4 15 168.93 14.37
4 4 -15 209.64 12.13
-4 -4 -15 210.48 11.58
4 4 -15 225.73 12.46
-4 4 -15 227.17 12.23
-4 -4 15 197.58 14.9
4 -4 -15 227.64 12.88
4 -4 -15 221.33 12.75
4 -4 -15 245.98 12.91
-5 -4 -15 4.31 3.16
5 4 -15 -1.24 3.2
5 4 -15 -0.38 3.16
5 -4 -15 5.58 4.06
5 -4 -15 -0.2 3.62
-5 4 -15 1.57 3.33
-5 -4 15 6.02 5.56
5 -4 -15 4.26 3.76
-6 -4 -15 276.38 13.66
6 -4 15 255.04 14.97
6 4 -15 264.61 13.89
-6 4 -15 257.4 13.99
6 -4 -15 281.34 15.18
6 -4 -15 272.07 14.8
6 -4 -15 250.23 14
7 -4 15 13.72 5.63
-7 -4 -15 12.63 4.01
7 4 -15 11.54 4.24
7 -4 -15 8.57 4.73
-7 4 -15 6.76 3.92
8 -4 15 27.65 6.21
-8 4 15 44.17 8.06
8 4 -15 36.81 5.67
-8 4 -15 39.84 5.61
8 -4 -15 45.15 6.82
9 -4 15 0.46 4.52
-9 4 15 -2.01 5.08
9 4 -15 3.99 3.44
-9 4 -15 2.66 3.8
9 -4 -15 1.33 4.41
10 -4 15 31.23 6.11
-10 4 15 24.5 7.93
10 4 -15 29.97 5.76
10 4 15 25.34 5.61
-10 4 -15 45.83 6.47
0 5 -15 112.96 8.04
0 5 -15 104.78 8.07
0 5 15 112.61 10.31
0 -5 -15 99.54 7.71
0 -5 -15 105.59 7.69
1 5 -15 251.02 12.68
1 5 -15 264.02 13.51
-1 -5 -15 248.37 12.48
-1 5 15 250.31 16.23
-1 5 -15 252.94 13.1
-1 5 -15 265.46 12.84
-1 5 -15 272.61 14.1
1 -5 -15 242.74 12.56
-1 -5 15 292.54 17
1 5 15 283.93 16.24
1 -5 -15 269.73 13.32
-2 5 15 70.83 9.36
2 5 -15 84.85 7.63
2 5 -15 98.33 7.59
-2 -5 -15 89.61 7.27
2 5 -15 87.64 8.84
-2 -5 15 89.09 10.86
-2 5 -15 79.21 7.15
-2 5 -15 82.62 7.95
-2 -5 15 97 9.86
-2 5 -15 85.76 7.2
2 -5 -15 88.77 7.62
2 -5 -15 90.11 7.85
3 5 -15 82.23 7.52
-3 -5 -15 67.79 6.43
3 5 -15 64.68 8.27
3 5 -15 89.5 7.83
-3 5 -15 85.6 7.46
3 -5 -15 74.19 7.6
-3 -5 15 113.46 10.49
3 -5 -15 82.21 7.75
3 -5 -15 97.13 8.13
-4 -5 -15 109.5 8.4
4 5 -15 122.66 9.29
4 -5 -15 144.4 10.04
4 -5 -15 134.04 9.77
-4 5 -15 135.61 9.26
4 -5 -15 132.17 9.84
-4 -5 15 132.21 12.04
5 5 -15 143.8 9.62
-5 -5 -15 119.17 8.77
5 -5 -15 131.65 10.17
5 -5 -15 119.94 9.89
-5 5 -15 117.94 9.14
-5 -5 15 125.68 11.77
5 -5 -15 131.09 9.78
6 -5 15 27.01 5.96
6 5 -15 39.15 5.77
6 -5 -15 29.48 5.2
-6 5 -15 13.99 4.55
6 -5 -15 27.44 5.69
-6 -5 15 19.69 6.36
6 -5 -15 31.1 5.99
7 -5 15 152.67 11.71
7 5 -15 140.32 10.33
-7 5 15 159.46 13.88
-7 5 -15 157.06 10.4
7 -5 -15 163.13 11.33
8 5 -15 177.01 11.32
-8 5 15 189.45 14.49
8 -5 15 185.04 12.56
8 -5 -15 194.45 12.16
-8 5 -15 208.88 11.71
-9 5 15 0.9 4.95
9 -5 15 -0.26 4.38
9 5 -15 6.53 3.61
9 -5 -15 8.74 4.68
-9 5 -15 4.36 3.83
-10 5 15 10.51 7.35
10 5 -15 10.63 6.66
10 -5 15 18.69 6.43
10 -5 -15 13.71 5.7
-10 5 -15 11.01 5.75
0 6 -15 324.42 15.55
0 6 15 337.9 18.5
0 -6 -15 319.96 15.41
0 6 -15 312.13 14.73
0 -6 -15 317.21 14.6
-1 -6 -15 125.4 8.51
-1 6 15 127.22 11.46
1 6 -15 123.42 8.91
1 6 -15 112.61 8.12
-1 6 -15 107.38 8.48
-1 -6 15 134.91 11.86
-1 6 -15 136.06 8.48
1 -6 -15 111.87 8.48
-1 6 -15 126.16 9.12
1 -6 -15 124.05 8.97
1 6 15 114.71 10.96
-2 -6 -15 129.16 8.72
-2 6 15 144.27 12.42
2 6 -15 138.17 9.63
-2 6 -15 125.28 8.89
2 -6 -15 147.44 9.42
2 -6 -15 148.73 10.05
-2 6 -15 149.68 10.34
2 -6 -15 152.96 10.5
-2 6 -15 142.47 9.56
-2 -6 15 143.48 12.5
3 6 -15 223.17 12.4
-3 -6 -15 187.14 11.08
3 -6 -15 220.96 12.09
3 -6 -15 216.19 12.53
-3 6 -15 216.94 11.89
-3 -6 15 219.8 14.67
-3 6 -15 219.57 11.91
3 -6 -15 251.3 13.2
4 6 -15 80.62 7.49
-4 -6 15 77.21 9.61
4 -6 -15 88.03 8.54
4 -6 -15 59.78 6.91
4 -6 -15 70.85 7.99
-4 6 -15 80.46 7.64
5 6 -15 56.33 6.7
5 -6 -15 41.75 6.52
5 -6 -15 43.59 6.39
5 -6 -15 37.69 5.9
-5 -6 15 53.46 8.43
-5 6 -15 49.51 6.41
6 6 -15 19.04 4.7
6 -6 15 17.71 5.38
6 -6 -15 13.71 4.56
-6 6 -15 13.83 4.34
-6 -6 15 12.82 6.38
6 -6 -15 11.02 4.81
6 -6 -15 11.7 4.75
7 -6 15 33.97 6.74
7 6 -15 20.19 4.72
-7 6 15 30.17 7.61
-7 6 -15 19.19 4.61
-7 -6 15 10.46 5.79
7 -6 -15 20.55 5.36
8 -6 15 62.01 7.6
8 6 -15 62.38 6.72
-8 6 15 69.71 8.79
-8 6 -15 66.97 7.03
8 -6 -15 77.51 8.33
-9 6 15 29.7 6.52
9 6 -15 37.43 5.14
9 -6 15 42.87 6.13
9 -6 -15 54.88 6.88
-9 6 -15 52.42 6.16
0 7 -15 7.57 3.23
0 -7 -15 11.43 3.47
0 -7 -15 10.04 3.52
0 7 -15 14.86 4.05
0 7 15 17.23 5.49
0 -7 15 9.94 5.24
1 7 -15 134.39 9.5
-1 7 15 134.77 12.19
-1 -7 -15 122.66 8.69
-1 -7 -15 133.35 9.03
-1 7 -15 152.88 10.04
-1 7 -15 146.35 9.6
1 7 15 143.97 11.77
1 -7 -15 150.64 9.85
-1 7 -15 140.16 8.95
1 -7 -15 146.15 9.29
2 7 -15 14.33 4.22
-2 -7 15 40.76 7.4
2 -7 -15 33.17 4.95
-2 7 -15 23.26 4.37
-2 7 -15 20.42 5.88
-2 7 -15 34.69 5.13
2 -7 -15 24.03 5.2
2 -7 -15 26.91 5.16
3 7 -15 123.42 9.15
-3 -7 15 119.22 11.18
-3 7 -15 135.99 9.19
-3 7 -15 111.64 8.81
3 -7 -15 126.1 9.7
3 -7 -15 127.3 9.27
3 -7 -15 125.63 9.66
4 7 -15 69.39 7.1
-4 -7 15 85.92 10.07
4 -7 -15 54.88 6.44
-4 7 -15 66.52 6.74
4 -7 -15 78.38 8.25
4 -7 -15 76.56 8
5 7 -15 68.84 7.11
-5 -7 15 77.48 9.77
-5 7 -15 62.83 6.88
5 -7 -15 80.14 8.06
5 -7 -15 67.64 8.05
5 -7 -15 83.23 8.18
6 -7 15 33.14 6.46
-6 -7 15 32.6 7.52
6 -7 -15 38.56 5.94
6 -7 -15 35.31 6.64
6 -7 -15 34.78 5.74
-6 7 -15 34.66 5.67
-7 7 15 150.59 13.09
7 7 -15 155.74 10.17
7 -7 15 162 11.85
-7 -7 15 166.41 13.34
-7 7 -15 148.66 10.07
7 -7 -15 138.14 11.03
7 -7 -15 133.81 10.01
-8 7 15 56.24 8.15
8 7 -15 66.13 6.8
8 -7 15 77.91 7.9
8 -7 -15 62.59 7.95
-8 7 -15 64.26 6.88
9 7 -15 27.35 4.49
-9 7 15 26.48 6.21
9 -7 15 43.03 6.05
9 -7 -15 48.65 6.54
-9 7 -15 47.45 5.71
0 -8 -15 -1.29 3.04
0 -8 -15 1.46 3.1
0 8 -15 3.34 3.11
1 8 -15 213.65 11.87
-1 -8 -15 178.21 10.99
-1 8 15 191.81 17.63
-1 8 -15 183.9 10.51
1 -8 -15 197.17 13.36
-1 -8 15 177.58 13.19
1 -8 -15 184.49 11.35
1 -8 -15 174.76 10.58
-1 8 -15 176.26 11.02
2 8 -15 69.73 7.47
2 -8 -15 60.07 6.2
2 -8 -15 75.44 7.62
-2 -8 15 73.69 8.97
2 -8 -15 67.23 7.38
-2 8 -15 73.74 6.78
-2 8 -15 77.56 7.36
3 8 -15 265.04 13.62
3 -8 -15 238.42 13.78
3 -8 -15 218.92 13.44
-3 8 -15 264.87 12.99
3 -8 -15 238.2 13.09
-3 8 -15 224.54 12.83
-3 -8 15 245.58 16.25
4 8 -15 21.97 4.71
-4 8 -15 10.89 3.95
4 -8 -15 16.58 5.09
4 -8 -15 16.79 4.53
4 -8 -15 12.18 4.71
-4 -8 15 22.66 6.86
5 8 -15 107.12 8.99
5 -8 -15 101.53 9.7
5 -8 -15 105.94 9.27
5 -8 -15 108.41 9.33
-5 8 -15 119.52 8.85
-5 -8 15 90.54 10.49
6 -8 15 99.25 9.32
6 -8 -15 103.07 9.98
-6 -8 15 81.22 9.98
6 -8 -15 84.05 8.33
-6 8 -15 95.41 8.33
7 8 -15 459.69 20.35
7 -8 15 479.83 21.62
-7 8 15 476.43 22.94
7 -8 -15 463.84 20.54
-7 8 -15 489.29 20.64
-7 -8 15 451.61 22.81
7 -8 -15 483.95 21.81
8 8 -15 83.87 7.7
8 -8 15 103.25 8.99
-8 8 15 93.79 9.51
-8 8 -15 88.55 8.04
8 -8 -15 110.51 9.79
9 -8 15 4.1 4.34
-9 8 15 4.84 4.78
9 8 -15 7.35 3.38
9 -8 -15 0.33 4.93
-9 8 -15 12.25 4.27
0 9 -15 60.52 6.88
0 -9 -15 75.57 7.43
-1 -9 -15 236.32 12.71
1 9 -15 259.59 13.37
-1 -9 15 212.21 15.26
1 -9 -15 197.4 11.66
-1 9 -15 228.24 12.8
1 -9 -15 217.49 12.71
1 -9 -15 208.73 12.79
2 9 -15 61.61 7.12
-2 9 -15 65.32 6.88
2 -9 -15 74.17 6.88
-2 9 -15 64.11 7.4
2 -9 -15 55.79 6.95
2 -9 -15 57.91 7.27
-2 -9 15 70.5 8.72
3 9 -15 184.6 11.46
3 -9 -15 207.91 12.46
-3 9 -15 182.41 11.25
3 -9 -15 178.49 12.25
-3 -9 15 178.5 14.67
3 -9 -15 187.58 11.2
-3 9 -15 176.59 10.61
4 9 -15 44.62 5.99
4 -9 -15 45.52 6.06
-4 9 -15 37.56 5.39
4 -9 -15 47.54 7.04
-4 -9 15 39.93 7.86
4 -9 -15 42.62 6.43
-5 -9 15 15.8 6.46
-5 9 -15 11.1 3.8
5 -9 -15 12.81 4.52
5 -9 -15 9.03 4.86
5 -9 -15 7.35 4.5
6 -9 15 263.44 15.29
-6 9 15 270.12 16.43
-6 -9 15 277.62 17.19
-6 9 -15 278.71 14.06
6 -9 -15 257.15 14.7
6 -9 -15 283.82 15.56
-7 9 15 132.51 11.5
7 -9 15 111.59 9.82
-7 -9 15 111.19 10.75
-7 9 -15 113.38 8.68
7 -9 -15 108.93 9.85
7 -9 -15 128.02 9.27
8 9 -15 301.53 14.68
-8 9 15 324.61 16.87
8 -9 15 328.53 16.3
8 -9 -15 338.94 16.51
-8 9 -15 329.92 15.04
9 -9 15 16.22 4.57
-9 9 15 23.56 6.09
9 -9 -15 11.67 5.81
-9 9 -15 15.84 4.36
0 -10 15 59.58 8.56
0 10 -15 55.3 6.62
0 -10 -15 46.98 6.13
0 -10 -15 50.55 7.31
-1 -10 -15 212.31 12.28
1 10 -15 228.83 13.26
-1 -10 15 248.91 15.57
-1 10 -15 203.02 12.65
1 -10 -15 237.15 13.35
1 -10 -15 216.93 13.13
2 10 -15 348.1 17.41
-2 -10 15 343.08 19.53
-2 10 -15 348.23 17.2
2 -10 -15 381.89 17.88
2 -10 -15 342.55 16.89
2 -10 -15 370.93 18.1
3 10 -15 10.01 4.14
-3 10 -15 8.26 3.9
3 -10 -15 9.52 4.76
-3 -10 15 17.2 6.38
3 -10 -15 12.07 4.64
3 -10 -15 8.85 3.96
4 10 -15 75.36 7.45
-4 -10 15 57.81 8.78
4 -10 -15 57.76 7.31
4 -10 -15 71.44 8.47
4 -10 -15 67.94 6.92
-4 10 -15 62.04 6.72
-5 -10 15 0.53 5.49
5 -10 -15 -0.73 3.73
5 -10 -15 -2.37 4.25
-5 10 -15 -2.14 2.95
-6 10 15 129.89 11.45
6 -10 15 110.04 9.46
6 -10 -15 121.2 10.79
6 -10 -15 101.67 9.31
-6 10 -15 100.24 8.35
-6 -10 15 101.28 10.68
7 -10 15 118.36 10.14
-7 10 15 100.34 9.61
-7 10 -15 114.15 8.32
7 -10 -15 116.51 10.38
-7 -10 15 126.73 12.02
7 -10 -15 113.56 8.92
-8 10 15 74.35 7.93
8 -10 15 68.19 6.93
8 -10 -15 66.32 7.97
-8 10 -15 77.79 6.93
-9 10 15 18.5 6.19
9 -10 -15 17.73 5.9
0 -11 15 6.81 5.87
0 -11 -15 5.55 3.83
0 -11 -15 5.89 4.77
0 11 -15 11.01 4.3
1 11 -15 42.78 6.3
1 -11 -15 27.65 6.09
-1 -11 15 22.3 6.61
1 -11 -15 22.68 5.1
-1 11 -15 24.15 5.14
2 11 -15 40.83 6.08
2 -11 -15 39.31 6.72
2 -11 -15 37.31 6.2
-2 11 -15 44.31 6.11
-2 -11 15 35.99 7.41
3 11 -15 119.75 9.59
-3 11 -15 92.9 8.4
-3 -11 15 99.69 10.84
3 -11 -15 104.11 9.98
3 -11 -15 103.91 9.88
4 11 -15 177.81 11.76
4 -11 -15 200.14 13.6
-4 11 -15 199.55 12.39
4 -11 -15 187.9 11.61
-4 -11 15 233.97 15.55
4 -11 -15 205.23 13.27
-5 11 15 389.85 19.94
5 -11 -15 408.11 19.98
-5 -11 15 404.02 21.17
5 -11 -15 386.46 19.18
-5 11 -15 390.2 17.59
-6 11 15 110.42 10.47
6 -11 15 102.98 9.08
6 -11 -15 108.57 10.08
-6 -11 15 104.7 10.82
-6 11 -15 119.98 8.52
6 -11 -15 116.97 9.55
7 -11 15 14.8 4.88
-7 11 15 15.51 4.98
-7 11 -15 18.15 3.92
-7 -11 15 19.04 6.51
7 -11 -15 13.35 5.42
8 -11 15 136.28 9.63
-8 11 15 140.53 10.12
-8 11 -15 154.37 8.56
0 -12 15 1.24 5.44
0 -12 -15 -1.95 3.6
0 -12 -15 1.92 4.55
0 12 -15 -4.74 3.42
1 12 -15 34.03 5.88
1 -12 15 28.62 7.23
-1 12 -15 25.17 5.26
-1 -12 15 14.88 6.43
1 -12 -15 22.31 5.19
1 -12 -15 16.58 5.66
2 12 -15 225.78 13.69
-2 12 -15 229.24 13.56
-2 -12 15 253.09 16.36
2 -12 -15 232.89 14.05
2 -12 -15 233.98 14.46
3 12 -15 145.7 10.94
-3 12 -15 167.88 10.95
-3 -12 15 170.1 14.21
3 -12 -15 167.59 12.7
3 -12 -15 160.24 11.83
4 12 -15 179.78 11.85
-4 12 -15 206.17 11.86
4 -12 -15 198.64 13.75
-4 -12 15 205.74 14.99
4 -12 -15 255.32 14.17
-5 12 15 26.68 6.32
-5 -12 15 25.77 6.94
5 -12 -15 30.46 5.91
5 -12 -15 33.65 6.6
6 -12 15 74.93 7.72
-6 12 15 88.51 8.7
-6 12 -15 90.17 7.95
-6 -12 15 80.31 9.6
6 -12 -15 95.84 8.97
6 -12 -15 104.15 9.89
-7 12 15 61.6 6.8
7 -12 15 52.9 6.26
7 -12 -15 59.57 7.56
-7 -12 15 64.72 8.67
-7 12 -15 49.94 5.28
8 -12 15 116.85 8.78
-8 12 15 129.31 8.85
-8 12 -15 102.55 9.35
0 -13 15 25.3 6.96
0 -13 -15 31.46 5.65
0 13 -15 27.77 5.71
1 -13 15 311.92 18.21
1 13 -15 349.42 17.44
1 -13 -15 341.18 17.46
1 -13 -15 340.66 18.4
-1 13 -15 353.44 17.41
-1 -13 15 348.25 19.21
2 13 -15 168.78 11.93
2 -13 15 166.03 13.25
-2 13 -15 186.98 11.98
-2 -13 15 187.18 14.46
2 -13 -15 179.4 12.21
2 -13 -15 189.27 13.34
3 -13 15 497.65 22.98
3 13 -15 494.5 22.02
-3 13 -15 466.27 21.55
-3 -13 15 504.2 24.11
3 -13 -15 471.15 23.05
3 -13 -15 516.66 22.8
4 13 -15 60.49 6.68
4 -13 -15 42.61 7.32
-4 -13 15 54.97 8.49
-4 13 -15 52.03 6.1
4 -13 -15 50.01 7.03
5 -13 -15 5.89 4.67
5 -13 -15 7.13 4.94
-5 -13 15 4.27 5.57
6 -13 15 5.88 5.55
-6 -13 15 13.06 6.35
6 -13 -15 15.05 5.45
7 -13 15 34.81 5.4
-7 -13 15 49.77 8.23
7 -13 -15 37.52 6.42
0 -14 15 11.67 6.05
0 -14 -15 14.56 4.98
0 14 -15 10.99 4.55
1 14 -15 2.64 3.8
1 -14 15 8.64 5.83
-1 14 -15 6.15 4.26
-1 -14 15 13.58 6.11
1 -14 -15 5.08 5.07
1 -14 -15 5.35 4.49
2 -14 15 65.12 8.26
2 14 -15 60.73 7.3
-2 14 -15 71.69 7.58
2 -14 -15 91.77 9.95
2 -14 -15 83.86 8.6
-2 -14 15 74.16 9.19
3 14 -15 145.65 10.56
3 -14 -15 142.01 11.5
-3 -14 15 143.37 12.95
3 -14 -15 151.44 12.42
-3 14 -15 154.68 10.48
4 14 -15 172.4 11.13
-4 -14 15 197.01 14.55
-4 14 -15 173.19 10.7
4 -14 -15 207.93 12.93
4 -14 -15 195.02 13.24
5 -14 -15 17.5 5.61
-5 -14 15 12.07 6.46
-6 -14 15 150.39 13.16
6 -14 -15 123.06 10.47
7 -14 15 12 4.58
7 -14 -15 13.11 5.68
0 15 -15 111.4 9.7
0 -15 15 114.2 10.5
1 15 -15 30.02 5.74
1 -15 15 29.12 6.45
-1 15 -15 27.32 5.52
-1 -15 15 32.11 6.96
2 15 -15 313.33 16.26
2 -15 -15 306.96 17.11
-2 -15 15 307.02 17.63
-2 15 -15 321.51 16.34
3 15 -15 183.52 11.64
3 -15 -15 202.96 13.45
-3 15 -15 174.14 11.55
-3 -15 15 209.13 14.21
4 15 -15 27.52 5.15
-4 -15 15 23.11 6.54
-4 15 -15 25.83 4.52
4 -15 -15 27.1 6.46
-5 -15 15 72.82 9.34
5 -15 -15 57.01 8.05
-6 -15 15 142.32 13.54
0 -16 15 -3.59 4.46
0 16 -15 3.18 3.84
1 16 -15 40.55 6.25
-1 -16 15 32.4 6.58
-1 16 -15 35.09 5.93
2 16 -15 56.51 6.74
-2 -16 15 45.09 7.23
-2 16 -15 63.99 7.38
3 16 -15 191.71 11.61
-3 -16 15 212.94 14.57
3 -16 -15 230.8 14.42
-3 16 -15 218.58 12.15
-4 -16 15 124.18 12.07
4 -16 -15 127.17 11.07
-4 16 -15 122.21 8.39
5 -16 -15 194.14 13.01
-5 -16 15 239.04 14.68
-6 -16 15 81.05 12.37
0 17 -15 7.15 4.18
1 17 -15 47.65 6.39
-1 -17 15 35.95 6.49
-1 17 -15 46.53 6.54
2 17 -15 91.24 7.99
-2 17 -15 94.73 8.49
-2 -17 15 82.96 8.7
3 17 -15 28.08 4.5
-3 17 -15 35.39 5.13
-3 -17 15 30.7 6.42
-4 -17 15 93.91 9.41
4 -17 -15 105.11 9.68
-4 17 -15 89.65 7.15
-5 -17 15 21.98 9.27
5 -17 -15 19.39 6.81
0 18 -15 1.56 3.79
1 18 -15 50.61 6.43
-1 18 -15 70.44 7.24
2 18 -15 40.28 5.37
-2 18 -15 42.62 5.67
-2 -18 15 32.77 5.91
3 18 -15 3.8 2.91
-3 18 -15 1.56 3.06
-3 -18 15 -3.6 4.06
-4 -18 15 75.62 8.77
-4 18 -15 63.8 5.83
0 19 -15 1.3 3.37
1 19 -15 23.67 4.43
-1 19 -15 19.3 4.44
2 19 -15 35.3 4.66
-2 19 -15 29.4 5.52
-3 19 -15 136.99 9.52
1 20 -15 43.79 5.31
-1 20 -15 23.73 5.05
0 0 -16 109.83 8.2
0 0 16 122.25 11.07
0 0 -16 106.44 7.99
-1 0 -16 511.73 22.34
-1 0 -16 516.39 21.06
-1 0 -16 476.31 20.47
-1 0 16 498.54 24.84
1 0 -16 494.44 20.65
1 0 -16 480.45 21.07
-2 0 16 36.63 7.35
2 0 -16 37.47 5.32
-2 0 -16 38.86 5.8
2 0 -16 38.42 5.14
-2 0 -16 44.06 5.26
3 0 -16 27.63 4.98
3 0 -16 23.74 5.01
-3 0 -16 33.34 5
-4 0 -16 2.62 3.28
4 0 -16 2.04 3.31
4 0 -16 2.93 3.52
5 0 -16 -3.84 3.66
5 0 -16 4.91 3.63
-5 0 -16 0.01 3.12
5 0 -16 0.77 3.34
6 0 -16 736.99 30.37
6 0 -16 745.92 31.32
-6 0 -16 786.85 30.48
6 0 -16 788.14 30.9
7 0 -16 295.06 15.46
-7 0 -16 305.04 15.12
-8 0 16 146.33 13.04
-8 0 -16 163.01 10.09
8 0 16 144.36 11.46
8 0 -16 147.15 10.17
-9 0 -16 41.57 4.97
9 0 -16 43.58 5.77
9 0 16 43.32 6.28
-9 0 16 33.48 6.26
10 0 -16 2.25 5.25
0 -1 -16 293.16 14.33
0 -1 16 283.63 17.2
0 1 -16 294.17 14.27
0 1 16 272.64 16.99
0 -1 -16 313.95 14.08
0 1 -16 290.3 13.96
-1 -1 -16 656.84 26.48
-1 -1 -16 597.47 26.37
-1 1 16 696.06 30.99
1 1 -16 674.57 27.12
1 1 -16 672.38 26.66
-1 1 -16 723.59 28.44
-1 1 -16 663.16 26.71
1 -1 -16 705.96 26.76
-1 1 -16 704.18 26.77
1 -1 -16 675.67 27.19
-1 -1 16 714.52 31.46
-2 -1 -16 299.21 14.53
2 1 -16 297.13 15.07
2 1 -16 309.1 14.94
-2 -1 -16 315.56 15.86
-2 1 16 308.05 19.01
-2 1 -16 313.72 14.71
2 -1 -16 323.94 15.01
-2 -1 16 310.1 19.08
2 -1 -16 317.78 15.51
-2 1 -16 319.29 16.05
-2 1 -16 302.94 14.56
3 1 -16 26.06 5.11
3 1 -16 17.83 4.55
-3 -1 -16 28.97 4.72
3 -1 -16 33.29 5.67
3 -1 -16 28.17 5.22
-3 1 -16 25.37 4.53
4 1 -16 104.12 8.7
4 1 -16 102.6 9.32
-4 -1 -16 106.21 8.37
4 -1 -16 111.18 8.95
4 -1 -16 111.02 9.2
-4 1 -16 116.43 8.64
5 1 -16 589.55 25.3
-5 -1 -16 476.85 21.09
5 1 -16 490.99 21.57
5 1 -16 479.05 22.2
5 -1 -16 473.15 21.32
-5 1 -16 478.29 21.3
5 -1 -16 498.77 22.34
5 -1 -16 483.51 21.48
6 1 -16 59.92 7.58
-6 -1 -16 56.37 6.38
6 1 -16 60.7 6.99
6 1 -16 56.35 6.54
-6 1 -16 74.63 7.23
6 -1 -16 75.78 8.49
6 -1 -16 59.67 6.8
6 -1 -16 78.37 7.8
-7 -1 -16 410.77 18.59
7 1 -16 401.88 18.87
7 -1 -16 395.94 19
-7 1 -16 436.81 18.99
-8 1 16 101.12 10.66
8 1 -16 89.06 8.28
8 -1 16 96.52 9.07
-8 -1 -16 102.78 8.22
8 -1 -16 90.91 8.42
-8 -1 16 97.94 9.82
-8 1 -16 104.42 8.4
9 1 -16 73.89 7.09
-9 1 16 59.98 7.74
-9 -1 -16 82.98 6.92
9 -1 16 67.84 7.33
-9 -1 16 61.28 7.22
-9 1 -16 76.43 6.58
9 -1 -16 80.32 7.52
9 1 16 75.34 7.66
10 1 -16 8.64 5.75
10 -1 -16 9.8 5.54
0 -2 16 111.13 10.83
0 2 16 114.97 10.94
0 -2 -16 101.86 8.16
0 2 -16 113.42 8.1
0 2 -16 105.68 8.21
0 -2 -16 112.1 7.99
1 2 -16 602.57 24.9
-1 2 16 615.37 28.55
1 2 -16 566.89 24.19
-1 -2 -16 618.29 24.39
-1 -2 -16 648.7 24.86
-1 -2 16 628.25 29.03
1 -2 -16 599.12 24.29
-1 2 -16 598.82 24.35
-1 2 -16 631.25 24.9
1 -2 -16 577.05 24.77
2 2 -16 122.24 8.98
2 2 -16 127.62 9.02
-2 2 16 122.57 12.38
-2 -2 -16 122.97 9.33
-2 -2 -16 129.08 8.74
-2 2 -16 129.31 9.77
2 -2 -16 137.05 9.56
2 -2 -16 132.72 9.21
-2 2 -16 130.1 8.79
-2 2 -16 128.04 8.86
-2 -2 16 133.24 12.77
-3 -2 -16 26.95 4.8
3 2 -16 27.43 5.16
3 2 -16 27.67 5.04
3 -2 -16 35.56 5.5
-3 -2 16 36.74 6.81
-3 2 -16 30.88 5.05
3 -2 -16 30.03 5.01
-4 -2 -16 153.27 10.14
4 2 -16 177.37 11.23
4 2 -16 167.67 10.8
-4 2 -16 160.51 10.45
4 -2 -16 173.98 11.19
4 -2 -16 175.21 11.1
4 -2 -16 204.06 14.92
5 2 -16 317.77 16.03
-5 -2 -16 306.69 15.41
5 2 -16 278.61 16.07
5 -2 -16 351.15 16.85
5 -2 -16 338.11 16.26
5 -2 -16 332 16.44
-5 2 -16 329.51 15.92
6 2 -16 460.08 20.83
-6 -2 -16 472.74 20.66
6 2 -16 449.44 21.25
6 -2 -16 498.89 22.3
6 -2 -16 472.38 21.29
6 -2 -16 483.01 21.15
-6 2 -16 483.22 21.03
7 2 -16 278.62 14.68
-7 -2 -16 305.36 14.6
7 -2 16 295.4 15.82
7 -2 -16 287 15.21
-7 2 -16 266.01 14.45
8 2 -16 222.44 12.47
-8 2 16 207.09 15.39
-8 -2 -16 232.47 11.92
8 -2 16 224.84 13.38
8 -2 -16 218.61 12.94
-8 2 -16 213.39 12.16
-8 -2 16 208.12 14.45
9 -2 16 7.35 4.63
-9 -2 -16 13.13 4.69
9 2 -16 9.81 3.68
-9 2 16 4.68 4.97
9 -2 -16 9.2 4.24
9 2 16 7.58 4.77
-9 2 -16 8.43 3.68
0 -3 -16 12.78 3.45
0 -3 16 11.68 4.97
0 3 16 13.33 5.26
0 3 -16 16.16 4.01
0 -3 -16 12.25 3.82
0 3 -16 10.49 3.51
-1 -3 -16 84.76 7.26
1 3 -16 90.99 7.82
-1 -3 -16 84.26 7.19
1 3 -16 86.36 7.4
-1 3 16 88.31 10.14
1 -3 -16 100.99 8.15
-1 3 -16 78.95 7.39
-1 3 -16 95.99 8.43
1 -3 -16 85.49 7.36
-1 3 -16 101.98 7.63
-1 -3 16 102.18 11.33
2 3 -16 840.4 31.69
-2 3 16 779.57 35.57
2 3 -16 775.23 30.87
-2 -3 -16 756.95 30.44
-2 -3 -16 787.2 32.26
2 -3 -16 841.47 31.12
-2 3 -16 782.03 30.96
-2 3 -16 818.06 32.6
-2 -3 16 828.88 36.1
2 -3 -16 815.27 31.72
-2 3 -16 784.97 30.8
3 3 -16 45.92 6.07
-3 -3 -16 41.64 5.32
3 3 -16 48.34 6.19
-3 3 -16 43.05 5.42
3 -3 -16 35.23 5.23
3 -3 -16 43.13 6.2
-3 -3 16 38.86 7.04
-4 -3 -16 15.11 4.02
4 3 -16 17 4.51
4 3 -16 17.49 4.3
-4 -3 16 13.69 6.03
4 -3 -16 22.3 4.97
-4 3 -16 15.55 4.24
4 -3 -16 15.92 4.65
4 -3 -16 12.08 4.13
5 3 -16 113.94 8.86
5 3 -16 111.4 9.3
-5 -3 -16 110.96 8.7
5 -3 -16 125.22 9.38
5 -3 -16 108.2 9.23
-5 3 -16 118.58 9.12
5 -3 -16 115.46 9.7
-6 -3 -16 13.72 4.09
6 3 -16 11.94 4.19
6 3 -16 9.75 4.08
6 -3 -16 6.46 4.61
6 -3 -16 4.47 4.38
6 -3 -16 11.88 4.21
-6 3 -16 3.53 3.53
7 3 -16 173.7 10.79
-7 -3 -16 153.55 10.06
7 -3 16 146.86 11.6
-7 3 -16 162.36 10.6
7 -3 -16 145.19 11.07
-7 -3 16 175.55 13.76
-8 -3 -16 279.66 13.39
8 3 -16 251.75 13.95
-8 3 16 288.3 17.62
8 -3 16 264.55 14.83
-8 3 -16 293.85 14.4
8 -3 -16 282.8 14.89
9 -3 16 31.8 5.5
9 3 -16 25.72 4.66
-9 3 16 30.17 6.48
-9 3 -16 30.72 4.97
9 -3 -16 40.86 5.89
0 4 -16 8.78 3.37
0 -4 -16 8.28 3.54
0 4 16 12.3 5
0 -4 16 6.6 4.84
0 4 -16 10.18 3.53
0 -4 -16 8.38 3.44
-1 -4 -16 297.6 15.8
-1 4 16 379.6 20.56
-1 -4 -16 355.77 16.09
1 4 -16 378.31 17.2
1 4 -16 363.23 16.38
1 -4 -16 376.97 17.16
-1 4 -16 356.63 16.35
-1 4 -16 370.16 17.75
1 -4 -16 380.22 16.47
-1 4 -16 375.05 16.92
-1 -4 16 352.54 20.42
2 4 -16 221.18 12.1
2 4 -16 239.28 12.94
-2 -4 -16 227.54 12.06
-2 4 -16 233.74 12.38
-2 -4 16 227.79 16.41
2 -4 -16 228.3 12.8
2 -4 -16 238.29 12.45
-2 4 -16 231.95 12.27
3 4 -16 202.26 11.6
-3 -4 -16 203.38 11.1
3 4 -16 199.22 11.51
-3 4 -16 190.06 11.17
-3 -4 16 172.9 13.53
3 -4 -16 182.58 11.5
3 -4 -16 182.25 11.34
4 4 -16 62.31 7.01
-4 -4 -16 63.09 6.47
4 4 -16 61.18 7.02
-4 4 -16 70.41 7.28
4 -4 -16 61.09 7.13
4 -4 -16 58.07 6.75
4 -4 -16 67.38 7.41
-4 -4 16 70.73 9.18
-5 -4 -16 63.56 6.39
5 4 -16 42.86 6.31
5 4 -16 57.82 6.56
-5 4 -16 72.4 7.58
5 -4 -16 90 8.4
5 -4 -16 77.78 7.81
-5 -4 16 66.16 8.78
5 -4 -16 89.89 8.69
6 4 -16 25.68 5.11
-6 -4 -16 23.95 4.6
6 -4 -16 15.91 5.21
6 -4 -16 18.94 5.34
6 -4 -16 9.3 4.23
-6 4 -16 15.3 4.52
7 -4 16 204.84 13.36
7 4 -16 207.46 12.11
-7 -4 -16 218.65 11.86
-7 4 16 231.93 16.09
-7 4 -16 224.86 12.42
7 -4 -16 211 12.84
8 -4 16 70.09 7.75
8 4 -16 68.58 7.03
-8 4 16 77.86 9.45
8 -4 -16 69.92 7.8
-8 4 -16 79.27 7.49
9 4 -16 28.41 4.65
-9 4 16 29.55 6.43
9 -4 16 32.42 5.56
9 -4 -16 42.53 6.32
-9 4 -16 35.97 5.46
0 -5 -16 250.39 12.57
0 5 16 254.27 16.23
0 -5 -16 256.32 13.07
0 5 -16 256.54 12.76
0 5 -16 237.09 13.16
-1 -5 -16 15.3 4.04
1 5 -16 16.44 3.9
-1 -5 -16 19.74 4.07
-1 5 16 19.62 5.97
1 5 -16 14.74 4.27
-1 5 -16 20.81 4.54
-1 -5 16 15.68 6.09
-1 5 -16 25.44 4.68
1 -5 -16 25.97 4.57
-1 5 -16 16.62 3.78
1 -5 -16 17.05 4.09
1 5 16 22.72 6.01
-2 -5 -16 40.58 5.17
2 5 -16 46.47 5.9
2 5 -16 45.06 5.6
2 -5 -16 36.71 5.28
-2 -5 16 32.66 8.04
2 -5 -16 35.51 5.55
-2 5 -16 40.3 5.5
-2 5 -16 46.72 5.72
-2 -5 16 48.71 7.76
-3 -5 -16 1519.99 54.26
3 5 -16 1524.29 54.71
3 5 -16 1525.46 55.45
3 -5 -16 1574.45 55.21
3 -5 -16 1608.61 56.05
-3 -5 16 1464.43 56.85
-3 5 -16 1503.13 54.82
3 -5 -16 1460.59 55.13
4 5 -16 66.41 6.95
-4 -5 -16 60.78 6.09
4 -5 -16 51.29 6.8
-4 5 -16 59.93 6.85
4 -5 -16 49.96 6.85
-4 -5 16 53.05 8.32
4 -5 -16 63.15 7.24
-5 -5 -16 27.34 4.83
5 5 -16 30.34 5.26
5 -5 -16 45.77 6.7
-5 -5 16 38.38 7.53
5 -5 -16 32.77 5.84
-5 5 -16 33.35 5.66
5 -5 -16 27.66 5.41
-6 -5 16 31.45 7.14
-6 5 -16 24.73 5.15
6 -5 -16 37.87 6.24
6 -5 -16 37.83 5.73
6 -5 -16 26.89 5.68
7 -5 16 123.51 10.65
-7 5 16 124.21 11.82
7 5 -16 102.41 8.58
7 -5 -16 125.51 9.74
-7 5 -16 117.87 9.17
-8 5 16 198.05 14.18
8 -5 16 180.51 12.24
8 5 -16 177.08 10.67
-8 5 -16 193.84 11.35
8 -5 -16 193.38 12.19
9 5 -16 4.32 3.14
-9 5 16 7.19 5.31
9 -5 16 4.52 4.12
9 -5 -16 8.2 4.78
-9 5 -16 2.63 3.97
0 -6 -16 0.36 3.08
0 -6 -16 8.17 3.37
0 -6 16 1.8 4.44
0 6 -16 5.94 3.05
0 6 -16 2.32 3.12
0 6 16 3.73 4.69
-1 -6 -16 316.49 15.23
1 6 -16 329.5 14.76
1 6 -16 323.65 15.78
-1 -6 -16 300.81 14.46
1 -6 -16 300.87 14.77
-1 6 -16 317.65 14.84
-1 6 -16 317.36 15.53
-1 -6 16 300.33 18.83
1 -6 -16 318.03 15.57
2 6 -16 146.11 10.06
2 6 -16 161.8 10.5
-2 -6 -16 166.14 9.66
2 -6 -16 135.86 9.61
-2 6 -16 147.07 10.08
-2 -6 16 154.28 13.01
2 -6 -16 152.35 10.63
-2 6 -16 141.78 9.48
-3 -6 -16 53.71 5.64
3 6 -16 55.03 6.82
3 -6 -16 50.75 6.09
3 -6 -16 44.09 6.37
-3 -6 16 45.15 7.84
-3 6 -16 49.24 6.25
-3 6 -16 49.92 6.11
3 -6 -16 43.7 6.23
4 6 -16 38.21 5.63
-4 6 -16 42.27 5.77
4 -6 -16 44.25 6.12
-4 -6 16 44.07 7.86
4 -6 -16 48.42 6.83
4 -6 -16 51.59 6.75
5 6 -16 67.51 7.11
-5 -6 16 71.15 9.19
5 -6 -16 82.67 8.08
5 -6 -16 70.36 7.53
-5 6 -16 64.88 7.27
5 -6 -16 61.58 7.77
6 -6 -16 426.75 19.94
6 -6 -16 415.92 19.48
6 -6 -16 422.44 20.15
-6 6 -16 441.66 19.36
-6 -6 16 406.08 21.72
7 6 -16 10.37 3.79
7 -6 16 11.25 4.99
-7 6 16 8.96 5.91
7 -6 -16 11.97 4.91
-7 6 -16 12.85 4.2
7 -6 -16 10.6 4.83
8 6 -16 29.27 4.82
8 -6 16 47.54 6.11
-8 6 16 27.94 6.8
8 -6 -16 42.03 6.57
-8 6 -16 41.21 5.68
9 -6 16 6.74 4.23
-9 6 16 2.22 5.83
9 6 -16 9.74 3.47
9 -6 -16 9.39 5.72
-9 6 -16 13.91 5.09
0 -7 -16 3.27 3.07
0 7 -16 0 2.71
0 7 -16 5.31 3.36
0 -7 -16 1.93 3.21
-1 -7 -16 155.02 9.79
-1 -7 -16 150.42 9.29
1 7 -16 149.59 10.18
1 -7 -16 153.24 10.15
-1 7 -16 128.17 9.8
-1 7 -16 134.17 8.98
1 -7 -16 136.92 9.64
-2 -7 -16 48.17 5.32
2 7 -16 39.3 6.04
-2 7 -16 39.64 5.65
2 -7 -16 38.79 5.88
-2 -7 16 40.33 7.44
2 -7 -16 31.73 5.02
2 -7 -16 60.93 9.05
-2 7 -16 31.9 4.86
3 7 -16 507.81 21.91
-3 7 -16 479.44 20.93
3 -7 -16 504.22 22.13
3 -7 -16 462.25 21.81
-3 7 -16 476.55 21.12
-3 -7 16 478.79 23.72
3 -7 -16 513.75 21.42
4 7 -16 24.11 5
-4 -7 16 8.58 6.02
4 -7 -16 16.68 4.47
4 -7 -16 19.53 5.31
-4 7 -16 19.1 4.54
4 -7 -16 18.24 5.14
5 7 -16 1.73 3.39
-5 -7 16 0.4 5.15
-5 7 -16 2.53 3.52
5 -7 -16 -1.94 3.88
5 -7 -16 6.66 4.6
5 -7 -16 1.78 3.99
6 -7 -16 123.18 10.47
6 -7 -16 107.01 9.13
-6 7 -16 122.13 9.09
6 -7 -16 123.71 9.77
-6 -7 16 103.35 11.01
7 -7 16 24.94 5.52
-7 7 16 23.02 6.6
7 -7 -16 22.33 5.47
-7 -7 16 23.75 6.34
7 -7 -16 17.04 4.44
-7 7 -16 20.59 4.72
8 7 -16 7.04 3.36
-8 7 16 5.75 5.42
8 -7 16 -2.68 4.1
8 -7 -16 9.05 4.82
-8 7 -16 4.66 3.86
9 -7 16 30.62 5.13
-9 7 16 20.62 6.51
9 7 -16 33.83 4.65
9 -7 -16 26 6.62
-9 7 -16 37.34 5.92
0 -8 -16 96.97 8.07
0 -8 -16 82.68 7.88
0 8 -16 96.91 8.44
1 8 -16 53.89 6.69
-1 -8 -16 59.87 6.64
-1 -8 16 49.76 8.19
1 -8 -16 56.03 5.97
-1 8 -16 57.59 6.24
-1 8 -16 48.92 6.33
1 -8 -16 39.31 5.84
2 8 -16 40.47 5.98
2 -8 -16 45.35 6.58
-2 -8 16 42.47 7.62
2 -8 -16 35.08 6.01
2 -8 -16 41.83 5.47
-2 8 -16 33.71 5.13
-2 8 -16 45.02 6.04
3 8 -16 18.64 4.78
3 -8 -16 9.31 4.64
-3 8 -16 9.34 3.88
3 -8 -16 14.11 4.99
-3 -8 16 22.73 6.63
3 -8 -16 9.07 4.15
-3 8 -16 6.5 3.56
4 8 -16 159.99 10.71
4 -8 -16 150.42 10.53
-4 -8 16 159.02 13.81
4 -8 -16 148.4 11.42
4 -8 -16 157.1 11.51
-4 8 -16 150.02 10.12
5 8 -16 133.26 9.91
5 -8 -16 151.74 10.71
5 -8 -16 140.18 11.38
5 -8 -16 141.94 10.57
-5 8 -16 159.11 10.1
-5 -8 16 145.53 13.34
-6 8 -16 188.27 11.3
-6 -8 16 184.13 14.43
6 -8 -16 184.96 12.36
6 -8 -16 192.59 11.85
7 -8 16 -0.15 4.32
-7 8 16 7 5.21
-7 -8 16 8.15 5.37
-7 8 -16 1.31 3.27
7 -8 -16 2.82 4.14
7 -8 -16 -2.66 3.12
8 -8 16 6.61 4.42
-8 8 16 0.68 4.51
8 -8 -16 3.13 4.49
-8 8 -16 9.37 3.91
-9 8 16 17.74 6.44
-9 8 -16 15.61 5.15
9 -8 -16 10.43 6.31
0 9 -16 39.67 6.24
0 -9 -16 41.71 6.01
1 9 -16 112.4 9.19
-1 -9 -16 98.58 8.76
-1 -9 16 97.85 10.49
-1 9 -16 114.27 9.05
1 -9 -16 103.25 8.61
1 -9 -16 112.8 9.22
2 9 -16 205.31 12.17
2 -9 -16 196.46 11.42
2 -9 -16 164.87 11.81
-2 -9 16 178.07 14.28
-2 9 -16 185.27 11.48
2 -9 -16 193.22 12.12
-2 9 -16 170.29 10.48
3 9 -16 244.24 14.17
3 -9 -16 280.53 15.31
-3 -9 16 298.22 17.68
-3 9 -16 261.1 13.56
-3 9 -16 260.46 14.1
3 -9 -16 261.25 15.05
3 -9 -16 289.11 14.16
4 9 -16 104.26 8.52
4 -9 -16 95.19 8.24
-4 9 -16 94.61 8.16
4 -9 -16 89.33 9.34
-4 -9 16 82.72 10.1
4 -9 -16 100.9 9.61
5 9 -16 145.96 10.21
-5 -9 16 156.35 13.64
5 -9 -16 141.28 10.52
-5 9 -16 144.14 9.79
5 -9 -16 142.98 10.92
5 -9 -16 155.73 11.87
-6 9 16 60.03 8.62
-6 9 -16 79.41 7.59
6 -9 -16 75.36 8.56
6 -9 -16 74.01 7.87
-6 -9 16 80.92 9.77
7 -9 16 29.58 5.72
-7 9 16 36.77 6.84
7 -9 -16 29.27 4.95
-7 -9 16 23.75 6.07
-7 9 -16 33.41 5.07
7 -9 -16 29.98 6.01
8 -9 16 3.98 3.99
-8 9 16 8.45 4.73
-8 9 -16 5.41 3.4
8 -9 -16 15.82 5.17
0 10 -16 89.57 8.67
0 -10 16 97.32 10.61
0 -10 -16 106.33 8.94
1 10 -16 372.23 18.18
-1 -10 -16 373.85 19.55
1 -10 -16 350.86 18.34
-1 10 -16 364.05 18.03
-1 -10 16 366.01 20.14
1 -10 -16 392.21 18.28
2 10 -16 121.4 9.51
2 -10 -16 94.22 8.1
2 -10 -16 113.52 10.23
2 -10 -16 102.28 9.35
-2 -10 16 90.92 10.52
-2 10 -16 95.94 8.83
3 10 -16 33.46 5.47
3 -10 -16 15.12 5.43
-3 10 -16 28.81 5.08
-3 -10 16 25.33 7.14
-3 10 -16 18.16 4.55
3 -10 -16 25.27 5.59
3 -10 -16 25.63 4.98
4 10 -16 61.26 6.86
4 -10 -16 74.14 8.67
4 -10 -16 78.39 8.34
-4 -10 16 64.61 8.99
-4 10 -16 72.18 7.09
4 -10 -16 60.35 6.52
5 -10 -16 95.73 9.63
-5 -10 16 87.27 10.08
-5 10 -16 96.79 8.22
5 -10 -16 114.8 9.75
-6 10 16 1.92 5.07
6 -10 -16 1.49 4.34
6 -10 -16 1.13 3.73
-6 -10 16 3.08 5.55
-6 10 -16 -1.15 2.98
-7 10 16 36.29 6.48
7 -10 16 42.37 5.89
-7 10 -16 32.68 4.84
-7 -10 16 34.24 6.68
7 -10 -16 36.45 5.22
7 -10 -16 39.55 6.72
-8 10 16 92.84 8.15
8 -10 16 75.91 6.84
-8 10 -16 80.17 6.75
0 -11 -16 -1.8 3.48
0 -11 16 2.11 5.38
0 11 -16 -0.95 3.54
1 11 -16 9.48 4.27
1 -11 16 3.14 6.1
-1 11 -16 11.71 4.32
1 -11 -16 12.64 5.2
1 -11 -16 8.5 4.42
-1 -11 16 11.26 6.32
2 11 -16 102.07 9.44
-2 -11 16 112.45 11.21
2 -11 -16 91.46 8.9
2 -11 -16 108.44 10.17
-2 11 -16 106.47 8.85
3 11 -16 49.34 6.6
-3 -11 16 45.96 7.99
-3 11 -16 44.98 5.99
3 -11 -16 42.45 6.89
3 -11 -16 39.9 6.45
3 -11 -16 35.92 5.66
4 11 -16 9.59 3.93
4 -11 -16 9.01 4.01
4 -11 -16 10.04 4.67
-4 -11 16 12.89 5.95
4 -11 -16 3.16 4.43
-5 11 16 19.89 6
-5 11 -16 20.26 4.36
5 -11 -16 21.23 5.39
-5 -11 16 19.47 6.61
5 -11 -16 21.7 5.59
-6 11 16 23.58 5.83
6 -11 -16 17 4.8
-6 11 -16 23.66 4.35
-6 -11 16 18.1 6.36
6 -11 -16 27.47 6.03
-7 11 16 56.86 7.05
7 -11 -16 63.93 7.67
-7 -11 16 49.57 7.67
-7 11 -16 51.61 5.57
-8 11 16 24.99 4.78
-8 11 -16 12.28 3.21
8 -11 -16 24.31 6.62
0 -12 -16 9.23 4.46
0 12 -16 9.99 4.45
0 -12 16 14.78 6.28
1 12 -16 22.08 5.22
1 -12 16 29.63 7.17
-1 12 -16 30.24 5.59
1 -12 -16 36.6 6.73
-1 -12 16 28.23 7.08
1 -12 -16 36.98 6.08
2 12 -16 767.42 31.3
2 -12 16 747.59 32.07
2 -12 -16 800.88 31.52
-2 -12 16 763.21 33.01
-2 12 -16 745.92 30.83
2 -12 -16 764.44 31.91
3 12 -16 19.48 4.87
-3 12 -16 25.15 4.94
3 -12 -16 24.57 5.74
3 -12 -16 18.16 5.65
-3 -12 16 22.95 6.85
4 12 -16 197.21 11.95
4 -12 -16 207.34 13.31
-4 -12 16 199.84 14.73
-4 12 -16 196.29 11.64
4 -12 -16 200.56 13.09
-5 12 16 3.58 4.79
-5 -12 16 9.7 6.1
5 -12 -16 3.32 4.34
5 -12 -16 18.76 5.24
-6 12 16 48.42 6.8
6 -12 -16 53.13 7.43
-6 -12 16 65.94 8.78
6 -12 -16 39.89 5.98
-7 12 16 19.8 4.74
-7 12 -16 15.49 4.1
7 -12 -16 15.86 5.41
-7 -12 16 20.96 6.32
0 -13 16 8.88 5.98
0 13 -16 16.2 4.89
0 -13 -16 11.26 4.68
1 -13 16 132.83 12.41
1 13 -16 129.48 10.25
1 -13 -16 111.09 10.34
1 -13 -16 116.33 10.83
-1 -13 16 115.12 11.34
-1 13 -16 128.55 10.34
2 13 -16 34.69 5.88
2 -13 16 29.02 6.68
-2 13 -16 37.33 5.87
2 -13 -16 44.17 7.19
-2 -13 16 35.55 7.43
2 -13 -16 35.69 6.39
3 13 -16 235.59 13.44
3 -13 16 205.35 14.24
-3 -13 16 243.85 15.86
3 -13 -16 249.07 14.27
3 -13 -16 255.04 14.86
-3 13 -16 239.53 13.18
4 13 -16 40.01 5.62
4 -13 -16 50.62 6.99
-4 13 -16 33.47 5.05
4 -13 -16 36.21 6.55
-4 -13 16 34.29 7.45
5 -13 -16 1.64 4.32
5 -13 -16 4.46 4.57
-5 -13 16 2.05 5.61
-6 -13 16 49.12 8.36
6 -13 -16 34.73 6.41
-7 -13 16 62.67 8.78
7 -13 -16 44.01 7.27
0 14 -16 44.27 6.35
0 -14 16 47.98 7.82
0 -14 -16 42.98 6.13
1 -14 16 81.6 9.3
1 14 -16 87.3 8.48
-1 -14 16 81.65 9.58
1 -14 -16 75.66 8.02
-1 14 -16 100.16 8.94
1 -14 -16 92.03 9.57
2 -14 16 365.85 18.65
2 14 -16 387.88 18.16
2 -14 -16 358.73 18.23
-2 14 -16 362.35 17.75
-2 -14 16 360.01 19.89
2 -14 -16 362.41 18.95
3 14 -16 63.27 6.87
-3 14 -16 46.08 5.93
3 -14 -16 58.85 7.52
3 -14 -16 55.84 7.68
-3 -14 16 53.87 8.11
4 14 -16 132.15 9.21
4 -14 -16 138.88 11.4
-4 14 -16 122.15 8.69
-4 -14 16 122.32 11.81
4 -14 -16 131.38 10.86
5 -14 -16 5.37 4.93
-5 -14 16 7.73 6.44
-6 -14 16 41.32 8.38
6 -14 -16 20.35 5.76
0 -15 16 20.2 5.97
0 15 -16 23.26 5.12
1 -15 16 128.32 11.2
1 15 -16 155.72 10.88
-1 -15 16 121.04 11.75
-1 15 -16 124.72 9.97
2 15 -16 186.35 11.81
-2 -15 16 178.13 13.33
-2 15 -16 177.78 11.63
2 -15 -16 182.51 12.68
3 15 -16 126.11 9.38
3 -15 -16 144.62 11.55
-3 -15 16 141.15 12.53
-3 15 -16 136.33 9.48
4 15 -16 149.2 9.6
-4 -15 16 196.53 13.98
4 -15 -16 167.22 12.26
-4 15 -16 155.6 9.65
5 -15 -16 71.08 8.46
-5 -15 16 82.14 10.1
-6 -15 16 118.82 13.18
0 16 -16 414.3 18.89
0 -16 16 376.74 19.13
1 16 -16 48.74 6.63
1 -16 16 41.62 9
-1 16 -16 51.92 6.64
-1 -16 16 63.5 7.73
2 16 -16 105.95 9
-2 -16 16 100.28 9.6
-2 16 -16 107.45 8.85
3 16 -16 95.02 7.77
-3 -16 16 86.64 9.51
-3 16 -16 84.27 7.6
3 -16 -16 96.7 9.38
-4 -16 16 120.13 10.53
-4 16 -16 87.27 6.98
4 -16 -16 104.71 9.74
5 -16 -16 32.49 7.81
0 17 -16 25.71 5.1
0 -17 16 17.56 5.44
1 17 -16 14.36 4.41
-1 -17 16 7.11 4.87
-1 17 -16 13.84 4.6
2 17 -16 176.38 10.53
-2 17 -16 155.18 10.34
-2 -17 16 175.11 12.53
3 17 -16 6.75 3.26
-3 17 -16 18.83 3.89
-3 -17 16 6.46 5.19
-4 -17 16 14.08 7.27
-4 17 -16 1.88 2.69
-5 -17 16 50.23 10.87
0 18 -16 56.16 6.29
1 18 -16 0.3 3.38
-1 18 -16 -2.76 3.39
2 18 -16 46.51 5.32
-2 18 -16 47.06 5.69
-2 -18 16 50.15 6.25
3 18 -16 36.65 4.49
-3 -18 16 36.02 6.79
-3 18 -16 39.59 5.31
0 19 -16 2.39 3.9
1 19 -16 16.8 4.01
-1 19 -16 20.24 4.72
2 19 -16 83.16 6.9
0 0 -17 0.55 2.76
0 0 -17 0.06 2.96
0 0 17 3.07 4.5
-1 0 -17 82.27 7.5
1 0 -17 68.01 6.99
-1 0 -17 77.8 7.45
1 0 -17 75.38 7.51
-2 0 -17 8.69 3.64
2 0 -17 3.64 3.68
2 0 -17 5.72 3.48
3 0 -17 265.31 14.69
-3 0 -17 268.21 13.83
3 0 -17 286.61 14.57
-4 0 -17 54.71 6.38
4 0 -17 41.15 6.08
4 0 -17 68.14 7.57
5 0 -17 2.39 4.01
5 0 -17 -0.68 3.3
-5 0 -17 -0.31 3.2
-6 0 -17 95.35 8.44
6 0 -17 98.03 9.23
6 0 -17 95.57 8.44
6 0 -17 96.97 8.45
7 0 17 29.51 7.57
-7 0 -17 30.24 4.93
7 0 -17 29.38 5.36
-8 0 17 44.69 7.43
-8 0 -17 48.58 5.71
8 0 -17 53.58 6.27
8 0 17 39.39 6.42
9 0 17 2.89 3.94
-9 0 -17 3.66 3.02
9 0 -17 1.66 3.53
-9 0 17 3.17 4.19
0 1 -17 146.04 9.68
0 -1 17 149.37 16.71
0 1 -17 153.07 9.6
0 -1 -17 151.44 9.56
0 -1 -17 156.38 10.16
1 1 -17 98.03 7.97
-1 -1 -17 106.81 8.17
-1 -1 -17 106.25 8.01
1 1 -17 114.6 8.59
-1 1 -17 99.23 7.97
-1 1 -17 103.53 8.01
1 -1 -17 98.79 8
1 -1 -17 90.58 8.16
-2 -1 -17 84.81 7.55
2 1 -17 93.6 8.26
2 1 -17 89.18 7.93
2 -1 -17 93.9 8.08
-2 1 -17 93.04 7.84
2 -1 -17 86.87 8.32
-2 1 -17 88.77 7.61
3 1 -17 196.98 11.9
3 1 -17 181.12 11.68
-3 -1 -17 182.62 11.16
3 -1 -17 197.71 12.02
-3 1 -17 205.76 11.56
3 -1 -17 211.17 12.01
4 1 -17 96.12 8.8
-4 -1 -17 91.36 8.17
4 1 -17 95.06 8.85
4 -1 -17 112.02 9.13
-4 1 -17 97.03 8.47
4 -1 -17 101.93 9.08
-5 -1 -17 302.02 15.61
5 1 -17 322.2 16.29
5 1 -17 310.57 16.47
5 -1 -17 327.1 16.75
5 -1 -17 326.12 16.22
[truncated: 1,083,301 more chars]
